# Supplementary material for: Genomics Reveals the Metabolic Potential and Functions in the Redistribution of Dissolved Organic Matter in Marine Environments of the Genus Thalassotalea
Source: Microorganisms. 2020 Sep 14;8(9):1412. doi: 10.3390/microorganisms8091412 (PMC7564069; doi:10.3390/microorganisms8091412)
Supplement: Supplementary file 1 [file microorganisms-08-01412-s001.zip]

Archive with 13 entries (12 files):
- Stable_figure-legends.docx
- supplementary/
- supplementary/Data Set1-thalassotalea_all-isolated-strains-feature.xlsx
- supplementary/Data Set2-cazyme_rev.xlsx
- supplementary/FigS1-thal-COG_rev.pdf
- supplementary/FigS2-ML-16Stree.pdf
- supplementary/TableS1-genome_inform.xlsx
- supplementary/TableS2-TIGR_markers.xlsx
- supplementary/TableS3-kegg-metabolic_rev.xlsx
- supplementary/TableS4-ps06_GEN_API.xlsx
- supplementary/TableS5-PS06_antiSMASH_rev.xlsx
- supplementary/TableS6-PS06_CRISPR_rev.xlsx
- supplementary/TableS7-PS06-Prophage_rev.xlsx
