# Supplementary material for: Genomics Reveals the Metabolic Potential and Functions in the Redistribution of Dissolved Organic Matter in Marine Environments of the Genus Thalassotalea
Source: Microorganisms. 2020 Sep 14;8(9):1412. doi: 10.3390/microorganisms8091412 (PMC7564069; doi:10.3390/microorganisms8091412)
Supplement: Supplementary file 1 [file microorganisms-08-01412-s001.zip › supplementary/Data Set1-thalassotalea_all-isolated-strains-feature.xlsx]

## Sheet: Sheet1
	Thalassotalea genus proposed by Zhang et al., 2014														Originally classified into Thalasomonas genus and reclassified into Thalasotalea genus
Species and reference	Thalassotalea piscium Zhang et al. 2014	Thalassotalea ponticola Park et al. 2014	Thalassotalea marina Hou et al. 2015	Thalassotalea euphylliae Sheu et al. 2016	Thalassotalea montiporae Chen et al. 2016	Thalassotalea crassostreae Choi et al. 2017	Thalassotalea litorea Kang et al. 2017	Thalassotalea profundi Liu et al. 2017	Thalassotalea sediminis Xu et al. 2017	Thalassotalea atypica Wang et al. 2018	Thalassotalea coralli Sheu et al. 2018	Thalassotalea insulae Park et al. 2018	Thalassotalea mangrovi Zheng et al. 2019		Thalassotalea ganghwensis (Yi et al. 2004) Zhang et al. 2014	Thalassotalea loyana (Thompson et al. 2006) Zhang et al. 2014	Thalassotalea agarivorans (Jean et al. 2006) Zhang et al. 2014	Thalassotalea agariperforans (Park et al. 2011) Zhang et al. 2014	Thalassotalea eurytherma (Sun et al. 2014) Hou et al. 2015	Thalassotalea fusca (Jung et al. 2014) Park et al. 2014
Isolation source	gill of a cultured flounder (Paralichthys olivaceus) collected from a fish farm in Shandong Province, China	seawater at Geoje island in the South Sea, South Korea	Marine recirculating aquaculture system in Tianjin, China	coral Euphyllia glabrescens collected from the Kenting coast (Pingtung County, southern Taiwan)	encrusting pore coral, Montipora aequituberculata, collected off the coast of Southern Taiwan	Pacific oyster, Crassostreagigas, collected from the Yeongheung Island, Korea	sand sample which was collected from the seashore of the South Sea, Republic of Korea	Deep-sea seamount near the Yap Trench in the tropical western Pacific	marine sediment obtained off the coastal area of Weihai, China	coastal seawater of Rizhao, China	torch coral Eupyllia glabrescens from the Kenting coast (Pingtung County, Southern Taiwan)	tidal flat in Jindo, an island of the Republic of South Korea	mangrove wetland sediment sample collected at Beilun Estuary National Nature Reserve, Guangxi Province, PR China		sediment sample of getbol, the Korean tidal flat	coral Favia favus suffering from white plague in the Eilat coral reef in the Gulf of Aqaba, Red Sea ( coral pathogen)	seawater sample collected in a shallow-water region of An-Ping Harbour, Taiwan	marine sand (Geoje island)	rearing water of a marine recirculating aquaculture system in Tianjin, China	tidal flat sediment of the South Sea, South Korea
Growth range (optimum)
pH	6.5-9.0 (7.0-8.0)	6-? (7.0-8.0)	6.5-10.5 (7.5-8.5)	7.0-10.0 (7.5-9.0)	6.0-10.0 (6.5-7.0)	5.0-7.5 (7.0)	7.0-8.0 (7.0)	6.5-10(7.5-8.5)	6.5-9.5 (7.5-8.5)	6.0-9.0 (7.0)	7.0-10.0 (7.0-8.0)	5.5-? (7.0-8.0)	3.0-10.0 (6.0-8.0)		7.0-11.0 (7.0-8.0)	6.0-9.0 (7.5-8.0)	7.0-9.0 (8.0-9.0)	5.5-9.5 (7.0-8.0)	6.5-9.0 (7.5-8.0)	6.0-9.0 (7.0-8.0)
NaCl (w/v, %)	0.5-9 (2-4)	0.5-6.0 (2)	0-5.0 (3)	0.5-4.0 (1)	1.0-4.0 (2)	0-5.0 (2.0-3.0)	1.5-4.0 (2.0)	1.0-5.0 (2.0-4.0)	1.0-9.0 (3.0)	1.0-4.0 (2.0)	2.0-4.0 (2.0)	0-6.0 (2.0)	0-8.0 (3.0-4.0)		1.0-8.0 (2.0-4.0)	1.0-9.0 (2.0-4.0)	1.0-5.0 (3.0)	0-6.0 (2.0)	1.5-3.5 (2.5-3.0)	1.0-5.0 (2.0)
Temperature	4-37 (28)	10-37 (25)	15-40 (30)	20-37 (25-30)	15-35 (30)	15-30 (25)	10-30 (30)	4-40 (25-30)	4-40 (33)	4-30 (24-28)	20-35 (25-30)	10-37(30)	4-45 (37)		15-40 (35)	20-35 (25)	15-37(25)	4-37 (30)	4-42 (28)	10-45 (25)
Polymer Hydrolysis
Agar	-	+	-	nd	nd	-	nd	-	-	-	nd	nd	nd		-	-	nd	+	-	-
Starch	-	+	-	+	+	-	-	+	-	-	+	-	nd		-	+	+	-	+	+
Casein	+	-	+	+	-	-	-	+	nd	-	+	+	nd		+	+	+	+	+	+
Gelatin	+	+	nd	+	-	-	-	+	+	-	+	+	+		+	+	+	+	+	+
Urea	nd	nd	nd	-	-	nd	-	-	nd	-	-	-	-		-	-	-	nd	+	-
Alginate	-	nd	-	-	-	-	nd	nd	-	+	-	nd	nd		-	+	+	-	-	nd
Aesculin	+	-	nd	+	+	+	+	+	nd	+	+	+	+		+	+	+	+	+	nd
DNA	+	-	nd	+	+	+	-	+	nd	-	+	nd	nd		+	+	+	+	-	nd
Tween 20	+	+	+	+	nd	+	nd	nd	+	+	+	nd	nd		+	nd	nd	+	+	+
Tween 40	+	+	+	+	nd	+	-	nd	+	+	+	nd	+		+	-	nd	+	+	+
Tween 60	nd	+	+	+	nd	+	nd	nd	+	+	+	nd	nd		+	nd	nd	+	-	+
Tween 80	+	+	+	+	nd	+	nd	nd	+	+	+	+	nd		+	-	-	+	+	+
L-tyrosine	nd	+	+	nd	nd	+	nd	nd	nd	nd	nd	nd	nd		+	nd	nd	nd	nd	nd
Adenine	nd	-	nd	nd	nd	-	nd	nd	nd	nd	nd	nd	nd		-	nd	nd	nd	nd	nd
Chitin	-	-	-	-	-	-	nd	nd	nd	-	+	nd	nd		-	-	nd	nd	nd	nd
Hypoxanthine	nd	-	nd	nd	nd	-	nd	nd	nd	nd	nd	-	nd		-	nd	nd	nd	nd	nd
Pectin	nd	-	nd	nd	nd	-	nd	nd	nd	nd	nd	nd	nd		-	nd	nd	nd	nd	nd
Xanthine	nd	-	nd	nd	nd	-	nd	nd	nd	nd	nd	-	nd		-	nd	nd	nd	nd	-
Lecithin	-	nd	nd	nd	nd	nd	nd	nd	nd	nd	nd	nd	nd		-	-	-	-	nd	nd
(CM)-Cellulose	-	-	-	-	-	-	-	nd	-	nd	-	nd	nd		-	-	nd	-	nd	nd
