# Supplementary material for: Genomics Reveals the Metabolic Potential and Functions in the Redistribution of Dissolved Organic Matter in Marine Environments of the Genus Thalassotalea
Source: Microorganisms. 2020 Sep 14;8(9):1412. doi: 10.3390/microorganisms8091412 (PMC7564069; doi:10.3390/microorganisms8091412)
Supplement: Supplementary file 1 [file microorganisms-08-01412-s001.zip › supplementary/Data Set2-cazyme_rev.xlsx]

## Sheet: all.dbCAN
Genome IDs	HMMER	Hotpep	DIAMOND	Signalp	#ofTools
Thalassotalea sp. ND16A	GH23(74-177)	GH23(12)	-	N	2
Thalassotalea sp. ND16A	GH63(43-855)	GH63(2)	GH63	Y(1-27)	3
Thalassotalea sp. ND16A	GH2(55-926)	GH2(1)	GH2	Y(1-26)	3
Thalassotalea sp. ND16A	CE10(593-823)	-	-	Y(1-31)	1
Thalassotalea sp. ND16A	GT4(190-344)	-	GT4	N	2
Thalassotalea sp. ND16A	GH3(52-286)	GH3(3)	GH3	N	3
Thalassotalea sp. ND16A	CBM41(145-251)+GH13_13(556-934)	GH13(38)	CBM41+CBM48+GH13_13	Y(1-22)	3
Thalassotalea sp. ND16A	CE10(423-667)	-	-	Y(1-30)	1
Thalassotalea sp. ND16A	CE10(9-268)	-	-	N	1
Thalassotalea sp. ND16A	CE1(42-271)	-	-	Y(1-22)	1
Thalassotalea sp. ND16A	GH13_19(168-421)	GH13(24)	GH13_19	Y(1-25)	3
Thalassotalea sp. ND16A	GT35(100-816)	GT35(1)	GT35	N	3
Thalassotalea sp. ND16A	GH13_9(314-614)	GH13(3)+CBM48(2)	CBM48+GH13_9	N	3
Thalassotalea sp. ND16A	GH77(181-716)	GH77(14)	GH77	N	3
Thalassotalea sp. ND16A	GH13(107-465)	GH13(27)	GH13	Y(1-26)	3
Thalassotalea sp. ND16A	GH13_5(348-688)+CBM20(821-907)	GH13(13)	CBM20+GH13_5	N	3
Thalassotalea sp. ND16A	GH13_13(328-744)	GH13(9)+CBM41(1)	CBM48+GH13_13	Y(1-26)	3
Thalassotalea sp. ND16A	GH97(14-676)	GH97(1)	GH97	Y(1-22)	3
Thalassotalea sp. ND16A	CE9(9-371)	CE9(4)	CE9	N	3
Thalassotalea sp. ND16A	GH20(343-763)	GH20(4)	GH20	Y(1-26)	3
Thalassotalea sp. ND16A	GH23(276-431)	GH23(1)	GH23	N	3
Thalassotalea sp. ND16A	GH51(372-646)	-	GH51	Y(1-40)	2
Thalassotalea sp. ND16A	GH2(60-929)	GH2(4)	GH2	Y(1-28)	3
Thalassotalea sp. ND16A	GH2(74-938)	-	GH2	Y(1-29)	2
Thalassotalea sp. ND16A	GH20(144-469)	-	GH20	Y(1-18)	2
Thalassotalea sp. ND16A	GH18(311-534)	-	-	Y(1-24)	1
Thalassotalea sp. ND16A	GH16(44-295)	GH16(44)	-	Y(1-22)	2
Thalassotalea sp. ND16A	GH18(553-778)	-	-	N	1
Thalassotalea sp. ND16A	GH29(40-422)	GH29(6)	GH29	Y(1-13)	3
Thalassotalea sp. ND16A	GH18(68-376)	-	-	Y(1-23)	1
Thalassotalea sp. ND16A	GH33(154-505)	GH33(12)	GH33	N	3
Thalassotalea sp. ND16A	GH23(122-260)	GH23(4)	CBM50+GH23	N	3
Thalassotalea sp. ND16A	GH77(179-719)	GH77(8)	GH77	N	3
Thalassotalea sp. ND16A	GH13_11(182-531)	GH13(2)+GH77(16)	CBM48+GH13_11	N	3
Thalassotalea sp. ND16A	GT35(106-820)	GT35(1)	GT35	N	3
Thalassotalea sp. ND16A	CBM48(131-218)+GH13_9(297-597)	GH13(3)+CBM48(2)	CBM48+GH13_9	N	3
Thalassotalea sp. ND16A	GT5(2-526)	GT5(10)	GT5	N	3
Thalassotalea sp. ND16A	CE10(38-205)	-	-	N	1
Thalassotalea sp. ND16A	GT51(174-346)	GT51(2)	GT51	N	3
Thalassotalea sp. ND16A	GT51(146-315)	GT51(27)	GT51	N	3
Thalassotalea sp. ND16A	CE10(399-627)	-	-	Y(1-25)	1
Thalassotalea sp. ND16A	CBM9(42-195)	-	CBM9	Y(1-27)	2
Thalassotalea sp. ND16A	CE10(88-250)	-	-	N	1
Thalassotalea sp. ND16A	AA3_2(4-531)	AA3(3)+AA8(3)	AA3_2	N	3
Thalassotalea sp. ND16A	CE11(4-276)	CE11(1)	CE11	N	3
Thalassotalea sp. ND16A	GT28(183-344)	GT28(1)	GT28	N	3
Thalassotalea sp. ND16A	CE4(55-259)	-	-	N	1
Thalassotalea sp. ND16A	GT4(219-373)	-	-	N	1
Thalassotalea sp. ND16A	GT4(217-367)	GT4(82)	GT4	N	3
Thalassotalea sp. ND16A	GT4(202-345)	GT4(178)	GT4	N	3
Thalassotalea sp. ND16A	CE4(3-153)	CE0(1)	-	N	2
Thalassotalea sp. ND16A	GT94(53-293)	-	GT4	N	2
Thalassotalea sp. ND16A	GH103(34-342)	GH103(3)	GH103	Y(1-27)	3
Thalassotalea sp. ND16A	GT19(9-362)	GT19(1)	GT19	N	3
Thalassotalea sp. ND16A	GH73(135-254)	-	-	N	1
Thalassotalea sp. ND16A	GT9(107-335)	GT9(4)	GT9	N	3
Thalassotalea sp. ND16A	GT30(38-216)	GT30(1)	GT30	N	3
Thalassotalea sp. ND16A	CE1(45-266)	-	-	Y(1-23)	1
Thalassotalea sp. ND16A	AA3(10-587)	-	-	N	1
Thalassotalea sp. ND16A	CE4(70-207)	-	-	Y(1-20)	1
Thalassotalea sp. ND16A	CE10(531-772)	-	-	Y(1-32)	1
Thalassotalea sp. ND16A	CE1(23-274)	-	-	N	1
Thalassotalea sp. ND16A	GT2_Glycos_transf_2(7-175)	-	-	N	1
Thalassotalea sp. ND16A	GT51(47-221)	GT51(1)	GT51	N	3
Thalassotalea sp. ND16A	GT26(58-226)	GT26(30)	-	N	2
Thalassotalea sp. ND16A	GH23(493-620)	GH23(187)	GH23	Y(1-25)	3
Thalassotalea sp. ND16A	GH23(411-568)	GH23(99)	-	Y(1-22)	2
Thalassotalea sp. ND16A	GH73(145-271)	-	-	N	1
Thalassotalea sp. ND16A	CBM9(43-232)	-	-	Y(1-22)	1
Thalassotalea sp. ND16A	CE1(10-214)	-	-	N	1
Thalassotalea sp. ND16A	GH89(70-733)	-	GH89	Y(1-27)	2
Thalassotalea sp. ND16A	GH2(58-916)	GH2(1)	GH2	Y(1-30)	3
Thalassotalea sp. ND16A	GH20(359-768)	GH20(4)	GH20	Y(1-13)	3
Thalassotalea sp. ND16A	GH105(79-416)	-	GH105	Y(1-25)	2
Thalassotalea sp. ND16A	PL8_2(606-889)	-	PL8_2	Y(1-27)	2
Thalassotalea sp. ND16A	PL8_2(751-1024)	-	PL8	Y(1-40)	2
Thalassotalea sp. ND16A	CE1(33-228)	-	-	Y(1-23)	1
Thalassotalea sp. ND16A	AA3_2(6-529)	AA3(1)+AA8(3)	AA3_2	N	3
Thalassotalea sp. ND16A	CE9(10-380)	-	CE9	N	2
Thalassotalea sp. ND16A	CE1(18-167)	-	-	N	1
Thalassotalea sp. ND16A	CE10(54-324)	-	-	Y(1-20)	1
Thalassotalea sp. ND16A	-	CE3(3)	-	N	1
Thalassotalea sp. ND16A	-	CE14(41)	-	N	1
Thalassotalea sp. ND16A	-	GH23(14)	GH23	Y(1-20)	2
Thalassotalea sp. ND16A	-	GT2(199)	-	N	1
Thalassotalea sp. ND16A	-	GT4(35)	GT4	N	2
Thalassotalea sp. ND16A	-	GT4(48)	GT4	N	2
Thalassotalea sp. ND16A	-	CBM50(34)	-	Y(1-21)	1
Thalassotalea sp. ND16A	-	CBM50(112)	CBM50	Y(1-25)	2
Thalassotalea sp. ND16A	-	-	GT13	N	1
Thalassotalea sp. ND16A	-	-	AA1	Y(1-34)	1
Thalassotalea sp. ND16A	-	-	CBM50	N	1
Thalassotalea sp. ND16A	-	-	GH36	N	1
Thalassotalea sp. ND16A	-	-	CBM50	N	1
Thalassotalea sp. ND16A	-	-	CBM50	N	1
Thalassotalea sp. ND16A	-	-	GH28	N	1
Thalassotalea sp. ND16A	-	-	GH13_11	N	1
Thalassotalea sp. ND16A	-	-	CBM50	Y(1-40)	1
Thalassotalea sp. ND16A	-	-	GH13_11	N	1
Thalassotalea sp. ND16A	-	-	GH19	N	1
Thalassotalea sp. ND16A	-	-	GT51	N	1
Thalassotalea sp. ND16A	-	-	CBM5+GH19	N	1
Thalassotalea sp. ND16A	-	-	CBM5	Y(1-30)	1
Thalassotalea sp. ND16A	-	-	GT28	N	1
Thalassotalea sp. ND16A	-	-	CBM50	N	1
Thalassotalea sp. ND16A	-	-	GT4	N	1
Thalassotalea sp. ND16A	-	-	GT4	N	1
Thalassotalea sp. ND16A	-	-	GH13_30	N	1
Thalassotalea sp. ND16A	-	-	GT51	N	1
Thalassotalea sp. ND16A	-	-	GT4	N	1
Thalassotalea sp. ND16A	-	-	GT4	N	1
Thalassotalea sp. ND16A	-	-	GT4	N	1
Thalassotalea sp. ND16A	-	-	GH6	N	1
Thalassotalea sp. ND16A	-	-	GH65	Y(1-27)	1
Thalassotalea sp. ND16A	-	-	CBM50	Y(1-21)	1
Thalassotalea sp. ND16A	-	-	GH13_11	N	1
Thalassotalea sp. ND16A	-	-	GT4	N	1
Thalassotalea crassostreae LPB0090	AA3(3-565)	-	-	N	1
Thalassotalea crassostreae LPB0090	CE4(75-212)	CE0(20)	-	Y(1-24)	2
Thalassotalea crassostreae LPB0090	GT51(55-228)	GT51(1)	GT51	N	3
Thalassotalea crassostreae LPB0090	GT51(172-344)	GT51(2)	GT51	N	3
Thalassotalea crassostreae LPB0090	GH3(131-351)	GH3(5)	GH3	N	3
Thalassotalea crassostreae LPB0090	GH16(40-280)	-	GH16	Y(1-29)	2
Thalassotalea crassostreae LPB0090	GH3(67-284)	GH3(5)	GH3	N	3
Thalassotalea crassostreae LPB0090	GH3(81-302)	GH3(6)	GH3	N	3
Thalassotalea crassostreae LPB0090	CE1(43-236)	-	-	N	1
Thalassotalea crassostreae LPB0090	GH2(23-704)	-	GH2	Y(1-30)	2
Thalassotalea crassostreae LPB0090	CBM67(48-220)+GH78(312-820)	-	CBM67+GH78	Y(1-22)	2
Thalassotalea crassostreae LPB0090	GH2(58-945)	GH2(1)	GH2	Y(1-27)	3
Thalassotalea crassostreae LPB0090	CE10(60-300)	-	-	Y(1-19)	1
Thalassotalea crassostreae LPB0090	GH51(122-378)	-	CBM16+GH51	Y(1-28)	2
Thalassotalea crassostreae LPB0090	GH43_29(25-308)	-	GH43	N	2
Thalassotalea crassostreae LPB0090	GH136(29-581)	-	GH136	Y(1-29)	2
Thalassotalea crassostreae LPB0090	GH2(68-950)	GH2(14)	GH2	Y(1-32)	3
Thalassotalea crassostreae LPB0090	GH136(22-458)	-	GH136	Y(1-22)	2
Thalassotalea crassostreae LPB0090	CE10(33-279)	-	-	Y(1-28)	1
Thalassotalea crassostreae LPB0090	GH50(64-687)	-	GH50	Y(1-19)	2
Thalassotalea crassostreae LPB0090	GH29(14-394)	GH29(2)	-	Y(1-29)	2
Thalassotalea crassostreae LPB0090	GH95(56-812)	GH95(1)	GH95	Y(1-30)	3
Thalassotalea crassostreae LPB0090	GH136(28-556)	-	GH136	Y(1-28)	2
Thalassotalea crassostreae LPB0090	GT28(188-350)	GT28(1)	GT28	N	3
Thalassotalea crassostreae LPB0090	CE11(4-276)	CE11(1)	CE11	N	3
Thalassotalea crassostreae LPB0090	GH23(106-209)	GH23(12)	-	Y(1-40)	2
Thalassotalea crassostreae LPB0090	AA3_2(4-531)	AA3(3)+AA8(3)	AA3_2	N	3
Thalassotalea crassostreae LPB0090	GH23(291-452)	GH23(1)	GH23	Y(1-31)	3
Thalassotalea crassostreae LPB0090	GT2_Glyco_tranf_2_3(88-314)	GT2(62)	GT2	N	3
Thalassotalea crassostreae LPB0090	GH20(341-759)	GH20(4)	GH20	Y(1-23)	3
Thalassotalea crassostreae LPB0090	CE9(14-373)	CE9(4)	CE9	N	3
Thalassotalea crassostreae LPB0090	PL17_2(185-267)+PL17(386-522)	PL17(1)	PL17_2	Y(1-24)	3
Thalassotalea crassostreae LPB0090	GH29(27-335)	GH29(27)	-	Y(1-26)	2
Thalassotalea crassostreae LPB0090	GH29(45-358)	-	GH29	N	2
Thalassotalea crassostreae LPB0090	GT51(54-229)	GT51(3)	GT51	N	3
Thalassotalea crassostreae LPB0090	GT2_Glyco_tranf_2_3(63-296)	-	GT2	N	2
Thalassotalea crassostreae LPB0090	GH23(531-682)	-	GH23	Y(1-29)	2
Thalassotalea crassostreae LPB0090	GH141(21-277)	-	-	Y(1-20)	1
Thalassotalea crassostreae LPB0090	GH141(46-597)	-	GH141	Y(1-23)	2
Thalassotalea crassostreae LPB0090	GH18(31-330)	-	-	Y(1-21)	1
Thalassotalea crassostreae LPB0090	GH29(26-398)	GH29(2)	GH29	Y(1-34)	3
Thalassotalea crassostreae LPB0090	GH141(47-400)	-	-	Y(1-28)	1
Thalassotalea crassostreae LPB0090	GH29(7-391)	GH29(11)	-	Y(1-25)	2
Thalassotalea crassostreae LPB0090	GH117(76-210)	GH117(1)	-	Y(1-25)	2
Thalassotalea crassostreae LPB0090	GH29(20-397)	-	-	Y(1-27)	1
Thalassotalea crassostreae LPB0090	GH29(57-428)	GH29(2)	-	Y(1-21)	2
Thalassotalea crassostreae LPB0090	GH3(50-282)	GH3(3)	GH3	N	3
Thalassotalea crassostreae LPB0090	GH23(125-264)	GH23(4)	CBM50+GH23	Y(1-24)	3
Thalassotalea crassostreae LPB0090	CE1(23-276)	-	-	N	1
Thalassotalea crassostreae LPB0090	CE10(418-640)	-	-	Y(1-22)	1
Thalassotalea crassostreae LPB0090	GH73(152-279)	GH73(28)	-	N	2
Thalassotalea crassostreae LPB0090	CBM9(41-196)	-	CBM9	Y(1-29)	2
Thalassotalea crassostreae LPB0090	CE10(579-811)	-	-	Y(1-19)	1
Thalassotalea crassostreae LPB0090	GH73(173-301)	GH73(42)	GH73	Y(1-25)	3
Thalassotalea crassostreae LPB0090	GT19(13-366)	GT19(1)	GT19	N	3
Thalassotalea crassostreae LPB0090	GH103(38-346)	GH103(19)	GH103	Y(1-25)	3
Thalassotalea crassostreae LPB0090	CBM9(39-259)	CBM9(3)	-	Y(1-24)	2
Thalassotalea crassostreae LPB0090	GH1(11-441)	GH1(2)	GH1	N	3
Thalassotalea crassostreae LPB0090	GT4(205-349)	-	-	N	1
Thalassotalea crassostreae LPB0090	GT4(180-329)	-	-	N	1
Thalassotalea crassostreae LPB0090	PL6(30-399)+PL6_1(472-684)	PL6(1)	PL6_1	Y(1-27)	3
Thalassotalea crassostreae LPB0090	PL7_5(258-518)	PL7(3)	PL7_5	Y(1-24)	3
Thalassotalea crassostreae LPB0090	PL7_5(33-347)	PL7(2)	PL7_5	Y(1-27)	3
Thalassotalea crassostreae LPB0090	GH3(107-334)	GH3(19)	GH3	Y(1-22)	3
Thalassotalea crassostreae LPB0090	CE10(523-739)	-	-	Y(1-28)	1
Thalassotalea crassostreae LPB0090	GT81(27-319)	GT81(2)	GT81	N	3
Thalassotalea crassostreae LPB0090	GH13_18(89-429)	GH13(52)	GH13_18	N	3
Thalassotalea crassostreae LPB0090	CE10(43-201)	-	-	N	1
Thalassotalea crassostreae LPB0090	GH17(67-295)	GH17(17)	GH17	N	3
Thalassotalea crassostreae LPB0090	GH149(8-1141)	GH149(1)	GH149	N	3
Thalassotalea crassostreae LPB0090	GH16(54-329)	GH16(2)	GH16	Y(1-30)	3
Thalassotalea crassostreae LPB0090	GH2(25-588)	GH2(42)	GH2	Y(1-27)	3
Thalassotalea crassostreae LPB0090	GH116(480-777)	GH116(7)+CBM38(5)	GH116	Y(1-23)	3
Thalassotalea crassostreae LPB0090	GH50(82-687)	GH50(7)	GH50	N	3
Thalassotalea crassostreae LPB0090	GH136(26-554)	-	GH136	Y(1-26)	2
Thalassotalea crassostreae LPB0090	GT9(79-309)	GT9(4)	GT9	N	3
Thalassotalea crassostreae LPB0090	CE10(406-611)	-	-	N	1
Thalassotalea crassostreae LPB0090	GT30(38-216)	GT30(1)	GT30	N	3
Thalassotalea crassostreae LPB0090	GT2_Glycos_transf_2(4-125)	-	-	N	1
Thalassotalea crassostreae LPB0090	GT4(172-327)	-	-	N	1
Thalassotalea crassostreae LPB0090	GT4(177-324)	-	-	N	1
Thalassotalea crassostreae LPB0090	GT4(201-347)	-	GT4	N	2
Thalassotalea crassostreae LPB0090	CE4(18-124)	CE4(102)	-	N	2
Thalassotalea crassostreae LPB0090	GT2_Glycos_transf_2(6-167)	-	GT2	N	2
Thalassotalea crassostreae LPB0090	GT4(209-366)	-	GT4	N	2
Thalassotalea crassostreae LPB0090	GT2_Glycos_transf_2(58-197)	-	GT2	N	2
Thalassotalea crassostreae LPB0090	CE4(82-287)	-	-	N	1
Thalassotalea crassostreae LPB0090	GH30_4(30-540)	GH30(7)	GH30	Y(1-28)	3
Thalassotalea crassostreae LPB0090	GH2(55-925)	GH2(14)	GH2	Y(1-26)	3
Thalassotalea crassostreae LPB0090	CE10(77-309)	-	-	N	1
Thalassotalea crassostreae LPB0090	CE2(156-332)	-	CE2	Y(1-25)	2
Thalassotalea crassostreae LPB0090	GH10(51-386)	-	GH10	Y(1-31)	2
Thalassotalea crassostreae LPB0090	GH3(74-295)	GH3(2)	GH3+3.2.1.21	Y(1-21)	3
Thalassotalea crassostreae LPB0090	CE10(53-243)	-	-	Y(1-27)	1
Thalassotalea crassostreae LPB0090	GH3(124-352)	GH3(6)	GH3	Y(1-26)	3
Thalassotalea crassostreae LPB0090	GH10(253-520)	-	-	Y(1-30)	1
Thalassotalea crassostreae LPB0090	CE2(177-378)	CE2(1)	-	Y(1-46)	2
Thalassotalea crassostreae LPB0090	CE4(38-160)	CE4(6)	-	Y(1-27)	2
Thalassotalea crassostreae LPB0090	GH10(244-537)	-	GH10	Y(1-23)	2
Thalassotalea crassostreae LPB0090	CE10(56-249)	-	-	N	1
Thalassotalea crassostreae LPB0090	CE10(419-673)	-	-	Y(1-26)	1
Thalassotalea crassostreae LPB0090	GH29(31-326)	-	-	Y(1-23)	1
Thalassotalea crassostreae LPB0090	-	GH0(24)	GH0	Y(1-21)	2
Thalassotalea crassostreae LPB0090	-	GH17(40)	GH17	N	2
Thalassotalea crassostreae LPB0090	-	GH23(14)	GH23	Y(1-25)	2
Thalassotalea crassostreae LPB0090	-	GT4(35)	GT4	N	2
Thalassotalea crassostreae LPB0090	-	GT26(24)	-	N	1
Thalassotalea crassostreae LPB0090	-	CBM56(7)	CBM6	N	2
Thalassotalea crassostreae LPB0090	-	-	CBM50	Y(1-21)	1
Thalassotalea crassostreae LPB0090	-	-	GH16	N	1
Thalassotalea crassostreae LPB0090	-	-	GH16	Y(1-25)	1
Thalassotalea crassostreae LPB0090	-	-	GH50	Y(1-26)	1
Thalassotalea crassostreae LPB0090	-	-	GH50	Y(1-21)	1
Thalassotalea crassostreae LPB0090	-	-	GH50	Y(1-22)	1
Thalassotalea crassostreae LPB0090	-	-	GT28	N	1
Thalassotalea crassostreae LPB0090	-	-	CBM50	Y(1-25)	1
Thalassotalea crassostreae LPB0090	-	-	CBM50	Y(1-31)	1
Thalassotalea crassostreae LPB0090	-	-	GH65	Y(1-27)	1
Thalassotalea crassostreae LPB0090	-	-	GT4	N	1
Thalassotalea crassostreae LPB0090	-	-	GH33	N	1
Thalassotalea crassostreae LPB0090	-	-	AA1	Y(1-32)	1
Thalassotalea crassostreae LPB0090	-	-	GH28	N	1
Thalassotalea crassostreae LPB0090	-	-	GT51	N	1
Thalassotalea crassostreae LPB0090	-	-	GH13_30	N	1
Thalassotalea crassostreae LPB0090	-	-	CBM50	N	1
Thalassotalea crassostreae LPB0090	-	-	GH6	N	1
Thalassotalea crassostreae LPB0090	-	-	GH19	N	1
Thalassotalea crassostreae LPB0090	-	-	GH13_11	N	1
Thalassotalea crassostreae LPB0090	-	-	GT13	N	1
Thalassotalea crassostreae LPB0090	-	-	CBM50	N	1
Thalassotalea crassostreae LPB0090	-	-	GH16	Y(1-28)	1
Thalassotalea crassostreae LPB0090	-	-	GH16	Y(1-33)	1
Thalassotalea crassostreae LPB0090	-	-	GT51	N	1
Thalassotalea crassostreae LPB0090	-	-	CBM50	Y(1-23)	1
Thalassotalea crassostreae LPB0090	-	-	GT2	N	1
Thalassotalea crassostreae LPB0090	-	-	CE12	N	1
Thalassotalea crassostreae LPB0090	-	-	CBM47	N	1
Thalassotalea crassostreae LPB0090	-	-	GT4	N	1
Thalassotalea sp. PP2-459	GT9(75-300)	GT9(4)	GT9	N	3
Thalassotalea sp. PP2-459	GT30(37-215)	GT30(1)	GT30	N	3
Thalassotalea sp. PP2-459	CE1(43-251)	-	-	N	1
Thalassotalea sp. PP2-459	CE4(74-210)	CE4(66)	-	Y(1-24)	2
Thalassotalea sp. PP2-459	CE4(42-152)	CE0(1)	-	N	2
Thalassotalea sp. PP2-459	GT4(188-336)	-	-	N	1
Thalassotalea sp. PP2-459	GT4(214-369)	GT4(82)	GT4	N	3
Thalassotalea sp. PP2-459	GT4(194-327)	GT4(213)	GT4	N	3
Thalassotalea sp. PP2-459	CE4(73-278)	-	-	N	1
Thalassotalea sp. PP2-459	PL6_1(137-288)	-	-	N	1
Thalassotalea sp. PP2-459	GT4(219-375)	GT4(237)	GT4	N	3
Thalassotalea sp. PP2-459	PL12(395-521)	PL0(4)	PL0	N	3
Thalassotalea sp. PP2-459	GH20(347-765)	GH20(4)	GH20	Y(1-24)	3
Thalassotalea sp. PP2-459	GH20(159-593)	GH20(5)	GH20	Y(1-24)	3
Thalassotalea sp. PP2-459	CE10(50-224)	-	-	N	1
Thalassotalea sp. PP2-459	GT51(54-228)	GT51(1)	GT51	N	3
Thalassotalea sp. PP2-459	CE1(35-248)	-	CE0	N	2
Thalassotalea sp. PP2-459	GT51(168-339)	GT51(2)	GT51	N	3
Thalassotalea sp. PP2-459	GH13_19(174-430)	GH13(24)	GH13_19	Y(1-27)	3
Thalassotalea sp. PP2-459	GH3(77-298)	GH3(69)	GH3	N	3
Thalassotalea sp. PP2-459	GT28(43-122)	-	-	N	1
Thalassotalea sp. PP2-459	GT2_Glycos_transf_2(11-121)	-	-	N	1
Thalassotalea sp. PP2-459	GH73(179-313)	GH73(24)	GH73	N	3
Thalassotalea sp. PP2-459	CE1(21-271)	-	-	N	1
Thalassotalea sp. PP2-459	GT81(117-318)	GT81(2)	GT81	N	3
Thalassotalea sp. PP2-459	GH13_18(93-434)	GH13(52)	GH13_18	N	3
Thalassotalea sp. PP2-459	AA3(2-567)	-	-	N	1
Thalassotalea sp. PP2-459	GH3(114-356)	GH3(7)	GH3	Y(1-13)	3
Thalassotalea sp. PP2-459	GH97(13-649)	GH97(2)	GH97	Y(1-21)	3
Thalassotalea sp. PP2-459	GH23(298-451)	GH23(1)	GH23	N	3
Thalassotalea sp. PP2-459	GT19(20-372)	GT19(1)	GT19	N	3
Thalassotalea sp. PP2-459	CE7(47-231)	-	-	N	1
Thalassotalea sp. PP2-459	CE10(394-634)	-	-	N	1
Thalassotalea sp. PP2-459	CBM13(62-197)	-	CBM13	Y(1-36)	2
Thalassotalea sp. PP2-459	CE10(421-658)	-	-	Y(1-23)	1
Thalassotalea sp. PP2-459	GH13_23(29-377)	GH13(4)	GH13_23	N	3
Thalassotalea sp. PP2-459	GH13(94-451)	GH13(27)	GH13	N	3
Thalassotalea sp. PP2-459	GH13_13(322-737)	GH13(38)+CBM41(1)	CBM48+GH13_13	Y(1-20)	3
Thalassotalea sp. PP2-459	GH97(21-679)	GH97(1)	GH97	Y(1-20)	3
Thalassotalea sp. PP2-459	CE9(9-371)	CE9(4)	CE9	N	3
Thalassotalea sp. PP2-459	GH20(351-770)	GH20(4)	GH20	Y(1-26)	3
Thalassotalea sp. PP2-459	AA3(4-572)	-	-	N	1
Thalassotalea sp. PP2-459	AA3(8-556)	-	-	N	1
Thalassotalea sp. PP2-459	GH2(58-914)	GH2(1)	GH2	Y(1-24)	3
Thalassotalea sp. PP2-459	CE10(397-628)	-	-	Y(1-27)	1
Thalassotalea sp. PP2-459	GH63(7-801)	GH63(2)	GH63	Y(1-21)	3
Thalassotalea sp. PP2-459	GH109(54-179)	GH109(1)	GH109	N	3
Thalassotalea sp. PP2-459	CE4(85-205)	CE4(10)	-	N	2
Thalassotalea sp. PP2-459	CBM44(738-794)	GH18(105)	-	Y(1-25)	2
Thalassotalea sp. PP2-459	GT28(187-348)	GT28(1)	GT28	N	3
Thalassotalea sp. PP2-459	CE11(4-276)	CE11(1)	CE11	N	3
Thalassotalea sp. PP2-459	PL7_5(28-339)	PL7(2)	PL7_5	Y(1-28)	3
Thalassotalea sp. PP2-459	PL7_5(197-457)	PL7(3)	PL7_5	Y(1-31)	3
Thalassotalea sp. PP2-459	PL6(22-392)+PL6_1(463-690)	PL6(1)	PL6_1	Y(1-20)	3
Thalassotalea sp. PP2-459	PL17_2(185-267)+PL17(388-521)	PL17(1)	PL17_2	Y(1-26)	3
Thalassotalea sp. PP2-459	CE10(564-832)	-	-	Y(1-28)	1
Thalassotalea sp. PP2-459	GH73(143-266)	GH73(6)	-	N	2
Thalassotalea sp. PP2-459	CE10(60-202)	-	-	N	1
Thalassotalea sp. PP2-459	CE4(21-151)	-	-	Y(1-21)	1
Thalassotalea sp. PP2-459	CBM32(516-644)+CBM32(843-970)	-	CBM32	Y(1-26)	2
Thalassotalea sp. PP2-459	GH23(493-618)	GH23(152)	GH23	Y(1-22)	3
Thalassotalea sp. PP2-459	GH73(104-221)	-	-	N	1
Thalassotalea sp. PP2-459	PL8_3(502-776)	-	-	N	1
Thalassotalea sp. PP2-459	GH97(24-667)	GH97(1)	GH97	N	3
Thalassotalea sp. PP2-459	GH92(252-741)	GH92(1)	GH92	Y(1-25)	3
Thalassotalea sp. PP2-459	GH2(12-709)	GH2(5)	GH2	N	3
Thalassotalea sp. PP2-459	GH85(87-428)	GH85(5)	GH85	Y(1-23)	3
Thalassotalea sp. PP2-459	CBM32(379-500)	CBM32(67)	CBM32	Y(1-22)	3
Thalassotalea sp. PP2-459	GH92(250-758)	GH92(20)	GH92	Y(1-24)	3
Thalassotalea sp. PP2-459	GH92(267-760)	GH92(1)	GH92	N	3
Thalassotalea sp. PP2-459	GH92(257-747)	GH92(5)	GH92	Y(1-17)	3
Thalassotalea sp. PP2-459	GH3(53-279)	GH3(3)	GH3	N	3
Thalassotalea sp. PP2-459	GH16(49-323)	GH16(2)	GH16	Y(1-19)	3
Thalassotalea sp. PP2-459	GH3(133-354)	GH3(5)	GH3	Y(1-26)	3
Thalassotalea sp. PP2-459	GH109(55-181)	GH109(1)	GH109	Y(1-30)	3
Thalassotalea sp. PP2-459	CE9(11-379)	CE9(27)	CE9	N	3
Thalassotalea sp. PP2-459	AA3(4-561)	-	-	N	1
Thalassotalea sp. PP2-459	GH2(69-924)	GH2(1)	GH2	Y(1-35)	3
Thalassotalea sp. PP2-459	GH103(33-325)	GH103(11)	GH103	Y(1-28)	3
Thalassotalea sp. PP2-459	GH103(31-339)	GH103(3)	GH103	Y(1-26)	3
Thalassotalea sp. PP2-459	GH18(28-329)	-	-	Y(1-25)	1
Thalassotalea sp. PP2-459	GH18(47-401)	-	-	N	1
Thalassotalea sp. PP2-459	CE1(41-246)	-	-	Y(1-20)	1
Thalassotalea sp. PP2-459	GH23(126-263)	GH23(4)	CBM50+GH23	N	3
Thalassotalea sp. PP2-459	GH13_18(34-377)	GH13(62)	GH13_18	N	3
Thalassotalea sp. PP2-459	CBM9(38-253)	CBM9(3)	-	Y(1-25)	2
Thalassotalea sp. PP2-459	GH94(46-782)	GH94(5)	GH94	N	3
Thalassotalea sp. PP2-459	GH1(11-442)	GH1(2)	GH1	N	3
Thalassotalea sp. PP2-459	-	GH0(56)	-	N	1
Thalassotalea sp. PP2-459	-	GH23(14)	-	Y(1-22)	1
Thalassotalea sp. PP2-459	-	GH36(22)	GH36	Y(1-22)	2
Thalassotalea sp. PP2-459	-	AA2(3)	-	N	1
Thalassotalea sp. PP2-459	-	GT1(10)	-	N	1
Thalassotalea sp. PP2-459	-	GT4(48)	GT4	N	2
Thalassotalea sp. PP2-459	-	CBM50(112)	-	N	1
Thalassotalea sp. PP2-459	-	-	GT4	N	1
Thalassotalea sp. PP2-459	-	-	GT4	N	1
Thalassotalea sp. PP2-459	-	-	CBM50	N	1
Thalassotalea sp. PP2-459	-	-	CBM50	N	1
Thalassotalea sp. PP2-459	-	-	GH97	Y(1-25)	1
Thalassotalea sp. PP2-459	-	-	GH3	Y(1-25)	1
Thalassotalea sp. PP2-459	-	-	AA1	N	1
Thalassotalea sp. PP2-459	-	-	GH13_30	N	1
Thalassotalea sp. PP2-459	-	-	GH28	N	1
Thalassotalea sp. PP2-459	-	-	GT13	N	1
Thalassotalea sp. PP2-459	-	-	GT28	N	1
Thalassotalea sp. PP2-459	-	-	CBM50	N	1
Thalassotalea sp. PP2-459	-	-	GH13_11	N	1
Thalassotalea sp. PP2-459	-	-	GT51	N	1
Thalassotalea sp. PP2-459	-	-	GT51	N	1
Thalassotalea sp. PP2-459	-	-	GT4	N	1
Thalassotalea sp. PP2-459	-	-	CBM50	Y(1-21)	1
Thalassotalea sp. PP2-459	-	-	CBM5+GH19	N	1
Thalassotalea sp. PP2-459	-	-	CBM9	Y(1-27)	1
Thalassotalea sp. PP2-459	-	-	CBM9	Y(1-26)	1
Thalassotalea sp. PP2-459	-	-	GH19	N	1
Thalassotalea sp. PP2-459	-	-	GH6	N	1
Thalassotalea sp. PP2-459	-	-	CBM50	Y(1-40)	1
Thalassotalea sp. 42_200_T64	GT41(302-548)	GT41(2)	GT41	N	3
Thalassotalea sp. 42_200_T64	CE4(3-153)	CE0(1)	-	N	2
Thalassotalea sp. 42_200_T64	GT4(202-347)	GT4(178)	GT4	N	3
Thalassotalea sp. 42_200_T64	GT4(217-363)	GT4(82)	GT4	N	3
Thalassotalea sp. 42_200_T64	GT4(209-364)	-	-	N	1
Thalassotalea sp. 42_200_T64	CE4(57-259)	-	-	N	1
Thalassotalea sp. 42_200_T64	CE1(44-268)	CE1(61)	-	Y(1-21)	2
Thalassotalea sp. 42_200_T64	CE10(30-313)	-	-	N	1
Thalassotalea sp. 42_200_T64	CE10(390-634)	-	-	Y(1-20)	1
Thalassotalea sp. 42_200_T64	GH23(121-259)	GH23(4)	CBM50+GH23	Y(1-24)	3
Thalassotalea sp. 42_200_T64	GH109(9-121)	-	-	N	1
Thalassotalea sp. 42_200_T64	GH94(2-368)	GH94(5)	GH94+2.4.1.321	N	3
Thalassotalea sp. 42_200_T64	CBM9(30-246)	CBM9(3)	-	N	2
Thalassotalea sp. 42_200_T64	GH1(10-441)	GH1(2)	GH1	N	3
Thalassotalea sp. 42_200_T64	GH3(161-382)	GH3(5)	GH3	Y(1-39)	3
Thalassotalea sp. 42_200_T64	GH3(96-316)	GH3(50)	GH3	Y(1-32)	3
Thalassotalea sp. 42_200_T64	GH29(4-154)	-	-	N	1
Thalassotalea sp. 42_200_T64	GH29(25-156)	-	-	Y(1-24)	1
Thalassotalea sp. 42_200_T64	CE9(9-372)	CE9(4)	CE9	N	3
Thalassotalea sp. 42_200_T64	GT5(2-522)	GT5(10)	GT5	N	3
Thalassotalea sp. 42_200_T64	CBM48(131-218)+GH13_9(296-596)	GH13(3)+CBM48(2)	CBM48+GH13_9	N	3
Thalassotalea sp. 42_200_T64	GT35(106-820)	GT35(1)	GT35	N	3
Thalassotalea sp. 42_200_T64	GH13_11(182-531)	GH13(2)+GH77(16)	CBM48+GH13_11	N	3
Thalassotalea sp. 42_200_T64	GH77(179-719)	GH77(8)	GH77	N	3
Thalassotalea sp. 42_200_T64	CE10(40-204)	-	-	N	1
Thalassotalea sp. 42_200_T64	GT51(64-238)	GT51(1)	GT51	N	3
Thalassotalea sp. 42_200_T64	GH2(55-399)	-	GH2	Y(1-26)	2
Thalassotalea sp. 42_200_T64	CE10(380-631)	-	-	Y(1-22)	1
Thalassotalea sp. 42_200_T64	GH16(134-404)	GH16(44)	CBM4+GH16	Y(1-19)	3
Thalassotalea sp. 42_200_T64	GH16(62-324)	GH16(44)	GH16	Y(1-19)	3
Thalassotalea sp. 42_200_T64	CBM9(49-253)	CBM9(3)	CBM9	Y(1-28)	3
Thalassotalea sp. 42_200_T64	GH30_1(73-565)	-	GH30_1	Y(1-29)	2
Thalassotalea sp. 42_200_T64	GH16(41-279)	GH16(2)	GH16	Y(1-34)	3
Thalassotalea sp. 42_200_T64	GH3(81-303)	GH3(6)	GH3	N	3
Thalassotalea sp. 42_200_T64	GH3(82-301)	GH3(5)	GH3	N	3
Thalassotalea sp. 42_200_T64	GH16(55-295)	-	GH16	N	2
Thalassotalea sp. 42_200_T64	CE4(70-207)	-	-	Y(1-20)	1
Thalassotalea sp. 42_200_T64	AA3(13-587)	-	-	N	1
Thalassotalea sp. 42_200_T64	GT28(183-344)	GT28(1)	GT28	N	3
Thalassotalea sp. 42_200_T64	CE11(4-276)	CE11(1)	CE11	N	3
Thalassotalea sp. 42_200_T64	GT35(98-814)	GT35(1)	GT35	N	3
Thalassotalea sp. 42_200_T64	GH13_9(286-586)	GH13(3)+CBM48(2)	CBM48+GH13_9	N	3
Thalassotalea sp. 42_200_T64	CBM48(10-102)+GH13_11(179-475)	GH13(2)+GH77(16)	CBM48+GH13_11	N	3
Thalassotalea sp. 42_200_T64	GH77(66-498)	GH77(8)	GH77	N	3
Thalassotalea sp. 42_200_T64	GH13_13(7-191)	GH13(27)	GH13	N	3
Thalassotalea sp. 42_200_T64	CE1(41-250)	CE0(4)	-	Y(1-20)	2
Thalassotalea sp. 42_200_T64	GH13_13(127-543)	GH13(9)+CBM41(1)	CBM48+GH13_13	N	3
Thalassotalea sp. 42_200_T64	GH97(1-472)	GH97(1)	GH97	N	3
Thalassotalea sp. 42_200_T64	GT2_Glycos_transf_2(5-100)	GT2(159)	-	N	2
Thalassotalea sp. 42_200_T64	GT51(174-346)	GT51(2)	GT51	N	3
Thalassotalea sp. 42_200_T64	AA3_2(4-531)	AA3(29)	-	N	2
Thalassotalea sp. 42_200_T64	GT19(9-362)	GT19(1)	GT19	N	3
Thalassotalea sp. 42_200_T64	GT9(75-303)	GT9(4)	GT9	N	3
Thalassotalea sp. 42_200_T64	GT30(38-216)	GT30(1)	GT30	N	3
Thalassotalea sp. 42_200_T64	GT51(146-315)	GT51(27)	GT51	N	3
Thalassotalea sp. 42_200_T64	CE1(23-274)	-	-	N	1
Thalassotalea sp. 42_200_T64	CE10(530-750)	-	-	Y(1-32)	1
Thalassotalea sp. 42_200_T64	GH16(54-328)	GH16(2)	GH16	Y(1-16)	3
Thalassotalea sp. 42_200_T64	CBM57(63-202)+GH16(219-466)	GH16(20)	CBM57+GH16	Y(1-27)	3
Thalassotalea sp. 42_200_T64	GH149(13-1143)	GH149(1)	GH149	N	3
Thalassotalea sp. 42_200_T64	GH17(68-294)	GH17(17)	GH17	N	3
Thalassotalea sp. 42_200_T64	GH23(493-621)	GH23(187)	GH23	Y(1-25)	3
Thalassotalea sp. 42_200_T64	CE10(420-667)	-	-	Y(1-18)	1
Thalassotalea sp. 42_200_T64	CBM9(42-196)	-	CBM9	Y(1-27)	2
Thalassotalea sp. 42_200_T64	GT94(53-294)	-	GT4	N	2
Thalassotalea sp. 42_200_T64	GH103(38-346)	GH103(3)	GH103	Y(1-22)	3
Thalassotalea sp. 42_200_T64	GH23(82-185)	GH23(12)	-	N	2
Thalassotalea sp. 42_200_T64	GT4(305-466)	GT4(25)	GT4	N	3
Thalassotalea sp. 42_200_T64	GH73(145-271)	-	-	N	1
Thalassotalea sp. 42_200_T64	GH73(103-221)	-	-	N	1
Thalassotalea sp. 42_200_T64	GH3(52-286)	GH3(3)	GH3	N	3
Thalassotalea sp. 42_200_T64	GH23(274-431)	GH23(1)	GH23	N	3
Thalassotalea sp. 42_200_T64	CE10(431-660)	-	-	Y(1-23)	1
Thalassotalea sp. 42_200_T64	CE10(44-309)	-	-	N	1
Thalassotalea sp. 42_200_T64	CE10(101-329)	-	-	N	1
Thalassotalea sp. 42_200_T64	-	GH2(4)	-	N	1
Thalassotalea sp. 42_200_T64	-	GH13(27)	GH13	Y(1-23)	2
Thalassotalea sp. 42_200_T64	-	GH16(59)	-	N	1
Thalassotalea sp. 42_200_T64	-	GH17(40)	GH17	N	2
Thalassotalea sp. 42_200_T64	-	GH23(14)	GH23	Y(1-20)	2
Thalassotalea sp. 42_200_T64	-	GH63(2)	-	N	1
Thalassotalea sp. 42_200_T64	-	GH63(9)	GH63	N	2
Thalassotalea sp. 42_200_T64	-	GT4(35)	GT4	N	2
Thalassotalea sp. 42_200_T64	-	GT4(48)	GT4	N	2
Thalassotalea sp. 42_200_T64	-	CBM50(34)	-	Y(1-21)	1
Thalassotalea sp. 42_200_T64	-	CBM50(112)	CBM50	Y(1-25)	2
Thalassotalea sp. 42_200_T64	-	-	GT4	N	1
Thalassotalea sp. 42_200_T64	-	-	GT4	N	1
Thalassotalea sp. 42_200_T64	-	-	GH28	N	1
Thalassotalea sp. 42_200_T64	-	-	GH19	N	1
Thalassotalea sp. 42_200_T64	-	-	GT5	N	1
Thalassotalea sp. 42_200_T64	-	-	CBM50	N	1
Thalassotalea sp. 42_200_T64	-	-	GH6	N	1
Thalassotalea sp. 42_200_T64	-	-	CBM50	N	1
Thalassotalea sp. 42_200_T64	-	-	GH2	N	1
Thalassotalea sp. 42_200_T64	-	-	GT51	N	1
Thalassotalea sp. 42_200_T64	-	-	GT28	N	1
Thalassotalea sp. 42_200_T64	-	-	GH13_30	N	1
Thalassotalea sp. 42_200_T64	-	-	GH13_11	N	1
Thalassotalea sp. 42_200_T64	-	-	GT4	N	1
Thalassotalea sp. 42_200_T64	-	-	GT13	N	1
Thalassotalea sp. 42_200_T64	-	-	CBM5+GH19	N	1
Thalassotalea sp. 42_200_T64	-	-	GH0	N	1
Thalassotalea sp. 42_200_T64	-	-	AA1	Y(1-34)	1
Thalassotalea sp. 42_200_T64	-	-	GT51	N	1
Thalassotalea sp. 42_200_T64	-	-	CBM50	N	1
Thalassotalea sp. 42_200_T64	-	-	CBM50	Y(1-21)	1
Thalassotalea euphylliae H1	GH23(494-623)	GH23(152)	GH23	Y(1-30)	3
Thalassotalea euphylliae H1	GT9(71-298)	GT9(4)	GT9	N	3
Thalassotalea euphylliae H1	GT30(33-211)	GT30(1)	GT30	N	3
Thalassotalea euphylliae H1	CE4(41-151)	CE0(1)	-	N	2
Thalassotalea euphylliae H1	GT4(199-345)	GT4(178)	GT4	N	3
Thalassotalea euphylliae H1	GT4(212-369)	GT4(82)	GT4	N	3
Thalassotalea euphylliae H1	GT4(187-327)	-	GT4	N	2
Thalassotalea euphylliae H1	GT4(176-316)	-	-	N	1
Thalassotalea euphylliae H1	PL14(534-780)	-	-	N	1
Thalassotalea euphylliae H1	GT4(199-351)	-	-	N	1
Thalassotalea euphylliae H1	GT2_Glycos_transf_2(4-170)	-	-	N	1
Thalassotalea euphylliae H1	CE4(76-284)	-	-	N	1
Thalassotalea euphylliae H1	PL14(268-468)	-	PL14	Y(1-19)	2
Thalassotalea euphylliae H1	CE4(80-212)	CE4(66)	-	Y(1-27)	2
Thalassotalea euphylliae H1	AA3(3-564)	-	-	N	1
Thalassotalea euphylliae H1	CE1(44-232)	-	-	Y(1-30)	1
Thalassotalea euphylliae H1	CE1(38-243)	CE0(18)	-	Y(1-22)	2
Thalassotalea euphylliae H1	GH2(16-700)	GH2(19)	GH2	N	3
Thalassotalea euphylliae H1	GH9(134-585)	-	GH9	N	2
Thalassotalea euphylliae H1	GT2_Glycos_transf_2(110-303)	GT2(193)	GT2	N	3
Thalassotalea euphylliae H1	GT20(3-454)	GT20(1)	GT20	N	3
Thalassotalea euphylliae H1	GH15(227-587)	GH15(1)	GH15	N	3
Thalassotalea euphylliae H1	GH31(240-685)	GH31(30)	GH31	N	3
Thalassotalea euphylliae H1	AA3(3-535)	-	-	N	1
Thalassotalea euphylliae H1	CE9(12-382)	CE9(24)	CE9	N	3
Thalassotalea euphylliae H1	GH36(8-673)	GH36(2)	GH36	N	3
Thalassotalea euphylliae H1	CE10(461-679)	-	-	Y(1-21)	1
Thalassotalea euphylliae H1	AA3_2(3-530)	AA3(12)+AA8(3)	AA3_2	N	3
Thalassotalea euphylliae H1	GH73(194-328)	GH73(24)	-	N	2
Thalassotalea euphylliae H1	GT4(230-382)	GT4(157)	-	N	2
Thalassotalea euphylliae H1	GT26(208-374)	-	-	N	1
Thalassotalea euphylliae H1	GT4(184-319)	-	-	N	1
Thalassotalea euphylliae H1	GT2_Glycos_transf_2(6-121)	GT2(129)	-	N	2
Thalassotalea euphylliae H1	GT2_Glycos_transf_2(8-137)	-	-	N	1
Thalassotalea euphylliae H1	GT4(187-337)	GT4(89)	-	N	2
Thalassotalea euphylliae H1	GT25(9-185)	-	-	N	1
Thalassotalea euphylliae H1	GH3(53-276)	GH3(3)	GH3	N	3
Thalassotalea euphylliae H1	AA5(70-819)+CBM47(770-900)+CBM47(1370-1499)	-	-	N	1
Thalassotalea euphylliae H1	CE10(4-171)	-	-	N	1
Thalassotalea euphylliae H1	CE4(149-284)	-	-	Y(1-23)	1
Thalassotalea euphylliae H1	CBM9(44-185)	-	CBM9	Y(1-23)	2
Thalassotalea euphylliae H1	GT2_Glycos_transf_2(22-142)	GT2(102)	GT2	N	3
Thalassotalea euphylliae H1	GT83(22-449)	GT83(4)	GT83	N	3
Thalassotalea euphylliae H1	CBM9(54-286)	CBM9(3)	-	Y(1-40)	2
Thalassotalea euphylliae H1	GH3(157-377)	GH3(5)	GH3	Y(1-24)	3
Thalassotalea euphylliae H1	GH1(15-441)	GH1(2)	GH1	N	3
Thalassotalea euphylliae H1	GH23(119-256)+CBM50(422-464)	GH23(4)	CBM50+GH23	Y(1-26)	3
Thalassotalea euphylliae H1	GH73(140-269)	GH73(6)	-	Y(1-22)	2
Thalassotalea euphylliae H1	CE10(397-636)	-	-	Y(1-32)	1
Thalassotalea euphylliae H1	CE1(22-273)	-	-	N	1
Thalassotalea euphylliae H1	GH2(40-962)	GH2(1)	GH2	N	3
Thalassotalea euphylliae H1	PL22(311-415)	-	-	Y(1-30)	1
Thalassotalea euphylliae H1	CE10(420-658)	-	-	Y(1-23)	1
Thalassotalea euphylliae H1	CE1(35-250)	-	CE0	Y(1-23)	2
Thalassotalea euphylliae H1	GH103(50-358)	GH103(3)	GH103	Y(1-36)	3
Thalassotalea euphylliae H1	GT19(32-385)	GT19(1)	GT19	N	3
Thalassotalea euphylliae H1	GH23(294-452)	GH23(1)	GH23	N	3
Thalassotalea euphylliae H1	GH13_23(29-380)	GH13(4)	GH13_23	N	3
Thalassotalea euphylliae H1	GH13_2(100-449)	GH13(27)	GH13	Y(1-23)	3
Thalassotalea euphylliae H1	GH31(225-664)	GH31(21)	GH31	Y(1-19)	3
Thalassotalea euphylliae H1	GH13_13(347-767)	GH13(9)+CBM41(1)	CBM48+GH13_13	N	3
Thalassotalea euphylliae H1	GH13(195-513)	GH13(77)	GH13	Y(1-17)	3
Thalassotalea euphylliae H1	GT4(191-345)	-	-	N	1
Thalassotalea euphylliae H1	GT4(208-363)	-	GT4	N	2
Thalassotalea euphylliae H1	GT4(170-307)	-	-	N	1
Thalassotalea euphylliae H1	GT2_Glyco_tranf_2_3(58-277)	-	GT2	N	2
Thalassotalea euphylliae H1	GT4(189-329)	GT4(224)	GT4	N	3
Thalassotalea euphylliae H1	CBM47(669-798)	-	-	N	1
Thalassotalea euphylliae H1	AA5_2(37-513)+CBM32(563-666)+CBM47(684-808)+CBM47(827-956)	-	AA5_2+CBM32	Y(1-38)	2
Thalassotalea euphylliae H1	CE11(4-276)	CE11(1)	CE11	N	3
Thalassotalea euphylliae H1	GT28(196-358)	GT28(1)	GT28	N	3
Thalassotalea euphylliae H1	CE10(502-718)	-	-	Y(1-23)	1
Thalassotalea euphylliae H1	GH136(20-544)	-	GH136	Y(1-20)	2
Thalassotalea euphylliae H1	GH2(64-948)	GH2(1)	GH2	Y(1-32)	3
Thalassotalea euphylliae H1	GT51(223-395)	GT51(2)	GT51	N	3
Thalassotalea euphylliae H1	GH23(97-198)	GH23(12)	-	Y(1-30)	2
Thalassotalea euphylliae H1	CE1(173-310)	-	-	N	1
Thalassotalea euphylliae H1	GT51(54-228)	GT51(1)	GT51	N	3
Thalassotalea euphylliae H1	GT81(118-322)	GT81(2)	GT81	N	3
Thalassotalea euphylliae H1	GH13_18(98-438)	GH13(52)	GH13_18	N	3
Thalassotalea euphylliae H1	GH23(227-379)	GH23(89)	GH23	Y(1-20)	3
Thalassotalea euphylliae H1	-	CE4(1)	CE4	N	2
Thalassotalea euphylliae H1	-	GH0(24)	GH0	Y(1-23)	2
Thalassotalea euphylliae H1	-	GH0(24)+GH74(5)	GH0	Y(1-22)	2
Thalassotalea euphylliae H1	-	GH0(24)	GH0	Y(1-26)	2
Thalassotalea euphylliae H1	-	GH23(14)	GH23	Y(1-19)	2
Thalassotalea euphylliae H1	-	AA2(3)	-	Y(1-27)	1
Thalassotalea euphylliae H1	-	GT0(3)	-	N	1
Thalassotalea euphylliae H1	-	GT1(10)	GT1	N	2
Thalassotalea euphylliae H1	-	GT4(35)	GT4	N	2
Thalassotalea euphylliae H1	-	GT4(48)	GT4	N	2
Thalassotalea euphylliae H1	-	GT4(187)	GT4	N	2
Thalassotalea euphylliae H1	-	CBM50(112)	-	Y(1-23)	1
Thalassotalea euphylliae H1	-	-	CBM50	Y(1-21)	1
Thalassotalea euphylliae H1	-	-	GT4	N	1
Thalassotalea euphylliae H1	-	-	GT4	N	1
Thalassotalea euphylliae H1	-	-	CBM50	Y(1-23)	1
Thalassotalea euphylliae H1	-	-	GH36	N	1
Thalassotalea euphylliae H1	-	-	GH13_11	N	1
Thalassotalea euphylliae H1	-	-	GH6	N	1
Thalassotalea euphylliae H1	-	-	CBM50	N	1
Thalassotalea euphylliae H1	-	-	AA1	N	1
Thalassotalea euphylliae H1	-	-	GH6	N	1
Thalassotalea euphylliae H1	-	-	CBM5+GH19	N	1
Thalassotalea euphylliae H1	-	-	GH28	N	1
Thalassotalea euphylliae H1	-	-	CE8	N	1
Thalassotalea euphylliae H1	-	-	CBM13	N	1
Thalassotalea euphylliae H1	-	-	GT51	N	1
Thalassotalea euphylliae H1	-	-	GH13_30	N	1
Thalassotalea euphylliae H1	-	-	GH19	N	1
Thalassotalea euphylliae H1	-	-	GH6	N	1
Thalassotalea euphylliae H1	-	-	CBM9	Y(1-22)	1
Thalassotalea euphylliae H1	-	-	GT28	Y(1-18)	1
Thalassotalea euphylliae H1	-	-	GT13	N	1
Thalassotalea euphylliae H1	-	-	GH16	Y(1-22)	1
Thalassotalea euphylliae H1	-	-	CBM50	Y(1-26)	1
Thalassotalea euphylliae H1	-	-	GT4	N	1
Thalassotalea euphylliae H1	-	-	GH97	Y(1-25)	1
Thalassotalea euphylliae H1	-	-	GH65	N	1
Thalassotalea euphylliae H1	-	-	GT51	N	1
Thalassotalea euphylliae H1	-	-	GT4	N	1
Thalassotalea euphylliae H3	GH2(37-959)	GH2(1)	GH2	N	3
Thalassotalea euphylliae H3	CE1(22-273)	-	-	N	1
Thalassotalea euphylliae H3	CBM2(44-141)	-	CBM2	Y(1-43)	2
Thalassotalea euphylliae H3	CBM2(39-128)+CBM2(241-333)	-	CBM2	N	2
Thalassotalea euphylliae H3	GH23(118-257)+CBM50(423-465)	GH23(4)	CBM50+GH23	Y(1-24)	3
Thalassotalea euphylliae H3	GH73(143-269)	GH73(6)	-	Y(1-22)	2
Thalassotalea euphylliae H3	CE10(391-651)	-	-	Y(1-29)	1
Thalassotalea euphylliae H3	GH3(56-281)	GH3(3)	GH3	N	3
Thalassotalea euphylliae H3	GT4(197-350)	-	-	N	1
Thalassotalea euphylliae H3	GT2_Glycos_transf_2(15-122)	-	-	N	1
Thalassotalea euphylliae H3	GT2_Glycos_transf_2(12-156)+GT4(470-605)	GT2(76)	GT2+GT4	N	3
Thalassotalea euphylliae H3	GT4(175-306)	-	-	N	1
Thalassotalea euphylliae H3	GT2_Glycos_transf_2(7-108)	-	-	N	1
Thalassotalea euphylliae H3	GT2_Glycos_transf_2(5-127)	-	-	N	1
Thalassotalea euphylliae H3	GT56(3-309)	-	-	N	1
Thalassotalea euphylliae H3	GH73(194-328)	GH73(24)	GH73	N	3
Thalassotalea euphylliae H3	AA3_2(3-530)	AA3(12)+AA8(3)	AA3_2	N	3
Thalassotalea euphylliae H3	GT2_Glyco_tranf_2_3(51-279)	GT2(32)	GT2	N	3
Thalassotalea euphylliae H3	GH36(8-673)	GH36(1)	GH36	N	3
Thalassotalea euphylliae H3	PL6(327-721)	-	-	Y(1-20)	1
Thalassotalea euphylliae H3	GH105(91-431)	-	GH105	Y(1-37)	2
Thalassotalea euphylliae H3	PL8_2(627-877)	PL8(7)	PL8_2	Y(1-28)	3
Thalassotalea euphylliae H3	PL8_2(1030-1304)	-	PL8_2	Y(1-26)	2
Thalassotalea euphylliae H3	CE9(20-390)	-	CE9	N	2
Thalassotalea euphylliae H3	AA3(3-535)	-	-	N	1
Thalassotalea euphylliae H3	CE1(553-768)	-	CE1	Y(1-28)	2
Thalassotalea euphylliae H3	GH31(244-699)	GH31(30)	GH31	N	3
Thalassotalea euphylliae H3	GT2_Glycos_transf_2(7-109)	-	-	N	1
Thalassotalea euphylliae H3	AA3(3-564)	-	-	N	1
Thalassotalea euphylliae H3	CE4(91-223)	CE0(20)+CE4(66)	-	Y(1-32)	2
Thalassotalea euphylliae H3	GT2_Glycos_transf_2(11-179)	GT2(8)	GT2	N	3
Thalassotalea euphylliae H3	CE4(70-278)	-	-	N	1
Thalassotalea euphylliae H3	GT2_Glycos_transf_2(8-126)	GT2(221)	-	N	2
Thalassotalea euphylliae H3	GT4(180-327)	GT4(213)	GT4	N	3
Thalassotalea euphylliae H3	GT4(212-369)	GT4(82)	GT4	N	3
Thalassotalea euphylliae H3	GT4(195-344)	GT4(178)	GT4	N	3
Thalassotalea euphylliae H3	CE4(41-151)	CE0(1)	-	N	2
Thalassotalea euphylliae H3	GT30(7-170)	GT30(1)	GT30	N	3
Thalassotalea euphylliae H3	GT9(71-295)	GT9(4)	GT9	N	3
Thalassotalea euphylliae H3	GH23(495-623)	GH23(152)	GH23	Y(1-32)	3
Thalassotalea euphylliae H3	GH23(227-378)	GH23(89)	GH23	Y(1-20)	3
Thalassotalea euphylliae H3	AA4(45-569)	-	-	N	1
Thalassotalea euphylliae H3	GH13_18(98-438)	GH13(52)	GH13_18	N	3
Thalassotalea euphylliae H3	GT81(118-322)	GT81(2)	GT81	N	3
Thalassotalea euphylliae H3	GT51(54-228)	GT51(1)	GT51	N	3
Thalassotalea euphylliae H3	GT4(196-303)	-	GT4	N	2
Thalassotalea euphylliae H3	GT4(189-299)	-	GT4	N	2
Thalassotalea euphylliae H3	GT4(191-337)	GT4(68)	GT4	N	3
Thalassotalea euphylliae H3	CE1(44-235)	-	-	Y(1-28)	1
Thalassotalea euphylliae H3	GH23(97-197)	GH23(12)	-	Y(1-31)	2
Thalassotalea euphylliae H3	GH113(35-336)	GH113(1)	-	Y(1-22)	2
Thalassotalea euphylliae H3	GT51(188-360)	GT51(2)	GT51	N	3
Thalassotalea euphylliae H3	CE10(500-718)	-	-	Y(1-23)	1
Thalassotalea euphylliae H3	GT28(191-353)	GT28(1)	GT28	N	3
Thalassotalea euphylliae H3	CE11(4-276)	CE11(1)	CE11	N	3
Thalassotalea euphylliae H3	GT4(191-329)	GT4(224)	GT4	N	3
Thalassotalea euphylliae H3	GT2_Glyco_tranf_2_3(62-279)	-	GT2	N	2
Thalassotalea euphylliae H3	GT4(173-302)	-	-	N	1
Thalassotalea euphylliae H3	GT4(209-373)	-	GT4	N	2
Thalassotalea euphylliae H3	GT4(204-362)	-	-	N	1
Thalassotalea euphylliae H3	GH13_20(199-514)	GH13(77)	GH13	Y(1-37)	3
Thalassotalea euphylliae H3	GH13_13(372-792)	GH13(38)+CBM41(1)	CBM48+GH13_13	N	3
Thalassotalea euphylliae H3	GH31(220-659)	GH31(21)	GH31	Y(1-19)	3
Thalassotalea euphylliae H3	GH13_2(100-449)	GH13(27)	GH13	Y(1-23)	3
Thalassotalea euphylliae H3	GH13_23(29-380)	GH13(4)	GH13_23	N	3
Thalassotalea euphylliae H3	GT51(52-190)	-	-	N	1
Thalassotalea euphylliae H3	GH23(294-452)	GH23(1)	GH23	Y(1-26)	3
Thalassotalea euphylliae H3	GT19(40-393)	GT19(1)	GT19	N	3
Thalassotalea euphylliae H3	GH103(50-358)	GH103(3)	GH103	Y(1-38)	3
Thalassotalea euphylliae H3	PL22(311-414)	-	-	Y(1-30)	1
Thalassotalea euphylliae H3	CE10(420-670)	-	-	Y(1-23)	1
Thalassotalea euphylliae H3	-	CE4(1)	CE4	N	2
Thalassotalea euphylliae H3	-	GH0(24)	GH0	Y(1-23)	2
Thalassotalea euphylliae H3	-	GH0(24)+GH74(5)	GH0	Y(1-22)	2
Thalassotalea euphylliae H3	-	GH0(24)	GH0	Y(1-26)	2
Thalassotalea euphylliae H3	-	GH16(50)	-	Y(1-36)	1
Thalassotalea euphylliae H3	-	GH23(14)	GH23	Y(1-19)	2
Thalassotalea euphylliae H3	-	AA2(3)	-	Y(1-27)	1
Thalassotalea euphylliae H3	-	GT1(10)	GT1	N	2
Thalassotalea euphylliae H3	-	GT2(217)	-	N	1
Thalassotalea euphylliae H3	-	GT4(21)	GT4	N	2
Thalassotalea euphylliae H3	-	GT4(35)	GT4	N	2
Thalassotalea euphylliae H3	-	GT4(48)	GT4	N	2
Thalassotalea euphylliae H3	-	GT4(187)	GT4	N	2
Thalassotalea euphylliae H3	-	CBM50(112)	-	Y(1-26)	1
Thalassotalea euphylliae H3	-	-	CBM5+GH19	N	1
Thalassotalea euphylliae H3	-	-	CBM9	Y(1-23)	1
Thalassotalea euphylliae H3	-	-	GH28	N	1
Thalassotalea euphylliae H3	-	-	CE8	N	1
Thalassotalea euphylliae H3	-	-	AA1	N	1
Thalassotalea euphylliae H3	-	-	CBM50	N	1
Thalassotalea euphylliae H3	-	-	GT4	N	1
Thalassotalea euphylliae H3	-	-	GH6	N	1
Thalassotalea euphylliae H3	-	-	GH13_11	N	1
Thalassotalea euphylliae H3	-	-	GH36	N	1
Thalassotalea euphylliae H3	-	-	GH6	N	1
Thalassotalea euphylliae H3	-	-	GH117	Y(1-37)	1
Thalassotalea euphylliae H3	-	-	CBM50	Y(1-40)	1
Thalassotalea euphylliae H3	-	-	GT4	N	1
Thalassotalea euphylliae H3	-	-	CBM50	Y(1-21)	1
Thalassotalea euphylliae H3	-	-	GT4	N	1
Thalassotalea euphylliae H3	-	-	GT51	N	1
Thalassotalea euphylliae H3	-	-	GH65	N	1
Thalassotalea euphylliae H3	-	-	GH97	Y(1-25)	1
Thalassotalea euphylliae H3	-	-	GT4	N	1
Thalassotalea euphylliae H3	-	-	CBM50	N	1
Thalassotalea euphylliae H3	-	-	GT13	N	1
Thalassotalea euphylliae H3	-	-	GT28	Y(1-25)	1
Thalassotalea euphylliae H3	-	-	CBM9	Y(1-25)	1
Thalassotalea euphylliae H3	-	-	GH19	N	1
Thalassotalea euphylliae H3	-	-	GH13_30	N	1
Thalassotalea euphylliae H3	-	-	GT51	N	1
Thalassotalea euphylliae H2	GH23(495-623)	GH23(152)	GH23	Y(1-32)	3
Thalassotalea euphylliae H2	GT9(71-295)	GT9(4)	GT9	N	3
Thalassotalea euphylliae H2	GT30(7-170)	GT30(1)	GT30	N	3
Thalassotalea euphylliae H2	CE4(40-151)	CE0(1)	-	N	2
Thalassotalea euphylliae H2	CE4(358-497)	CE4(84)	-	N	2
Thalassotalea euphylliae H2	GT4(194-347)	GT4(178)	GT4	N	3
Thalassotalea euphylliae H2	GT4(212-369)	GT4(82)	GT4	N	3
Thalassotalea euphylliae H2	GT4(193-328)	GT4(213)	GT4	N	3
Thalassotalea euphylliae H2	GT2_Glycos_transf_2(11-125)	-	-	N	1
Thalassotalea euphylliae H2	GT2_Glycos_transf_2(5-142)	-	-	N	1
Thalassotalea euphylliae H2	CE4(70-278)	-	-	N	1
Thalassotalea euphylliae H2	GT2_Glycos_transf_2(11-179)	GT2(8)	GT2	N	3
Thalassotalea euphylliae H2	CE4(93-225)	CE4(66)	-	Y(1-34)	2
Thalassotalea euphylliae H2	AA3(3-564)	-	-	N	1
Thalassotalea euphylliae H2	GH31(250-715)	GH31(30)	GH31	N	3
Thalassotalea euphylliae H2	AA3(3-535)	-	-	N	1
Thalassotalea euphylliae H2	CE9(20-390)	-	CE9	N	2
Thalassotalea euphylliae H2	PL8_2(1030-1304)	-	PL8_2	Y(1-26)	2
Thalassotalea euphylliae H2	PL8_2(627-877)	PL8(7)	PL8_2	Y(1-28)	3
Thalassotalea euphylliae H2	GH105(91-431)	-	GH105	Y(1-37)	2
Thalassotalea euphylliae H2	PL6(325-717)	-	-	N	1
Thalassotalea euphylliae H2	GH36(8-673)	GH36(2)	GH36	N	3
Thalassotalea euphylliae H2	GT2_Glyco_tranf_2_3(51-279)	GT2(32)	GT2	N	3
Thalassotalea euphylliae H2	AA3_2(3-530)	AA3(12)+AA8(3)	AA3_2	N	3
Thalassotalea euphylliae H2	GH73(194-328)	GH73(24)	GH73	N	3
Thalassotalea euphylliae H2	CE14(16-123)	CE14(19)	-	N	2
Thalassotalea euphylliae H2	GH88(76-391)	GH88(2)	GH88	Y(1-23)	3
Thalassotalea euphylliae H2	GT4(179-335)	-	-	N	1
Thalassotalea euphylliae H2	GT2_Glycos_transf_2(9-127)	-	-	N	1
Thalassotalea euphylliae H2	GH3(57-281)	GH3(3)	GH3	N	3
Thalassotalea euphylliae H2	CBM9(44-192)	-	CBM9	Y(1-23)	2
Thalassotalea euphylliae H2	CBM9(47-275)	CBM9(3)	-	N	2
Thalassotalea euphylliae H2	GH3(145-365)	GH3(5)	GH3	Y(1-26)	3
Thalassotalea euphylliae H2	GH1(12-437)	GH1(2)	GH1	N	3
Thalassotalea euphylliae H2	CBM2(44-139)	-	CBM2	Y(1-43)	2
Thalassotalea euphylliae H2	CBM2(39-128)+CBM2(242-333)	-	CBM2	N	2
Thalassotalea euphylliae H2	GH23(118-257)+CBM50(423-465)	GH23(4)	CBM50+GH23	Y(1-24)	3
Thalassotalea euphylliae H2	GH73(143-269)	GH73(6)	-	Y(1-21)	2
Thalassotalea euphylliae H2	CE10(385-646)	-	-	Y(1-32)	1
Thalassotalea euphylliae H2	CE1(23-273)	-	-	N	1
Thalassotalea euphylliae H2	GH2(39-955)	GH2(1)	GH2	N	3
Thalassotalea euphylliae H2	PL22(311-414)	-	-	Y(1-30)	1
Thalassotalea euphylliae H2	CE10(420-686)	-	-	Y(1-23)	1
Thalassotalea euphylliae H2	GH103(50-358)	GH103(3)	GH103	Y(1-38)	3
Thalassotalea euphylliae H2	GT19(36-389)	GT19(1)	GT19	N	3
Thalassotalea euphylliae H2	GH23(294-452)	GH23(1)	GH23	Y(1-26)	3
Thalassotalea euphylliae H2	GH13_23(29-380)	GH13(4)	GH13_23	N	3
Thalassotalea euphylliae H2	GH13_2(100-449)	GH13(27)	GH13	Y(1-23)	3
Thalassotalea euphylliae H2	GH31(220-659)	GH31(21)	GH31	Y(1-19)	3
Thalassotalea euphylliae H2	GH13_13(372-792)	GH13(9)+CBM41(1)	CBM48+GH13_13	N	3
Thalassotalea euphylliae H2	GH13_20(199-514)	GH13(77)	GH13	Y(1-35)	3
Thalassotalea euphylliae H2	GT4(204-362)	-	-	N	1
Thalassotalea euphylliae H2	GT4(209-373)	-	GT4	N	2
Thalassotalea euphylliae H2	GT4(173-307)	-	-	N	1
Thalassotalea euphylliae H2	GT2_Glyco_tranf_2_3(62-279)	-	GT2	N	2
Thalassotalea euphylliae H2	GT4(191-329)	GT4(224)	GT4	N	3
Thalassotalea euphylliae H2	GT4(215-351)+GT26(445-617)	GT26(57)	-	N	2
Thalassotalea euphylliae H2	GT4(220-378)	-	-	N	1
Thalassotalea euphylliae H2	GT2_Glycos_transf_2(8-157)	-	-	N	1
Thalassotalea euphylliae H2	CE11(4-276)	CE11(1)	CE11	N	3
Thalassotalea euphylliae H2	GT28(191-353)	GT28(1)	GT28	N	3
Thalassotalea euphylliae H2	CE10(499-718)	-	-	Y(1-23)	1
Thalassotalea euphylliae H2	GT51(188-360)	GT51(2)	GT51	N	3
Thalassotalea euphylliae H2	GH113(29-330)	GH113(1)	-	Y(1-22)	2
Thalassotalea euphylliae H2	GH23(97-197)	GH23(12)	-	Y(1-31)	2
Thalassotalea euphylliae H2	CE10(395-619)	-	-	Y(1-22)	1
Thalassotalea euphylliae H2	GT4(190-339)	GT4(68)	GT4	N	3
Thalassotalea euphylliae H2	GT4(189-299)	-	GT4	N	2
Thalassotalea euphylliae H2	GT4(197-303)	-	GT4	N	2
Thalassotalea euphylliae H2	GT51(54-228)	GT51(1)	GT51	N	3
Thalassotalea euphylliae H2	GT81(118-322)	GT81(2)	GT81	N	3
Thalassotalea euphylliae H2	GH13_18(98-438)	GH13(52)	GH13_18	N	3
Thalassotalea euphylliae H2	AA4(36-569)	-	-	N	1
Thalassotalea euphylliae H2	GH23(258-409)	GH23(89)	GH23	N	3
Thalassotalea euphylliae H2	-	CE4(1)	CE4	N	2
Thalassotalea euphylliae H2	-	GH0(24)	GH0	Y(1-23)	2
Thalassotalea euphylliae H2	-	GH0(24)+GH74(5)	GH0	Y(1-22)	2
Thalassotalea euphylliae H2	-	GH0(24)	GH0	Y(1-26)	2
Thalassotalea euphylliae H2	-	GH16(50)	-	Y(1-36)	1
Thalassotalea euphylliae H2	-	GH23(14)	GH23	Y(1-19)	2
Thalassotalea euphylliae H2	-	AA2(3)	-	Y(1-27)	1
Thalassotalea euphylliae H2	-	GT1(10)	GT1	N	2
Thalassotalea euphylliae H2	-	GT2(217)	-	N	1
Thalassotalea euphylliae H2	-	GT4(35)	GT4	N	2
Thalassotalea euphylliae H2	-	GT4(48)	GT4	N	2
Thalassotalea euphylliae H2	-	GT4(187)	GT4	N	2
Thalassotalea euphylliae H2	-	CBM50(112)	-	Y(1-26)	1
Thalassotalea euphylliae H2	-	-	CBM50	Y(1-21)	1
Thalassotalea euphylliae H2	-	-	GT4	N	1
Thalassotalea euphylliae H2	-	-	GT4	N	1
Thalassotalea euphylliae H2	-	-	CBM50	Y(1-40)	1
Thalassotalea euphylliae H2	-	-	GH117	Y(1-39)	1
Thalassotalea euphylliae H2	-	-	GH36	N	1
Thalassotalea euphylliae H2	-	-	GH13_11	N	1
Thalassotalea euphylliae H2	-	-	GH6	N	1
Thalassotalea euphylliae H2	-	-	GT4	N	1
Thalassotalea euphylliae H2	-	-	CBM50	N	1
Thalassotalea euphylliae H2	-	-	AA1	N	1
Thalassotalea euphylliae H2	-	-	CBM5+GH19	N	1
Thalassotalea euphylliae H2	-	-	GH28	N	1
Thalassotalea euphylliae H2	-	-	CE8	N	1
Thalassotalea euphylliae H2	-	-	GT51	N	1
Thalassotalea euphylliae H2	-	-	GH13_30	N	1
Thalassotalea euphylliae H2	-	-	GH19	N	1
Thalassotalea euphylliae H2	-	-	CBM9	Y(1-22)	1
Thalassotalea euphylliae H2	-	-	GT28	Y(1-25)	1
Thalassotalea euphylliae H2	-	-	GT13	N	1
Thalassotalea euphylliae H2	-	-	CBM50	N	1
Thalassotalea euphylliae H2	-	-	CBM50	N	1
Thalassotalea euphylliae H2	-	-	GT4	N	1
Thalassotalea euphylliae H2	-	-	GH97	Y(1-25)	1
Thalassotalea euphylliae H2	-	-	GH65	N	1
Thalassotalea euphylliae H2	-	-	GT51	N	1
Thalassotalea euphylliae H2	-	-	GT4	N	1
Thalassotalea sp. HSM 43	CE1(22-274)	-	-	N	1
Thalassotalea sp. HSM 43	GH23(119-260)	GH23(4)+CBM50(33)	CBM50+GH23	Y(1-28)	3
Thalassotalea sp. HSM 43	GH3(50-285)	GH3(3)	GH3	N	3
Thalassotalea sp. HSM 43	GH103(38-346)	GH103(3)	GH103	Y(1-25)	3
Thalassotalea sp. HSM 43	GT4(188-300)	-	GT4	N	2
Thalassotalea sp. HSM 43	GT2_Glycos_transf_2(28-151)	-	GT2	N	2
Thalassotalea sp. HSM 43	GH3(100-320)	GH3(50)	GH3	Y(1-32)	3
Thalassotalea sp. HSM 43	CBM9(40-257)	CBM9(3)	CBM9	Y(1-22)	3
Thalassotalea sp. HSM 43	GH94(52-785)	GH94(5)	GH94	N	3
Thalassotalea sp. HSM 43	GH16(143-389)	GH16(2)	GH16	Y(1-39)	3
Thalassotalea sp. HSM 43	GH16(56-333)	GH16(6)	GH16	Y(1-27)	3
Thalassotalea sp. HSM 43	GH3(144-365)	GH3(5)	GH3	Y(1-25)	3
Thalassotalea sp. HSM 43	GH1(11-441)	GH1(2)	GH1	N	3
Thalassotalea sp. HSM 43	CE10(580-811)	-	-	Y(1-28)	1
Thalassotalea sp. HSM 43	GT2_Glycos_transf_2(7-158)	GT2(116)	GT2	N	3
Thalassotalea sp. HSM 43	GT2_Glycos_transf_2(4-168)	-	GT2	N	2
Thalassotalea sp. HSM 43	GT4(216-367)	-	GT4	N	2
Thalassotalea sp. HSM 43	GT2_Glycos_transf_2(7-167)	GT2(172)	GT2	N	3
Thalassotalea sp. HSM 43	GT107(32-324)+GT107(323-650)	GT107(1)	GT107	N	3
Thalassotalea sp. HSM 43	GT2_Glyco_tranf_2_2(12-281)	-	GT2	N	2
Thalassotalea sp. HSM 43	GT25(73-264)+GT2_Glycos_transf_2(439-606)	-	GT25+GT2	N	2
Thalassotalea sp. HSM 43	GT2_Glycos_transf_2(432-598)	-	GT2	N	2
Thalassotalea sp. HSM 43	CE10(436-682)	-	-	Y(1-25)	1
Thalassotalea sp. HSM 43	GH29(72-414)	GH29(5)	GH29	Y(1-24)	3
Thalassotalea sp. HSM 43	GT5(1-511)	GT5(10)	GT5	N	3
Thalassotalea sp. HSM 43	PL17_2(201-283)+PL17(404-537)	PL17(1)	PL17_2	Y(1-36)	3
Thalassotalea sp. HSM 43	PL6(27-396)+PL6_1(468-684)	PL6(1)	PL6_1	N	3
Thalassotalea sp. HSM 43	GH23(77-192)	GH23(120)	GH23	N	3
Thalassotalea sp. HSM 43	CE1(45-265)	-	-	N	1
Thalassotalea sp. HSM 43	CE10(398-627)	-	-	N	1
Thalassotalea sp. HSM 43	GT9(76-303)	GT9(4)	GT9	N	3
Thalassotalea sp. HSM 43	GT30(2-177)	GT30(16)	GT30	N	3
Thalassotalea sp. HSM 43	CE4(73-209)	-	-	Y(1-22)	1
Thalassotalea sp. HSM 43	AA3(1-561)	-	-	N	1
Thalassotalea sp. HSM 43	GH16(36-270)+CBM44(535-588)	GH16(2)+GH18(105)	GH16	Y(1-28)	3
Thalassotalea sp. HSM 43	PL9_2(37-207)	-	-	Y(1-23)	1
Thalassotalea sp. HSM 43	GT4(163-304)	-	GT4	N	2
Thalassotalea sp. HSM 43	CE4(87-293)	-	-	N	1
Thalassotalea sp. HSM 43	GT2_Glycos_transf_2(45-181)	-	GT2	N	2
Thalassotalea sp. HSM 43	GT4(194-337)	-	GT4	N	2
Thalassotalea sp. HSM 43	GT4(214-366)	GT4(82)	GT4	N	3
Thalassotalea sp. HSM 43	GH136(28-561)	-	GH136	Y(1-23)	2
Thalassotalea sp. HSM 43	CBM67(50-222)+GH78(314-821)	-	CBM67+GH78	Y(1-24)	2
Thalassotalea sp. HSM 43	GH2(28-721)	-	GH2	Y(1-30)	2
Thalassotalea sp. HSM 43	GH136(24-552)	-	GH136	Y(1-24)	2
Thalassotalea sp. HSM 43	GH50(79-698)	GH50(7)	GH50	Y(1-29)	3
Thalassotalea sp. HSM 43	CE10(34-267)	-	-	Y(1-29)	1
Thalassotalea sp. HSM 43	GH136(20-462)	-	GH136	Y(1-20)	2
Thalassotalea sp. HSM 43	GH2(71-952)	GH2(4)	GH2	Y(1-25)	3
Thalassotalea sp. HSM 43	GH43_29(46-329)	GH43(6)	GH43	N	3
Thalassotalea sp. HSM 43	CE3(90-232)	-	-	Y(1-20)	1
Thalassotalea sp. HSM 43	GH95(43-783)	GH95(1)	GH95	N	3
Thalassotalea sp. HSM 43	GH2(56-941)	GH2(1)	GH2	Y(1-23)	3
Thalassotalea sp. HSM 43	GH51(60-470)+CBM16(484-597)+CBM16(620-731)	-	CBM16+GH51	Y(1-22)	2
Thalassotalea sp. HSM 43	GH116(505-800)	-	GH116	N	2
Thalassotalea sp. HSM 43	GH2(26-653)	GH2(7)	GH2	Y(1-24)	3
Thalassotalea sp. HSM 43	GH51(66-327)	-	GH51	Y(1-21)	2
Thalassotalea sp. HSM 43	GH2(33-751)	GH2(40)	GH2	Y(1-33)	3
Thalassotalea sp. HSM 43	GH97(17-681)	GH97(1)	GH97	Y(1-25)	3
Thalassotalea sp. HSM 43	GH13_13(325-742)	GH13(9)+CBM41(1)	CBM48+GH13_13	Y(1-20)	3
Thalassotalea sp. HSM 43	GH13_13(143-484)	GH13(27)	GH13	N	3
Thalassotalea sp. HSM 43	GH77(181-716)	GH77(1)	GH77	N	3
Thalassotalea sp. HSM 43	CBM48(10-102)+GH13_11(179-532)	GH13(2)+GH77(16)+CBM41(1)+CBM48(1)	CBM48+GH13_11	N	3
Thalassotalea sp. HSM 43	CBM48(118-216)+GH13_9(278-578)	GH13(3)+CBM48(2)	CBM48+GH13_9	N	3
Thalassotalea sp. HSM 43	GT35(116-832)	GT35(1)	GT35	N	3
Thalassotalea sp. HSM 43	GH5_46(85-359)	-	GH5_46	Y(1-22)	2
Thalassotalea sp. HSM 43	CE1(48-267)	-	-	Y(1-24)	1
Thalassotalea sp. HSM 43	CE4(33-154)	-	-	N	1
Thalassotalea sp. HSM 43	CBM41(90-214)+GH13_13(517-899)	GH13(38)	CBM41+CBM48+GH13_13	Y(1-23)	3
Thalassotalea sp. HSM 43	GH23(490-620)	GH23(187)	GH23	Y(1-22)	3
Thalassotalea sp. HSM 43	PL7_5(33-345)	PL7(2)	PL7_5	Y(1-24)	3
Thalassotalea sp. HSM 43	PL7_5(254-513)	PL7(3)	PL7_5	Y(1-26)	3
Thalassotalea sp. HSM 43	GH16(129-330)+CBM6(581-697)+CBM6(707-823)	GH64(8)	CBM6+GH0	Y(1-27)	3
Thalassotalea sp. HSM 43	CBM57(735-873)	-	CBM57	Y(1-24)	2
Thalassotalea sp. HSM 43	GH5_34(131-317)+CBM6(567-698)+CBM6(738-847)	-	CBM6+GH5	N	2
Thalassotalea sp. HSM 43	GH3(134-356)	GH3(5)	GH3	Y(1-12)	3
Thalassotalea sp. HSM 43	GH5_34(111-276)+CBM6(527-658)	-	CBM6+GH5	Y(1-33)	2
Thalassotalea sp. HSM 43	AA4(27-254)	-	-	N	1
Thalassotalea sp. HSM 43	GT51(55-233)	GT51(1)	GT51	N	3
Thalassotalea sp. HSM 43	GH13(64-344)	-	GH13	Y(1-23)	2
Thalassotalea sp. HSM 43	GT4(190-343)	-	GT4	N	2
Thalassotalea sp. HSM 43	GT51(173-346)	GT51(2)	GT51	N	3
Thalassotalea sp. HSM 43	GT28(183-345)	GT28(1)	GT28	N	3
Thalassotalea sp. HSM 43	CE11(4-276)	CE11(1)	CE11	N	3
Thalassotalea sp. HSM 43	CE10(51-214)	-	-	N	1
Thalassotalea sp. HSM 43	GH13_18(107-447)	GH13(52)	GH13_18	N	3
Thalassotalea sp. HSM 43	GT81(115-319)	GT81(2)	GT81	N	3
Thalassotalea sp. HSM 43	AA2(81-181)+AA2(442-711)	AA2(3)	-	N	2
Thalassotalea sp. HSM 43	GH23(291-452)	GH23(1)	GH23	N	3
Thalassotalea sp. HSM 43	CE1(413-630)	-	-	Y(1-20)	1
Thalassotalea sp. HSM 43	CE10(523-743)	-	-	Y(1-32)	1
Thalassotalea sp. HSM 43	GH20(334-754)	GH20(4)	GH20	Y(1-26)	3
Thalassotalea sp. HSM 43	CE9(8-368)	CE9(4)	CE9	N	3
Thalassotalea sp. HSM 43	CE7(42-231)	-	-	N	1
Thalassotalea sp. HSM 43	GH73(165-295)	GH73(42)	GH73	Y(1-32)	3
Thalassotalea sp. HSM 43	GT19(10-364)	GT19(1)	GT19	N	3
Thalassotalea sp. HSM 43	CBM9(59-214)	-	CBM9	N	2
Thalassotalea sp. HSM 43	CE10(389-621)	-	-	Y(1-26)	1
Thalassotalea sp. HSM 43	CE10(415-640)	-	-	Y(1-20)	1
Thalassotalea sp. HSM 43	GH81(446-1116)	GH81(2)	GH81	Y(1-23)	3
Thalassotalea sp. HSM 43	CBM16(33-128)+CBM32(176-298)+PL7_5(326-587)	PL7(3)	CBM16+CBM32+PL7_5	Y(1-31)	3
Thalassotalea sp. HSM 43	CE10(434-670)	-	-	Y(1-27)	1
Thalassotalea sp. HSM 43	GH23(531-680)	-	GH23	Y(1-17)	2
Thalassotalea sp. HSM 43	CE10(405-634)	-	-	Y(1-26)	1
Thalassotalea sp. HSM 43	GH73(145-271)	-	GH73	N	2
Thalassotalea sp. HSM 43	CE10(71-243)	-	-	N	1
Thalassotalea sp. HSM 43	CE1(66-321)	CE0(4)	-	Y(1-23)	2
Thalassotalea sp. HSM 43	-	CE4(71)	CE4	N	2
Thalassotalea sp. HSM 43	-	GH23(14)	GH23	Y(1-21)	2
Thalassotalea sp. HSM 43	-	GT0(61)	-	N	1
Thalassotalea sp. HSM 43	-	-	AA1	Y(1-34)	1
Thalassotalea sp. HSM 43	-	-	GH28	N	1
Thalassotalea sp. HSM 43	-	-	GT0	N	1
Thalassotalea sp. HSM 43	-	-	GT2	N	1
Thalassotalea sp. HSM 43	-	-	GT4	N	1
Thalassotalea sp. HSM 43	-	-	GT0	N	1
Thalassotalea sp. HSM 43	-	-	GT0	N	1
Thalassotalea sp. HSM 43	-	-	GH19	N	1
Thalassotalea sp. HSM 43	-	-	GH13_11	N	1
Thalassotalea sp. HSM 43	-	-	CBM50	N	1
Thalassotalea sp. HSM 43	-	-	GH0	Y(1-19)	1
Thalassotalea sp. HSM 43	-	-	GT51	N	1
Thalassotalea sp. HSM 43	-	-	GH50	Y(1-18)	1
Thalassotalea sp. HSM 43	-	-	GH11+3.2.1.8	Y(1-29)	1
Thalassotalea sp. HSM 43	-	-	GH50	Y(1-23)	1
Thalassotalea sp. HSM 43	-	-	GH50	Y(1-26)	1
Thalassotalea sp. HSM 43	-	-	GH16	Y(1-26)	1
Thalassotalea sp. HSM 43	-	-	GH16	Y(1-24)	1
Thalassotalea sp. HSM 43	-	-	GH16	N	1
Thalassotalea sp. HSM 43	-	-	GT4	N	1
Thalassotalea sp. HSM 43	-	-	CBM50	Y(1-21)	1
Thalassotalea sp. HSM 43	-	-	CBM50	Y(1-23)	1
Thalassotalea sp. HSM 43	-	-	GT28	N	1
Thalassotalea sp. HSM 43	-	-	CBM50	Y(1-24)	1
Thalassotalea sp. HSM 43	-	-	CBM50	Y(1-34)	1
Thalassotalea sp. HSM 43	-	-	GT13	N	1
Thalassotalea sp. HSM 43	-	-	CBM50	Y(1-28)	1
Thalassotalea sp. HSM 43	-	-	GH13_11	N	1
Thalassotalea sp. HSM 43	-	-	GH6	N	1
Thalassotalea sp. HSM 43	-	-	GT2	N	1
Thalassotalea sp. HSM 43	-	-	CBM50	N	1
Thalassotalea sp. HSM 43	-	-	GH13_30	N	1
Thalassotalea sp. HSM 43	-	-	CBM5+GH19	N	1
Thalassotalea sp. HSM 43	-	-	GT51	N	1
Thalassotalea sp. HSM 43	-	-	GH65	N	1
Thalassotalea mangrovi ZS-4	GH1(11-441)	GH1(2)	GH1	N	3
Thalassotalea mangrovi ZS-4	GH3(149-370)	GH3(5)	GH3	Y(1-33)	3
Thalassotalea mangrovi ZS-4	GH16(57-333)	GH16(6)	GH16	N	3
Thalassotalea mangrovi ZS-4	GT2_Glycos_transf_2(11-170)	-	GT2	N	2
Thalassotalea mangrovi ZS-4	GH3(118-361)	GH3(31)	GH3	Y(1-31)	3
Thalassotalea mangrovi ZS-4	CE10(397-633)	-	-	Y(1-22)	1
Thalassotalea mangrovi ZS-4	GH97(21-682)	GH97(1)	GH97	Y(1-28)	3
Thalassotalea mangrovi ZS-4	GH13_13(345-764)	GH13(9)+CBM41(1)	CBM48+GH13_13	Y(1-34)	3
Thalassotalea mangrovi ZS-4	GH133(269-623)	-	GH133	Y(1-25)	2
Thalassotalea mangrovi ZS-4	AA3(2-569)	-	-	N	1
Thalassotalea mangrovi ZS-4	GH13_13(118-459)	GH13(27)	GH13	Y(1-21)	3
Thalassotalea mangrovi ZS-4	GH77(181-719)	GH77(1)	GH77	N	3
Thalassotalea mangrovi ZS-4	CBM48(11-102)+GH13_11(180-533)	GH13(2)+GH77(16)+CBM41(1)+CBM48(1)	CBM48+GH13_11	N	3
Thalassotalea mangrovi ZS-4	CBM48(119-211)+GH13_9(279-579)	GH13(3)+CBM48(2)	CBM48+GH13_9	N	3
Thalassotalea mangrovi ZS-4	GT35(98-814)	GT35(1)	GT35	N	3
Thalassotalea mangrovi ZS-4	GH13_13(507-889)+CBM69(1097-1202)	GH13(38)+CBM41(15)	CBM41+CBM48+GH13_13	Y(1-23)	3
Thalassotalea mangrovi ZS-4	GH23(504-633)	GH23(16)	GH23	Y(1-29)	3
Thalassotalea mangrovi ZS-4	GT83(32-487)	-	-	N	1
Thalassotalea mangrovi ZS-4	GT2_Glycos_transf_2(6-167)	GT2(33)	-	N	2
Thalassotalea mangrovi ZS-4	GH13_18(91-431)	GH13(52)	GH13_18	N	3
Thalassotalea mangrovi ZS-4	GT81(112-320)	GT81(2)	GT81	N	3
Thalassotalea mangrovi ZS-4	GH23(294-453)	GH23(1)	GH23	N	3
Thalassotalea mangrovi ZS-4	GH23(90-192)	GH23(12)	-	Y(1-22)	2
Thalassotalea mangrovi ZS-4	PL1_2(289-475)	PL1(32)	PL1_2	Y(1-23)	3
Thalassotalea mangrovi ZS-4	CE10(413-637)	-	-	Y(1-29)	1
Thalassotalea mangrovi ZS-4	CE4(81-287)	-	-	N	1
Thalassotalea mangrovi ZS-4	GT2_Glycos_transf_2(48-192)	-	GT2	N	2
Thalassotalea mangrovi ZS-4	GT4(199-343)	-	-	N	1
Thalassotalea mangrovi ZS-4	CE4(21-129)	-	-	N	1
Thalassotalea mangrovi ZS-4	GT4(187-330)	-	-	N	1
Thalassotalea mangrovi ZS-4	GT4(180-330)	-	GT4	N	2
Thalassotalea mangrovi ZS-4	GT2_Glycos_transf_2(4-113)	-	GT2	N	2
Thalassotalea mangrovi ZS-4	GT51(55-228)	GT51(1)	GT51	N	3
Thalassotalea mangrovi ZS-4	GH13(63-344)	-	GH13	Y(1-31)	2
Thalassotalea mangrovi ZS-4	GT2_Glyco_tranf_2_3(84-313)	-	GT2	N	2
Thalassotalea mangrovi ZS-4	GT107(33-328)+GT107(334-674)	GT107(1)	GT107	N	3
Thalassotalea mangrovi ZS-4	GT2_Glyco_tranf_2_2(14-285)	-	GT2	N	2
Thalassotalea mangrovi ZS-4	GT25(65-255)+GT2_Glycos_transf_2(436-603)	-	GT2	N	2
Thalassotalea mangrovi ZS-4	GT2_Glycos_transf_2(146-336)+GT2_Glycos_transf_2(428-567)	-	GT2	N	2
Thalassotalea mangrovi ZS-4	GT4(199-341)	-	-	N	1
Thalassotalea mangrovi ZS-4	GT4(209-363)	-	-	N	1
Thalassotalea mangrovi ZS-4	GT4(214-365)	-	-	N	1
Thalassotalea mangrovi ZS-4	GT4(208-341)	-	-	N	1
Thalassotalea mangrovi ZS-4	GH73(143-269)	-	GH73	N	2
Thalassotalea mangrovi ZS-4	CE10(442-677)	-	-	Y(1-25)	1
Thalassotalea mangrovi ZS-4	CE1(38-235)	-	-	Y(1-22)	1
Thalassotalea mangrovi ZS-4	GT51(173-345)	GT51(2)	GT51	N	3
Thalassotalea mangrovi ZS-4	GT2_Glyco_tranf_2_4(57-153)	-	GT2	N	2
Thalassotalea mangrovi ZS-4	GT14(3-223)	-	GT14	N	2
Thalassotalea mangrovi ZS-4	GT2_Glyco_tranf_2_4(60-147)	-	GT2	N	2
Thalassotalea mangrovi ZS-4	GT2_Glycos_transf_2(16-169)	GT2(231)	-	N	2
Thalassotalea mangrovi ZS-4	GT2_Glycos_transf_2(9-122)	-	GT2	N	2
Thalassotalea mangrovi ZS-4	CE10(516-735)	-	-	Y(1-20)	1
Thalassotalea mangrovi ZS-4	CE9(11-372)	CE9(4)	CE9	N	3
Thalassotalea mangrovi ZS-4	GH20(352-771)	GH20(4)	GH20	Y(1-23)	3
Thalassotalea mangrovi ZS-4	CE10(392-626)	-	-	Y(1-27)	1
Thalassotalea mangrovi ZS-4	CE4(81-214)	CE4(66)	-	Y(1-27)	2
Thalassotalea mangrovi ZS-4	CE10(422-666)	-	-	Y(1-29)	1
Thalassotalea mangrovi ZS-4	CBM9(59-274)	CBM9(3)	CBM9	Y(1-21)	3
Thalassotalea mangrovi ZS-4	GH94(50-784)	GH94(5)	GH94	N	3
Thalassotalea mangrovi ZS-4	CE1(39-231)	-	-	Y(1-20)	1
Thalassotalea mangrovi ZS-4	GH3(50-281)	GH3(3)	GH3	N	3
Thalassotalea mangrovi ZS-4	CE4(45-165)	-	-	Y(1-34)	1
Thalassotalea mangrovi ZS-4	GH13(37-315)	-	GH13	N	2
Thalassotalea mangrovi ZS-4	GH103(36-344)	GH103(3)	GH103	Y(1-28)	3
Thalassotalea mangrovi ZS-4	GT19(10-364)	GT19(1)	GT19	N	3
Thalassotalea mangrovi ZS-4	AA2(111-219)+AA2(492-763)	-	-	Y(1-28)	1
Thalassotalea mangrovi ZS-4	AA3_2(2-541)	AA3(36)+AA8(3)	AA3_2	N	3
Thalassotalea mangrovi ZS-4	GT28(183-345)	GT28(1)	GT28	N	3
Thalassotalea mangrovi ZS-4	CE11(4-276)	CE11(1)	CE11	N	3
Thalassotalea mangrovi ZS-4	GT5(15-544)	GT5(10)	GT5	N	3
Thalassotalea mangrovi ZS-4	GH43_29(24-306)	GH43(6)	GH43_29	Y(1-23)	3
Thalassotalea mangrovi ZS-4	GH43_29(20-303)	GH43(6)	GH43_29	Y(1-19)	3
Thalassotalea mangrovi ZS-4	GH43_26(54-341)	GH43(19)	CBM13+GH43_26	Y(1-36)	3
Thalassotalea mangrovi ZS-4	GH43_5(37-332)	GH43(15)	GH43_5	Y(1-30)	3
Thalassotalea mangrovi ZS-4	GH43_26(6-306)	GH43(2)	GH43_26	N	3
Thalassotalea mangrovi ZS-4	GH146(32-539)	GH146(2)	GH146	Y(1-28)	3
Thalassotalea mangrovi ZS-4	GH43_26(51-347)	GH43(34)	GH43_26	Y(1-41)	3
Thalassotalea mangrovi ZS-4	GH43_4(64-412)	GH43(8)	GH43_4	N	3
Thalassotalea mangrovi ZS-4	CE10(378-631)	-	-	Y(1-24)	1
Thalassotalea mangrovi ZS-4	CE10(546-815)	-	-	Y(1-36)	1
Thalassotalea mangrovi ZS-4	GH73(177-305)	GH73(42)	GH73	Y(1-35)	3
Thalassotalea mangrovi ZS-4	GH127(31-570)	GH127(4)	GH127	N	3
Thalassotalea mangrovi ZS-4	GH16(49-327)	-	GH16	N	2
Thalassotalea mangrovi ZS-4	CE1(89-321)	-	-	N	1
Thalassotalea mangrovi ZS-4	GH26(290-597)	GH26(1)+CBM35(5)	CBM35+GH26	N	3
Thalassotalea mangrovi ZS-4	GH130(54-365)	GH130(2)	GH130	N	3
Thalassotalea mangrovi ZS-4	GH5_41(74-337)+GH5_7(536-849)	GH5(15)	GH5_41	N	3
Thalassotalea mangrovi ZS-4	GH158(48-191)	GH0(23)+GH158(2)	GH158	Y(1-29)	3
Thalassotalea mangrovi ZS-4	GT51(42-197)	-	-	N	1
Thalassotalea mangrovi ZS-4	CE1(45-301)	CE0(4)	-	Y(1-25)	2
Thalassotalea mangrovi ZS-4	GH23(118-261)	GH23(31)+CBM50(33)	CBM50+GH23	Y(1-27)	3
Thalassotalea mangrovi ZS-4	CE1(25-281)	-	-	N	1
Thalassotalea mangrovi ZS-4	GT30(34-211)	GT30(5)	GT30	N	3
Thalassotalea mangrovi ZS-4	GT9(75-306)	GT9(4)	GT9	N	3
Thalassotalea mangrovi ZS-4	AA2(78-181)	AA2(3)	-	N	2
Thalassotalea mangrovi ZS-4	GH82(8-121)	-	GH82	N	2
Thalassotalea mangrovi ZS-4	GH16(49-292)	-	GH16	Y(1-27)	2
Thalassotalea mangrovi ZS-4	CE1(43-265)	-	-	N	1
Thalassotalea mangrovi ZS-4	GH82(8-121)	-	GH82	N	2
Thalassotalea mangrovi ZS-4	-	CE4(71)	CE4	N	2
Thalassotalea mangrovi ZS-4	-	CE11(9)	-	N	1
Thalassotalea mangrovi ZS-4	-	GH23(14)	GH23	Y(1-21)	2
Thalassotalea mangrovi ZS-4	-	GT1(10)	GT1	N	2
Thalassotalea mangrovi ZS-4	-	GT4(127)	GT4	N	2
Thalassotalea mangrovi ZS-4	-	CBM50(112)	CBM50	Y(1-23)	2
Thalassotalea mangrovi ZS-4	-	-	GH3	N	1
Thalassotalea mangrovi ZS-4	-	-	GT4	N	1
Thalassotalea mangrovi ZS-4	-	-	CBM50	Y(1-21)	1
Thalassotalea mangrovi ZS-4	-	-	CBM50	Y(1-31)	1
Thalassotalea mangrovi ZS-4	-	-	GT2	N	1
Thalassotalea mangrovi ZS-4	-	-	CBM50	Y(1-23)	1
Thalassotalea mangrovi ZS-4	-	-	GT4	N	1
Thalassotalea mangrovi ZS-4	-	-	GT0	N	1
Thalassotalea mangrovi ZS-4	-	-	GH19	N	1
Thalassotalea mangrovi ZS-4	-	-	GH13_11	N	1
Thalassotalea mangrovi ZS-4	-	-	GT51	N	1
Thalassotalea mangrovi ZS-4	-	-	GT51	N	1
Thalassotalea mangrovi ZS-4	-	-	CBM5+GH19	N	1
Thalassotalea mangrovi ZS-4	-	-	CBM9	N	1
Thalassotalea mangrovi ZS-4	-	-	CBM50	N	1
Thalassotalea mangrovi ZS-4	-	-	GH6	N	1
Thalassotalea mangrovi ZS-4	-	-	GH13_30	N	1
Thalassotalea mangrovi ZS-4	-	-	GT13	N	1
Thalassotalea mangrovi ZS-4	-	-	GT28	N	1
Thalassotalea mangrovi ZS-4	-	-	GH13_11	N	1
Thalassotalea mangrovi ZS-4	-	-	AA1	Y(1-31)	1
Thalassotalea mangrovi ZS-4	-	-	GT2	N	1
Thalassotalea mangrovi ZS-4	-	-	GH0	Y(1-30)	1
Thalassotalea mangrovi ZS-4	-	-	CBM50	N	1
Thalassotalea mangrovi ZS-4	-	-	GH28	N	1
Thalassotalea mangrovi ZS-4	-	-	GT30	N	1
Thalassotalea litorea MCCC 1K03283	GT4(187-330)	-	-	N	1
Thalassotalea litorea MCCC 1K03283	GH20(348-768)	GH20(4)	GH20	N	3
Thalassotalea litorea MCCC 1K03283	GH13_18(91-431)	GH13(52)	GH13_18	N	3
Thalassotalea litorea MCCC 1K03283	GT81(117-320)	GT81(2)	GT81	N	3
Thalassotalea litorea MCCC 1K03283	GH23(85-192)	GH23(12)	-	Y(1-22)	2
Thalassotalea litorea MCCC 1K03283	PL1_2(289-475)	PL1(24)	PL1_2	Y(1-23)	3
Thalassotalea litorea MCCC 1K03283	AA2(102-211)	-	-	Y(1-28)	1
Thalassotalea litorea MCCC 1K03283	GH2(25-608)	GH2(40)	GH2	Y(1-26)	3
Thalassotalea litorea MCCC 1K03283	GT2_Glycos_transf_2(11-170)	-	GT2	N	2
Thalassotalea litorea MCCC 1K03283	GH3(124-364)	GH3(7)	GH3	Y(1-34)	3
Thalassotalea litorea MCCC 1K03283	CE10(388-631)	-	-	Y(1-22)	1
Thalassotalea litorea MCCC 1K03283	GH88(91-393)	GH88(2)	GH88	N	3
Thalassotalea litorea MCCC 1K03283	GT28(200-362)	GT28(1)	GT28	N	3
Thalassotalea litorea MCCC 1K03283	CE11(4-276)	CE11(1)	CE11	N	3
Thalassotalea litorea MCCC 1K03283	CE10(412-637)	-	-	Y(1-27)	1
Thalassotalea litorea MCCC 1K03283	GH23(288-450)	GH23(1)	GH23	Y(1-26)	3
Thalassotalea litorea MCCC 1K03283	GT5(16-544)	GT5(10)	GT5	N	3
Thalassotalea litorea MCCC 1K03283	GH1(10-442)	GH1(2)	GH1	N	3
Thalassotalea litorea MCCC 1K03283	GH3(148-369)	GH3(5)	GH3	Y(1-36)	3
Thalassotalea litorea MCCC 1K03283	GH16(67-343)	GH16(6)	GH16	Y(1-29)	3
Thalassotalea litorea MCCC 1K03283	GH20(156-586)	GH20(1)	GH20	Y(1-24)	3
Thalassotalea litorea MCCC 1K03283	AA3_2(2-541)	AA3(36)+AA8(3)	AA3_2	N	3
Thalassotalea litorea MCCC 1K03283	CE10(591-819)	-	-	Y(1-31)	1
Thalassotalea litorea MCCC 1K03283	GT19(10-362)	GT19(1)	GT19	N	3
Thalassotalea litorea MCCC 1K03283	GH103(36-344)	GH103(3)	GH103	Y(1-30)	3
Thalassotalea litorea MCCC 1K03283	GT2_Glycos_transf_2(9-137)	-	GT2	N	2
Thalassotalea litorea MCCC 1K03283	GT2_Glycos_transf_2(16-145)	-	-	N	1
Thalassotalea litorea MCCC 1K03283	GT2_Glyco_tranf_2_4(70-157)	-	GT2	N	2
Thalassotalea litorea MCCC 1K03283	GT14(3-223)	-	GT14	N	2
Thalassotalea litorea MCCC 1K03283	GT2_Glyco_tranf_2_4(57-153)	-	GT2	N	2
Thalassotalea litorea MCCC 1K03283	GT51(32-188)	-	-	N	1
Thalassotalea litorea MCCC 1K03283	CE1(45-301)	CE0(4)	-	Y(1-25)	2
Thalassotalea litorea MCCC 1K03283	GH73(146-272)	-	GH73	Y(1-28)	2
Thalassotalea litorea MCCC 1K03283	CBM9(63-278)	CBM9(3)	CBM9	Y(1-38)	3
Thalassotalea litorea MCCC 1K03283	GH94(52-784)	GH94(5)	GH94	N	3
Thalassotalea litorea MCCC 1K03283	GH50(85-765)	GH50(2)	GH50	N	3
Thalassotalea litorea MCCC 1K03283	GH50(91-769)	GH50(2)	GH50	Y(1-34)	3
Thalassotalea litorea MCCC 1K03283	PL6(32-401)+PL6_1(471-691)	PL6(1)	PL6_1	Y(1-28)	3
Thalassotalea litorea MCCC 1K03283	PL17_2(208-291)+PL17(414-551)	PL17(1)	PL17_2	Y(1-47)	3
Thalassotalea litorea MCCC 1K03283	CE10(402-638)	-	-	Y(1-23)	1
Thalassotalea litorea MCCC 1K03283	AA3(1-567)	-	-	N	1
Thalassotalea litorea MCCC 1K03283	AA3(2-553)	-	-	N	1
Thalassotalea litorea MCCC 1K03283	GH105(75-400)	GH105(4)	GH105	Y(1-26)	3
Thalassotalea litorea MCCC 1K03283	CBM67(209-392)+GH78(417-937)	GH78(16)	GH78	Y(1-28)	3
Thalassotalea litorea MCCC 1K03283	GH5(57-292)	-	GH5	Y(1-25)	2
Thalassotalea litorea MCCC 1K03283	GH145(68-350)	-	GH145	Y(1-29)	2
Thalassotalea litorea MCCC 1K03283	PL25(44-474)	-	PL25	Y(1-34)	2
Thalassotalea litorea MCCC 1K03283	GH105(79-404)	-	GH105	Y(1-26)	2
Thalassotalea litorea MCCC 1K03283	CBM67(153-337)+GH78(367-883)	GH78(1)	CBM67+GH78	Y(1-25)	3
Thalassotalea litorea MCCC 1K03283	PL24(46-510)	PL24(1)	CBM32+PL24	N	3
Thalassotalea litorea MCCC 1K03283	PL24(35-505)	PL24(1)	CBM32+PL24	Y(1-31)	3
Thalassotalea litorea MCCC 1K03283	CE4(82-287)	-	-	N	1
Thalassotalea litorea MCCC 1K03283	GT2_Glycos_transf_2(48-187)	-	GT2	N	2
Thalassotalea litorea MCCC 1K03283	GT4(204-343)	-	-	N	1
Thalassotalea litorea MCCC 1K03283	CE4(19-129)	-	-	N	1
Thalassotalea litorea MCCC 1K03283	GT4(183-330)	-	-	N	1
Thalassotalea litorea MCCC 1K03283	GT4(176-330)	-	GT4	N	2
Thalassotalea litorea MCCC 1K03283	GT2_Glycos_transf_2(4-125)	-	GT2	N	2
Thalassotalea litorea MCCC 1K03283	GH97(20-682)	GH97(1)	GH97	Y(1-28)	3
Thalassotalea litorea MCCC 1K03283	GH13_13(356-782)	GH13(9)+CBM41(1)	CBM48+GH13_13	Y(1-34)	3
Thalassotalea litorea MCCC 1K03283	GH133(268-622)	GH0(36)	GH133	Y(1-25)	3
Thalassotalea litorea MCCC 1K03283	CE1(39-220)	-	-	Y(1-21)	1
Thalassotalea litorea MCCC 1K03283	AA3(2-567)	-	-	N	1
Thalassotalea litorea MCCC 1K03283	GH13_13(115-456)	GH13(27)	GH13	Y(1-26)	3
Thalassotalea litorea MCCC 1K03283	GH77(181-717)	GH77(1)	GH77	N	3
Thalassotalea litorea MCCC 1K03283	CBM48(11-101)+GH13_11(180-533)	GH13(2)+GH77(16)+CBM48(1)	CBM48+GH13_11	N	3
Thalassotalea litorea MCCC 1K03283	CBM48(119-212)+GH13_9(279-579)	GH13(3)+CBM48(2)	CBM48+GH13_9	N	3
Thalassotalea litorea MCCC 1K03283	GT35(98-814)	GT35(1)	GT35	N	3
Thalassotalea litorea MCCC 1K03283	GH13_13(507-888)	GH13(38)	CBM41+CBM48+GH13_13	Y(1-23)	3
Thalassotalea litorea MCCC 1K03283	GH23(504-634)	GH23(152)	GH23	Y(1-29)	3
Thalassotalea litorea MCCC 1K03283	GT83(19-461)	-	-	N	1
Thalassotalea litorea MCCC 1K03283	GT2_Glycos_transf_2(6-169)	GT2(33)	-	N	2
Thalassotalea litorea MCCC 1K03283	GT4(196-345)	-	-	N	1
Thalassotalea litorea MCCC 1K03283	GT4(219-351)	-	-	N	1
Thalassotalea litorea MCCC 1K03283	GT4(209-358)	-	GT4	N	2
Thalassotalea litorea MCCC 1K03283	GT26(57-229)	GT26(57)	-	N	2
Thalassotalea litorea MCCC 1K03283	GT4(200-312)	-	-	N	1
Thalassotalea litorea MCCC 1K03283	GT4(208-358)	-	-	N	1
Thalassotalea litorea MCCC 1K03283	GT4(191-347)	GT4(49)	-	N	2
Thalassotalea litorea MCCC 1K03283	GT2_Glyco_tranf_2_3(82-313)	-	GT2	N	2
Thalassotalea litorea MCCC 1K03283	CE1(27-257)	CE1(30)	-	N	2
Thalassotalea litorea MCCC 1K03283	GH86(136-779)	GH86(2)	GH86	Y(1-26)	3
Thalassotalea litorea MCCC 1K03283	GH50(86-778)	GH50(2)	GH50+3.2.1.81	Y(1-33)	3
Thalassotalea litorea MCCC 1K03283	GH117(55-180)+GH117(175-279)	GH117(1)	GH117	N	3
Thalassotalea litorea MCCC 1K03283	CBM16(33-131)+CBM32(187-301)+PL7_5(331-592)	PL7(3)	CBM16+CBM32+PL7_5	Y(1-27)	3
Thalassotalea litorea MCCC 1K03283	CE10(430-678)	-	-	Y(1-31)	1
Thalassotalea litorea MCCC 1K03283	CE4(82-214)	CE0(20)	-	Y(1-27)	2
Thalassotalea litorea MCCC 1K03283	CE10(393-642)	-	-	Y(1-27)	1
Thalassotalea litorea MCCC 1K03283	CE1(26-281)	-	-	N	1
Thalassotalea litorea MCCC 1K03283	GT30(34-211)	GT30(5)	GT30	N	3
Thalassotalea litorea MCCC 1K03283	GT9(75-306)	GT9(4)	GT9	N	3
Thalassotalea litorea MCCC 1K03283	CE1(53-277)	-	-	Y(1-34)	1
Thalassotalea litorea MCCC 1K03283	GT51(175-347)	GT51(2)	GT51	N	3
Thalassotalea litorea MCCC 1K03283	GT2_Glycos_transf_2(6-114)	-	-	N	1
Thalassotalea litorea MCCC 1K03283	AA3(7-574)	-	-	N	1
Thalassotalea litorea MCCC 1K03283	GH127(31-570)	GH127(4)	GH127	N	3
Thalassotalea litorea MCCC 1K03283	CBM16(1233-1344)	-	-	Y(1-20)	1
Thalassotalea litorea MCCC 1K03283	GH16(52-321)	-	GH16	Y(1-29)	2
Thalassotalea litorea MCCC 1K03283	GH16(43-279)	-	GH16	Y(1-22)	2
Thalassotalea litorea MCCC 1K03283	GH3(84-304)	GH3(42)	GH3	Y(1-31)	3
Thalassotalea litorea MCCC 1K03283	CE9(10-372)	CE9(4)	CE9	N	3
Thalassotalea litorea MCCC 1K03283	GH20(362-782)	GH20(4)	GH20	Y(1-27)	3
Thalassotalea litorea MCCC 1K03283	CE10(511-738)	-	-	Y(1-20)	1
Thalassotalea litorea MCCC 1K03283	GH73(175-304)	GH73(42)	GH73	Y(1-35)	3
Thalassotalea litorea MCCC 1K03283	CE10(373-633)	-	-	Y(1-23)	1
Thalassotalea litorea MCCC 1K03283	GH3(51-285)	GH3(3)	GH3	N	3
Thalassotalea litorea MCCC 1K03283	PL7_5(228-488)	PL7(3)	CBM32+PL7_5	N	3
Thalassotalea litorea MCCC 1K03283	PL6_3(305-670)	-	PL6_3	Y(1-29)	2
Thalassotalea litorea MCCC 1K03283	PL7_5(52-313)	PL7(3)	PL7_5	Y(1-30)	3
Thalassotalea litorea MCCC 1K03283	CE4(44-164)	-	-	N	1
Thalassotalea litorea MCCC 1K03283	GH13(38-318)	-	GH13	N	2
Thalassotalea litorea MCCC 1K03283	GH23(117-258)	GH23(4)+CBM50(33)	CBM50+GH23	Y(1-24)	3
Thalassotalea litorea MCCC 1K03283	GH86(22-262)+GH86(298-721)	GH86(3)	CBM6+GH86	Y(1-23)	3
Thalassotalea litorea MCCC 1K03283	GT51(55-228)	GT51(1)	GT51	N	3
Thalassotalea litorea MCCC 1K03283	GH2(24-619)	GH2(39)	GH2	Y(1-25)	3
Thalassotalea litorea MCCC 1K03283	-	GH23(14)	GH23	Y(1-23)	2
Thalassotalea litorea MCCC 1K03283	-	AA2(3)	-	N	1
Thalassotalea litorea MCCC 1K03283	-	GT26(24)	-	N	1
Thalassotalea litorea MCCC 1K03283	-	CBM50(112)	CBM50	Y(1-23)	2
Thalassotalea litorea MCCC 1K03283	-	-	GT13	N	1
Thalassotalea litorea MCCC 1K03283	-	-	GH3	N	1
Thalassotalea litorea MCCC 1K03283	-	-	CBM50	N	1
Thalassotalea litorea MCCC 1K03283	-	-	GT28	N	1
Thalassotalea litorea MCCC 1K03283	-	-	CBM50	Y(1-31)	1
Thalassotalea litorea MCCC 1K03283	-	-	GH13_11	N	1
Thalassotalea litorea MCCC 1K03283	-	-	CBM9	N	1
Thalassotalea litorea MCCC 1K03283	-	-	CBM5+GH19	N	1
Thalassotalea litorea MCCC 1K03283	-	-	GH13_30	N	1
Thalassotalea litorea MCCC 1K03283	-	-	CBM50	N	1
Thalassotalea litorea MCCC 1K03283	-	-	GT2	N	1
Thalassotalea litorea MCCC 1K03283	-	-	CBM50	Y(1-23)	1
Thalassotalea litorea MCCC 1K03283	-	-	GT4	N	1
Thalassotalea litorea MCCC 1K03283	-	-	CBM50	Y(1-21)	1
Thalassotalea litorea MCCC 1K03283	-	-	CBM50	N	1
Thalassotalea litorea MCCC 1K03283	-	-	GT4	N	1
Thalassotalea litorea MCCC 1K03283	-	-	GH16	Y(1-32)	1
Thalassotalea litorea MCCC 1K03283	-	-	GT30	N	1
Thalassotalea litorea MCCC 1K03283	-	-	GT51	N	1
Thalassotalea litorea MCCC 1K03283	-	-	GH0	Y(1-28)	1
Thalassotalea litorea MCCC 1K03283	-	-	GH0	Y(1-26)	1
Thalassotalea litorea MCCC 1K03283	-	-	GH19	N	1
Thalassotalea litorea MCCC 1K03283	-	-	GH13_11	N	1
Thalassotalea litorea MCCC 1K03283	-	-	GT2	N	1
Thalassotalea litorea MCCC 1K03283	-	-	GH6	N	1
Thalassotalea litorea MCCC 1K03283	-	-	GT51	N	1
Thalassotalea litorea MCCC 1K03283	-	-	GH28	N	1
Thalassotalea litorea MCCC 1K03283	-	-	AA1	Y(1-31)	1
Thalassotalea sp. PS06	GH23(503-635)	GH23(152)	GH23	Y(1-29)	3
Thalassotalea sp. PS06	GT83(15-411)	-	-	N	1
Thalassotalea sp. PS06	GT2_Glycos_transf_2(6-164)	GT2(33)	-	N	2
Thalassotalea sp. PS06	PL6(32-400)+PL6_1(471-710)	PL6(1)	PL6_1	Y(1-28)	3
Thalassotalea sp. PS06	PL17_2(206-289)+PL17(411-549)	PL17(1)	PL17_2	Y(1-47)	3
Thalassotalea sp. PS06	CE4(82-287)	-	-	N	1
Thalassotalea sp. PS06	GT2_Glycos_transf_2(48-190)	-	GT2	N	2
Thalassotalea sp. PS06	GT4(197-340)	-	-	N	1
Thalassotalea sp. PS06	CE4(20-130)	-	-	N	1
Thalassotalea sp. PS06	GT4(180-330)	-	-	N	1
Thalassotalea sp. PS06	GT4(175-323)	-	GT4	N	2
Thalassotalea sp. PS06	GT2_Glycos_transf_2(4-156)	-	GT2	N	2
Thalassotalea sp. PS06	GT51(54-228)	GT51(1)	GT51	N	3
Thalassotalea sp. PS06	GT51(170-343)	GT51(2)	GT51	N	3
Thalassotalea sp. PS06	GT2_Glycos_transf_2(4-128)	-	GT2	N	2
Thalassotalea sp. PS06	GT2_Glycos_transf_2(6-111)	-	GT2	N	2
Thalassotalea sp. PS06	AA3(7-574)	-	-	N	1
Thalassotalea sp. PS06	GH3(77-297)	GH3(42)	GH3	Y(1-24)	3
Thalassotalea sp. PS06	GH30_4(30-540)	GH30(7)	GH30	Y(1-28)	3
Thalassotalea sp. PS06	GH2(56-923)	GH2(1)	GH2	Y(1-23)	3
Thalassotalea sp. PS06	CE10(77-304)	-	-	N	1
Thalassotalea sp. PS06	CE2(154-327)	-	CE2	Y(1-23)	2
Thalassotalea sp. PS06	GH2(56-928)	GH2(14)	GH2	N	3
Thalassotalea sp. PS06	GT28(188-350)	GT28(1)	GT28	N	3
Thalassotalea sp. PS06	CE11(4-276)	CE11(1)	CE11	N	3
Thalassotalea sp. PS06	CE10(89-289)	-	-	Y(1-15)	1
Thalassotalea sp. PS06	GH23(288-451)	GH23(1)	GH23	Y(1-28)	3
Thalassotalea sp. PS06	GT5(15-542)	GT5(10)	GT5	N	3
Thalassotalea sp. PS06	GH1(10-442)	GH1(2)	GH1	N	3
Thalassotalea sp. PS06	GH3(149-370)	GH3(5)	GH3	Y(1-35)	3
Thalassotalea sp. PS06	GH16(68-344)	GH16(6)	GH16	Y(1-29)	3
Thalassotalea sp. PS06	AA3_2(2-541)	AA3(12)+AA8(3)	AA3_2	N	3
Thalassotalea sp. PS06	CBM16(33-128)+CBM32(179-300)+PL7_5(330-591)	PL7(3)	CBM16+CBM32+PL7_5	Y(1-31)	3
Thalassotalea sp. PS06	CE10(401-635)	-	-	Y(1-20)	1
Thalassotalea sp. PS06	CE10(512-735)	-	-	Y(1-20)	1
Thalassotalea sp. PS06	GH158(48-191)	GH0(23)+GH158(2)	GH158	Y(1-29)	3
Thalassotalea sp. PS06	GH103(36-344)	GH103(3)	GH103	Y(1-28)	3
Thalassotalea sp. PS06	CE1(37-252)	-	-	N	1
Thalassotalea sp. PS06	PL7_5(50-311)	PL7(3)	PL7_5	Y(1-28)	3
Thalassotalea sp. PS06	PL6_3(305-670)	-	PL6_3	Y(1-29)	2
Thalassotalea sp. PS06	PL7_5(187-447)	PL7(3)	PL7_5	Y(1-20)	3
Thalassotalea sp. PS06	GH3(47-281)	GH3(3)	GH3	N	3
Thalassotalea sp. PS06	CE10(597-823)	-	-	Y(1-40)	1
Thalassotalea sp. PS06	CE4(68-185)	-	-	Y(1-42)	1
Thalassotalea sp. PS06	CE10(397-628)	-	-	N	1
Thalassotalea sp. PS06	GH73(160-286)	-	GH73	N	2
Thalassotalea sp. PS06	GT51(43-196)	-	GT51	N	2
Thalassotalea sp. PS06	CE1(50-308)	CE0(4)	-	Y(1-30)	2
Thalassotalea sp. PS06	GH23(117-258)	GH23(31)+CBM50(33)	CBM50+GH23	Y(1-27)	3
Thalassotalea sp. PS06	CBM9(61-276)	CBM9(3)	CBM9	Y(1-36)	3
Thalassotalea sp. PS06	GH94(51-787)	GH94(5)	GH94	N	3
Thalassotalea sp. PS06	GH73(176-305)	GH73(42)	GH73	Y(1-37)	3
Thalassotalea sp. PS06	CE10(397-633)	-	-	Y(1-21)	1
Thalassotalea sp. PS06	GT51(91-266)	GT51(3)	GT51	N	3
Thalassotalea sp. PS06	CE1(39-271)	-	-	Y(1-23)	1
Thalassotalea sp. PS06	GT19(10-364)	GT19(1)	GT19	N	3
Thalassotalea sp. PS06	GT2_Glycos_transf_2(9-136)	-	GT2	N	2
Thalassotalea sp. PS06	GT2_Glycos_transf_2(15-156)	-	GT2	N	2
Thalassotalea sp. PS06	GT2_Glyco_tranf_2_4(55-139)	-	GT2	N	2
Thalassotalea sp. PS06	GT14(3-229)	-	GT14	N	2
Thalassotalea sp. PS06	GT2_Glyco_tranf_2_4(57-152)	-	GT2	N	2
Thalassotalea sp. PS06	CE9(9-372)	CE9(4)	CE9	N	3
Thalassotalea sp. PS06	GH20(353-771)	GH20(4)	GH20	Y(1-23)	3
Thalassotalea sp. PS06	GT2_Glyco_tranf_2_3(84-313)	-	GT2	N	2
Thalassotalea sp. PS06	GT107(32-325)+GT107(340-665)	GT107(1)	GT107	N	3
Thalassotalea sp. PS06	GT2_Glycos_transf_2(175-353)	GT2(16)	GT2	N	3
Thalassotalea sp. PS06	GT4(226-381)	-	GT4	N	2
Thalassotalea sp. PS06	GT26(62-227)	GT26(30)	GT26	N	3
Thalassotalea sp. PS06	GT2_Glycos_transf_2(7-118)	-	GT2	N	2
Thalassotalea sp. PS06	GH13(39-318)	-	GH13	N	2
Thalassotalea sp. PS06	CE10(371-629)	-	-	Y(1-22)	1
Thalassotalea sp. PS06	GH3(118-360)	GH3(31)	GH3	Y(1-30)	3
Thalassotalea sp. PS06	GT2_Glycos_transf_2(11-157)	-	GT2	N	2
Thalassotalea sp. PS06	GH2(27-621)	GH2(40)	GH2	Y(1-28)	3
Thalassotalea sp. PS06	AA2(103-209)+AA2(479-753)	-	-	Y(1-28)	1
Thalassotalea sp. PS06	PL1_2(289-475)	PL1(24)	PL1_2	Y(1-23)	3
Thalassotalea sp. PS06	GH23(89-192)	GH23(55)	GH23	N	3
Thalassotalea sp. PS06	GT81(28-320)	GT81(2)	GT81	N	3
Thalassotalea sp. PS06	GH13_18(91-431)	GH13(52)	GH13_18	N	3
Thalassotalea sp. PS06	GT9(75-306)	GT9(4)	GT9	N	3
Thalassotalea sp. PS06	GT30(34-211)	GT30(5)	GT30	N	3
Thalassotalea sp. PS06	CE1(25-281)	-	-	N	1
Thalassotalea sp. PS06	CE4(81-214)	CE4(66)	-	Y(1-27)	2
Thalassotalea sp. PS06	CE10(429-686)	-	-	Y(1-25)	1
Thalassotalea sp. PS06	GH97(20-682)	GH97(1)	GH97	Y(1-28)	3
Thalassotalea sp. PS06	GH13_13(345-771)	GH13(9)+CBM41(1)	CBM48+GH13_13	Y(1-34)	3
Thalassotalea sp. PS06	GH133(268-622)	GH0(36)	GH133	N	3
Thalassotalea sp. PS06	CE1(39-218)	-	-	Y(1-21)	1
Thalassotalea sp. PS06	CE10(413-643)	-	-	Y(1-31)	1
Thalassotalea sp. PS06	AA3(2-567)	-	-	N	1
Thalassotalea sp. PS06	GH13(114-471)	GH13(27)	GH13	Y(1-31)	3
Thalassotalea sp. PS06	GH77(181-718)	GH77(1)	GH77	N	3
Thalassotalea sp. PS06	CBM48(11-102)+GH13_11(180-533)	GH13(2)+GH77(16)+CBM48(1)	CBM48+GH13_11	N	3
Thalassotalea sp. PS06	CBM48(119-211)+GH13_9(279-579)	GH13(3)+CBM48(2)	CBM48+GH13_9	N	3
Thalassotalea sp. PS06	GT35(98-814)	GT35(1)	GT35	N	3
Thalassotalea sp. PS06	GH13_13(508-890)	GH13(38)+CBM41(15)	CBM41+CBM48+GH13_13	Y(1-24)	3
Thalassotalea sp. PS06	-	CE3(3)	-	Y(1-21)	1
Thalassotalea sp. PS06	-	GH23(14)	GH23	Y(1-21)	2
Thalassotalea sp. PS06	-	AA2(3)	-	N	1
Thalassotalea sp. PS06	-	CBM50(112)	CBM50	Y(1-23)	2
Thalassotalea sp. PS06	-	-	CBM50	Y(1-21)	1
Thalassotalea sp. PS06	-	-	GT2	N	1
Thalassotalea sp. PS06	-	-	CBM50	Y(1-23)	1
Thalassotalea sp. PS06	-	-	CBM50	N	1
Thalassotalea sp. PS06	-	-	GT28	N	1
Thalassotalea sp. PS06	-	-	CBM50	Y(1-31)	1
Thalassotalea sp. PS06	-	-	GH13_11	N	1
Thalassotalea sp. PS06	-	-	GH13_11	N	1
Thalassotalea sp. PS06	-	-	GT30	N	1
Thalassotalea sp. PS06	-	-	CBM50	N	1
Thalassotalea sp. PS06	-	-	CBM5+GH19	N	1
Thalassotalea sp. PS06	-	-	GH28	N	1
Thalassotalea sp. PS06	-	-	GT51	N	1
Thalassotalea sp. PS06	-	-	AA1	Y(1-31)	1
Thalassotalea sp. PS06	-	-	GT2	N	1
Thalassotalea sp. PS06	-	-	GH13_30	N	1
Thalassotalea sp. PS06	-	-	GT2	N	1
Thalassotalea sp. PS06	-	-	GH19	N	1
Thalassotalea sp. PS06	-	-	GT4	N	1
Thalassotalea sp. PS06	-	-	GT2	N	1
Thalassotalea sp. PS06	-	-	GT4	N	1
Thalassotalea sp. PS06	-	-	CBM50	N	1
Thalassotalea sp. PS06	-	-	GH6	N	1
Thalassotalea sp. PS06	-	-	GH3	Y(1-36)	1
Thalassotalea sp. PS06	-	-	GT13	N	1
Thalassotalea sp. PS06	-	-	GT2	N	1
Thalassotalea sp. PS06	-	-	GT51	N	1
Thalassotalea sp. PS06	-	-	GT4	N	1
Thalassotalea agarivorans DSM 19706	GT4(191-329)	-	-	N	1
Thalassotalea agarivorans DSM 19706	GH23(92-204)	GH23(12)	-	Y(1-34)	2
Thalassotalea agarivorans DSM 19706	AA3(4-556)	-	-	N	1
Thalassotalea agarivorans DSM 19706	AA3(8-550)	-	-	N	1
Thalassotalea agarivorans DSM 19706	CE1(52-226)	-	-	N	1
Thalassotalea agarivorans DSM 19706	GH5_2(45-280)	GH5(4)	-	Y(1-21)	2
Thalassotalea agarivorans DSM 19706	CE10(393-606)	-	-	Y(1-25)	1
Thalassotalea agarivorans DSM 19706	GT25(6-179)	-	-	N	1
Thalassotalea agarivorans DSM 19706	GT2_Glycos_transf_2(294-469)	GT2(16)	GT2	N	3
Thalassotalea agarivorans DSM 19706	GT2_Glycos_transf_2(28-142)	-	-	N	1
Thalassotalea agarivorans DSM 19706	CE1(23-273)	-	-	N	1
Thalassotalea agarivorans DSM 19706	GH13_18(94-434)	GH13(52)	GH13_18	N	3
Thalassotalea agarivorans DSM 19706	GT81(116-320)	GT81(2)	GT81	N	3
Thalassotalea agarivorans DSM 19706	AA2(83-187)	AA2(3)	-	N	2
Thalassotalea agarivorans DSM 19706	GT19(13-367)	GT19(1)	GT19	N	3
Thalassotalea agarivorans DSM 19706	CE10(424-660)	-	-	Y(1-23)	1
Thalassotalea agarivorans DSM 19706	GH2(26-649)	GH2(40)	GH2	Y(1-34)	3
Thalassotalea agarivorans DSM 19706	GH50(84-762)	GH50(2)	GH50	Y(1-26)	3
Thalassotalea agarivorans DSM 19706	GH50(92-771)	GH50(2)	GH50	Y(1-29)	3
Thalassotalea agarivorans DSM 19706	CE11(4-276)	CE11(1)	CE11	N	3
Thalassotalea agarivorans DSM 19706	GT28(191-353)	GT28(1)	GT28	N	3
Thalassotalea agarivorans DSM 19706	GH63(32-799)	GH63(2)	GH63	Y(1-21)	3
Thalassotalea agarivorans DSM 19706	GH96(855-1469)	-	CBM6+GH96+3.2.1.158	Y(1-28)	2
Thalassotalea agarivorans DSM 19706	CE10(393-633)	-	-	Y(1-31)	1
Thalassotalea agarivorans DSM 19706	GH23(557-703)	GH23(124)	GH23	Y(1-25)	3
Thalassotalea agarivorans DSM 19706	GH103(24-332)	GH103(3)	GH103	Y(1-20)	3
Thalassotalea agarivorans DSM 19706	GH43_11(6-295)	GH43(1)	GH43_11	N	3
Thalassotalea agarivorans DSM 19706	GH26(141-325)	GH26(14)	GH26	Y(1-22)	3
Thalassotalea agarivorans DSM 19706	GH13_13(296-710)	GH13(38)+CBM41(1)+CBM48(5)	CBM48+GH13_13	Y(1-20)	3
Thalassotalea agarivorans DSM 19706	GH13(93-453)	GH13(27)	GH13	Y(1-27)	3
Thalassotalea agarivorans DSM 19706	GH13_23(29-377)	GH13(68)	GH13_23	N	3
Thalassotalea agarivorans DSM 19706	GH97(12-675)	GH97(1)	GH97	Y(1-21)	3
Thalassotalea agarivorans DSM 19706	CE10(574-802)	-	-	Y(1-29)	1
Thalassotalea agarivorans DSM 19706	GH23(121-259)	GH23(4)	CBM50+GH23	Y(1-25)	3
Thalassotalea agarivorans DSM 19706	GH2(28-730)	GH2(40)	GH2	Y(1-22)	3
Thalassotalea agarivorans DSM 19706	GH136(21-558)	-	GH136	Y(1-21)	2
Thalassotalea agarivorans DSM 19706	GH2(23-638)	GH2(7)	GH2	Y(1-24)	3
Thalassotalea agarivorans DSM 19706	GT51(54-228)	GT51(1)	GT51	N	3
Thalassotalea agarivorans DSM 19706	GT9(77-307)	GT9(4)	-	N	2
Thalassotalea agarivorans DSM 19706	GT30(37-215)	GT30(5)	GT30	N	3
Thalassotalea agarivorans DSM 19706	CE10(21-305)	-	-	N	1
Thalassotalea agarivorans DSM 19706	CE1(42-245)	CE1(61)	-	Y(1-22)	2
Thalassotalea agarivorans DSM 19706	CE1(42-265)	-	-	Y(1-18)	1
Thalassotalea agarivorans DSM 19706	GH31(220-662)	GH31(21)	GH31	Y(1-18)	3
Thalassotalea agarivorans DSM 19706	GH3(109-351)	GH3(7)	GH3	Y(1-29)	3
Thalassotalea agarivorans DSM 19706	GH73(162-293)	GH73(42)	-	Y(1-36)	2
Thalassotalea agarivorans DSM 19706	CE10(114-264)	-	-	Y(1-26)	1
Thalassotalea agarivorans DSM 19706	CE2(146-329)	-	-	N	1
Thalassotalea agarivorans DSM 19706	GH2(64-927)	GH2(14)	GH2	Y(1-29)	3
Thalassotalea agarivorans DSM 19706	CE2(148-339)	-	CE2	Y(1-24)	2
Thalassotalea agarivorans DSM 19706	CE10(37-293)	-	-	N	1
Thalassotalea agarivorans DSM 19706	GH20(175-504)	GH20(1)	GH20	Y(1-23)	3
Thalassotalea agarivorans DSM 19706	CBM57(62-200)+GH16(217-465)	GH16(20)	CBM57+GH16	Y(1-27)	3
Thalassotalea agarivorans DSM 19706	GH149(13-1137)	GH149(1)	GH149	N	3
Thalassotalea agarivorans DSM 19706	GH17(121-294)	GH17(17)	GH17	N	3
Thalassotalea agarivorans DSM 19706	CBM6(140-268)	-	CBM6	N	2
Thalassotalea agarivorans DSM 19706	GT4(185-325)	-	-	N	1
Thalassotalea agarivorans DSM 19706	GT4(182-326)	-	-	N	1
Thalassotalea agarivorans DSM 19706	GT2_Glycos_transf_2(6-159)	-	-	N	1
Thalassotalea agarivorans DSM 19706	GT2_Glycos_transf_2(7-163)	GT2(232)	-	N	2
Thalassotalea agarivorans DSM 19706	GT4(202-345)	-	-	N	1
Thalassotalea agarivorans DSM 19706	CE4(28-146)	CE4(102)	-	N	2
Thalassotalea agarivorans DSM 19706	GT4(211-360)	-	GT4	N	2
Thalassotalea agarivorans DSM 19706	GT2_Glycos_transf_2(47-187)	-	GT2	N	2
Thalassotalea agarivorans DSM 19706	CE4(79-285)	-	-	N	1
Thalassotalea agarivorans DSM 19706	GH117(52-179)+GH117(174-278)	GH117(1)	GH117	N	3
Thalassotalea agarivorans DSM 19706	GH50(74-768)	GH50(2)	GH50+3.2.1.81	Y(1-27)	3
Thalassotalea agarivorans DSM 19706	GH86(141-786)	GH86(2)	GH86	Y(1-29)	3
Thalassotalea agarivorans DSM 19706	CE1(26-258)	CE1(30)	-	N	2
Thalassotalea agarivorans DSM 19706	GH1(12-443)	GH1(2)	GH1	N	3
Thalassotalea agarivorans DSM 19706	GH3(138-359)	GH3(5)	GH3	Y(1-27)	3
Thalassotalea agarivorans DSM 19706	GH94(50-769)	GH94(5)	GH94	N	3
Thalassotalea agarivorans DSM 19706	CBM9(32-245)	CBM9(3)	-	Y(1-19)	2
Thalassotalea agarivorans DSM 19706	CE10(386-631)	-	-	Y(1-21)	1
Thalassotalea agarivorans DSM 19706	GT2_Glyco_tranf_2_3(40-265)	-	GT2	N	2
Thalassotalea agarivorans DSM 19706	GH73(151-275)	GH73(6)	-	Y(1-36)	2
Thalassotalea agarivorans DSM 19706	CBM9(44-200)	-	CBM9	Y(1-25)	2
Thalassotalea agarivorans DSM 19706	GH158(40-182)	GH0(23)+GH158(2)	GH158	Y(1-25)	3
Thalassotalea agarivorans DSM 19706	CBM41(90-214)+GH13_13(517-899)	GH13(38)+CBM41(15)	CBM41+CBM48+GH13_13	Y(1-23)	3
Thalassotalea agarivorans DSM 19706	CE1(38-236)	-	-	Y(1-26)	1
Thalassotalea agarivorans DSM 19706	CE10(406-636)	-	-	Y(1-22)	1
Thalassotalea agarivorans DSM 19706	GT4(192-342)	GT4(110)	GT4	N	3
Thalassotalea agarivorans DSM 19706	GT51(165-342)	GT51(2)	GT51	Y(1-11)	3
Thalassotalea agarivorans DSM 19706	GH3(50-280)	GH3(3)	-	N	2
Thalassotalea agarivorans DSM 19706	CE10(50-272)+GH136(294-730)	-	GH136	Y(1-27)	2
Thalassotalea agarivorans DSM 19706	GH2(66-952)	GH2(4)	GH2	Y(1-26)	3
Thalassotalea agarivorans DSM 19706	GH2(24-660)	-	GH2	Y(1-26)	2
Thalassotalea agarivorans DSM 19706	GH95(33-771)	GH95(1)	GH95	Y(1-20)	3
Thalassotalea agarivorans DSM 19706	GH2(61-938)	GH2(1)	GH2	Y(1-27)	3
Thalassotalea agarivorans DSM 19706	GH23(288-444)	GH23(1)	GH23	Y(1-20)	3
Thalassotalea agarivorans DSM 19706	AA3(2-568)	-	-	N	1
Thalassotalea agarivorans DSM 19706	CE4(71-206)	CE0(20)+CE4(66)	-	Y(1-20)	2
Thalassotalea agarivorans DSM 19706	GT4(195-335)	GT4(39)	-	N	2
Thalassotalea agarivorans DSM 19706	CE9(8-371)	CE9(4)	CE9	N	3
Thalassotalea agarivorans DSM 19706	GH20(341-750)	GH20(4)	GH20	Y(1-24)	3
Thalassotalea agarivorans DSM 19706	-	GH17(40)	GH17	N	2
Thalassotalea agarivorans DSM 19706	-	GH23(14)	-	Y(1-21)	1
Thalassotalea agarivorans DSM 19706	-	GT4(237)	-	N	1
Thalassotalea agarivorans DSM 19706	-	-	GT4	N	1
Thalassotalea agarivorans DSM 19706	-	-	GT2	N	1
Thalassotalea agarivorans DSM 19706	-	-	GH6	N	1
Thalassotalea agarivorans DSM 19706	-	-	GH19	N	1
Thalassotalea agarivorans DSM 19706	-	-	GH13_30	N	1
Thalassotalea agarivorans DSM 19706	-	-	GT51	N	1
Thalassotalea agarivorans DSM 19706	-	-	GH13_11	N	1
Thalassotalea agarivorans DSM 19706	-	-	GT28	N	1
Thalassotalea agarivorans DSM 19706	-	-	CBM50	N	1
Thalassotalea agarivorans DSM 19706	-	-	GT51	N	1
Thalassotalea agarivorans DSM 19706	-	-	GH97	Y(1-21)	1
Thalassotalea agarivorans DSM 19706	-	-	GH3	Y(1-19)	1
Thalassotalea agarivorans DSM 19706	-	-	GH17	N	1
Thalassotalea agarivorans DSM 19706	-	-	GT2	N	1
Thalassotalea agarivorans DSM 19706	-	-	GT30	N	1
Thalassotalea agarivorans DSM 19706	-	-	GT0	N	1
Thalassotalea agarivorans DSM 19706	-	-	GH28	N	1
Thalassotalea agarivorans DSM 19706	-	-	CBM5+GH19	N	1
Thalassotalea agarivorans DSM 19706	-	-	CBM9	Y(1-23)	1
Thalassotalea agarivorans DSM 19706	-	-	AA1	Y(1-30)	1
Thalassotalea agarivorans DSM 19706	-	-	GT4	N	1
Thalassotalea agarivorans DSM 19706	-	-	CBM50	Y(1-21)	1
Thalassotalea agarivorans DSM 19706	-	-	CBM50	Y(1-25)	1
Thalassotalea agarivorans DSM 19706	-	-	GH50	Y(1-25)	1
Thalassotalea agarivorans DSM 19706	-	-	GH16	Y(1-26)	1
Thalassotalea agarivorans DSM 19706	-	-	GH16	Y(1-22)	1
Thalassotalea agarivorans DSM 19706	-	-	CBM50	N	1
Thalassotalea agarivorans DSM 19706	-	-	GT13	N	1
