# Supplementary material for: Genomics Reveals the Metabolic Potential and Functions in the Redistribution of Dissolved Organic Matter in Marine Environments of the Genus Thalassotalea
Source: Microorganisms. 2020 Sep 14;8(9):1412. doi: 10.3390/microorganisms8091412 (PMC7564069; doi:10.3390/microorganisms8091412)
Supplement: Supplementary file 1 [file microorganisms-08-01412-s001.zip › supplementary/TableS1-genome_inform.xlsx]

## Sheet: Table S1
Accession number	Taxonomic full name	Strain	Polymer degradation	pH	Temp (°C)	Salinity (%)	Collection data	Geographic location	Isolation source	Length (bp)	GC%	No. Contigs	Completeness	Contamination	Strain heterogeneity	Expected genome size (Mb)	No. of CDSs	Coding density	Non-coding density	tRNA	rRNA
GCA_000764205	Thalassotalea sp. ND16A	ND16A	ND	ND	ND	ND	2012-10	Greece	Mediterranean	4582559	42.23	130	97.64	1.83	0	4.60743	3953	87.67	12.33	74	8
GCA_001831495	Thalassotalea crassostreae	LPB0090*	DNA, aesculin, Tween 20, Tween 40, Tween 60 and Tween 80	5.0-7.5 (7.0)	15-30 (25)	0-5 (2-3)	ND	South Korea: incheon	Crassostrea gigas (Pacific oyster)	3861670	38.756	1	97.98	1.29	0	3.89044	3229	88.39	11.61	73	19
GCA_001913705	Thalassotalea sp. PP2-459	PP2-459	ND	ND	ND	ND	2010-6-11	Spain: Ribadeo	calm larvae in shellfish hatchery (Ruditapes decussatus)	4079998	38.292	85	98.94	0.19	0	4.11587	3513	89.77	10.23	58	4
GCA_002162925	Thalassotalea sp. 42_200_T64	42_200_T64	ND	ND	ND	ND	2013-7-27	USA: Gulf of Mexico28.74 N 88.37 W	sample BD02T64 sea water enriched with oil for 64 days (Metagenomic assembly)	3618190	41.615	94	92.42	1.23	7.69	3.86679	3079	88.11	11.89	58	2
GCA_003390335	Thalassotalea euphylliae	H1	ND	ND	ND	ND	2011	USA: Hawaii	montipora (host) coral	4773423	44.347	1	99.62	0.79	0	4.75378	3970	86.98	13.02	93	22
GCA_003390375	Thalassotalea euphylliae	H3	ND	ND	ND	ND	2011	USA: Hawaii	porites (host) coral	4373884	42.944	6	99.62	1.01	0	4.34622	3679	87.32	12.68	89	22
GCA_003390395	Thalassotalea euphylliae	H2	ND	ND	ND	ND	2011	USA: Hawaii	montipora (host) coral	4357276	42.951	1	99.62	1.35	0	4.31485	3669	87.41	12.59	92	19
GCA_004752005	Thalassotalea sp. HSM 43	HSM 43	ND	ND	ND	ND	2017-7-16	South Korea: Je-ju	seaweed	4014670	43.119	1	97.64	0.68	0	4.08375	3417	88.92	11.08	76	19
GCA_005116735	Thalassotalea mangrovi	ZS-4*	tween40, gelatine, aesculin	3-10 (6-8)	4-45 (37)	0-8 (3-4)	2018-08	China: Beilun estuary national nature reserve, Guangxi Province	mangrove wetland sediment	3707507	45.881	64	97.31	1.37	0	3.7578	3158	87.55	12.45	64	9
GCA_005843925	Thalassotalea litorea	MCCC 1K03283*	no hydrolysis	7-8 (7)	10-30 (30)	1.5-4.0 (2)	2017	South Korea: South Sea, Jeju	sand of a seashore	3884652	43.901	46	97.31	0.79	0	3.9605	3307	87.02	12.98	69	7
GCA_007197775	Thalassotalea sp. PS06	PS06	Tween40, 80, starch, gelatin	7-10 (9)	5-40 (30)	1-10 (5)	2018-3	South Korea: Jeju	marine sediment	3795229	44.233	1	97.31	1.55	0	3.83969	3211	86.15	13.85	81	19
GCA_900111755	Thalassotalea agarivorans	DSM 19706*	agar, casein, gelatin, starch, alginate, aesculin, DNA	7-9 (ND)	15-37 (25)	1-5 (3)	before 09.21.2007	Taiwan: South-west coast, Tainan, An-Ping Harbour	seawater	3306525	41.754	26	97.64	0.46	0	3.37087	2999	90.7	9.3	48	3
		*type strain
