# Supplementary material for: Genomics Reveals the Metabolic Potential and Functions in the Redistribution of Dissolved Organic Matter in Marine Environments of the Genus Thalassotalea
Source: Microorganisms. 2020 Sep 14;8(9):1412. doi: 10.3390/microorganisms8091412 (PMC7564069; doi:10.3390/microorganisms8091412)
Supplement: Supplementary file 1 [file microorganisms-08-01412-s001.zip › supplementary/TableS2-TIGR_markers.xlsx]

## Sheet: TIGR_markers
Accession	Gene	Length	Product name
TIGR00006	rsmH	310	16S rRNA (cytosine(1402)-N(4))-methyltransferase
TIGR00019	prfA	361	peptide chain release factor 1
TIGR00020	prfB	365	peptide chain release factor 2
TIGR00021	rpiA	218	ribose 5-phosphate isomerase A
TIGR00029	rpsT	87	30S ribosomal protein S20
TIGR00037	eif5A	130	translation initiation factor IF-5A
TIGR00042	rdgB	184	RdgB/HAM1 family non-canonical purine NTP pyrophosphatase
TIGR00043	ybeY	111	rRNA maturation RNase YbeY
TIGR00054	rseP	421	RIP metalloprotease RseP
TIGR00059	rplQ	112	50S ribosomal protein L17
TIGR00061	rplU	101	50S ribosomal protein L21
TIGR00064	ftsY	279	signal recognition particle-docking protein FtsY
TIGR00065	ftsZ	353	cell division protein FtsZ
TIGR00082	rbfA	115	30S ribosome-binding factor RbfA
TIGR00083	ribF	290	riboflavin biosynthesis protein RibF
TIGR00084	ruvA	192	Holliday junction branch migration protein RuvA
TIGR00086	smpB	144	SsrA-binding protein
TIGR00088	trmD	233	tRNA (guanosine(37)-N1)-methyltransferase TrmD
TIGR00090	rsfS	99	ribosome silencing factor
TIGR00092	ychF	368	redox-regulated ATPase YchF
TIGR00095	rsmD	194	16S rRNA (guanine(966)-N(2))-methyltransferase RsmD
TIGR00111	NULL	351	mRNA surveillance protein pelota
TIGR00115	tig	410	trigger factor
TIGR00116	tsf	293	translation elongation factor Ts
TIGR00138	rsmG	183	16S rRNA (guanine(527)-N(7))-methyltransferase RsmG
TIGR00158	rplI	148	50S ribosomal protein L9
TIGR00166	rpsF	95	30S ribosomal protein S6
TIGR00168	infC	165	translation initiation factor IF-3
TIGR00186	rlmB	240	23S rRNA (guanosine(2251)-2'-O)-methyltransferase RlmB
TIGR00194	uvrC	574	excinuclease ABC subunit C
TIGR00240	pyrI	150	aspartate carbamoyltransferase regulatory subunit
TIGR00250	ruvX	130	Holliday junction resolvase RuvX
TIGR00264	NULL	116	nascent polypeptide-associated complex protein
TIGR00270	NULL	154	TIGR00270 family protein
TIGR00291	NULL	231	ribosome assembly factor SBDS
TIGR00293	pfdA	129	prefoldin subunit alpha
TIGR00307	NULL	127	30S ribosomal protein S8e
TIGR00308	NULL	375	tRNA (guanine(10)-N(2))-dimethyltransferase
TIGR00323	NULL	215	translation initiation factor IF-6
TIGR00324	endA	177	tRNA-intron lyase
TIGR00335	priS	324	DNA primase catalytic subunit PriS
TIGR00336	pyrE	173	orotate phosphoribosyltransferase
TIGR00337	pyrG	526	CTP synthase (glutamine hydrolyzing)
TIGR00344	alaS	847	alanine--tRNA ligase
TIGR00362	dnaA	437	chromosomal replication initiator protein DnaA
TIGR00373	tfe	162	transcription factor E
TIGR00382	clpX	414	ATP-dependent protease ATP-binding subunit ClpX
TIGR00389	glyS	565	glycine--tRNA ligase
TIGR00392	ileS	861	isoleucine--tRNA ligase
TIGR00396	leuS	843	leucine--tRNA ligase
TIGR00398	metG	530	methionine--tRNA ligase
TIGR00405	NULL	145	transcription elongation factor Spt5
TIGR00408	proS	475	proline--tRNA ligase
TIGR00414	serS	418	serine--tRNA ligase
TIGR00416	radA	454	DNA repair protein RadA
TIGR00420	mnmA	351	tRNA 2-thiouridine(34) synthase MnmA
TIGR00422	valS	863	valine--tRNA ligase
TIGR00425	NULL	322	RNA-guided pseudouridylation complex pseudouridine synthase subunit Cbf5
TIGR00431	truB	210	tRNA pseudouridine(55) synthase TruB
TIGR00432	tgtA	637	tRNA guanosine(15) transglycosylase TgtA
TIGR00435	cysS	466	cysteine--tRNA ligase
TIGR00436	era	270	GTPase Era
TIGR00442	hisS	406	histidine--tRNA ligase
TIGR00445	mraY	321	phospho-N-acetylmuramoyl-pentapeptide-transferase
TIGR00448	rpoE	179	DNA-directed RNA polymerase
TIGR00456	argS	569	arginine--tRNA ligase
TIGR00458	aspS	428	aspartate--tRNA(Asn) ligase
TIGR00459	aspS	586	aspartate--tRNA ligase
TIGR00460	fmt	315	methionyl-tRNA formyltransferase
TIGR00468	pheS	324	phenylalanine--tRNA ligase subunit alpha
TIGR00472	pheT	798	phenylalanine--tRNA ligase subunit beta
TIGR00487	infB	587	translation initiation factor IF-2
TIGR00490	NULL	720	elongation factor EF-2
TIGR00491	infB	594	translation initiation factor IF-2
TIGR00496	frr	176	ribosome recycling factor
TIGR00501	map	295	type II methionyl aminopeptidase
TIGR00521	coaBC	392	bifunctional phosphopantothenoylcysteine decarboxylase/phosphopantothenate--cysteine ligase CoaBC
TIGR00522	dph5	258	diphthine synthase
TIGR00539	hemW	361	radical SAM family heme chaperone HemW
TIGR00549	mvk	276	mevalonate kinase
TIGR00580	mfd	923	transcription-repair coupling factor
TIGR00593	polA	890	DNA polymerase I
TIGR00615	recR	196	recombination protein RecR
TIGR00631	uvrB	658	excinuclease ABC subunit B
TIGR00634	recN	563	DNA repair protein RecN
TIGR00635	ruvB	305	Holliday junction branch migration DNA helicase RuvB
TIGR00643	recG	629	DNA helicase RecG
TIGR00658	argF	304	ornithine carbamoyltransferase
TIGR00663	dnaN	367	DNA polymerase III subunit beta
TIGR00670	pyrB	304	aspartate carbamoyltransferase
TIGR00717	rpsA	516	30S ribosomal protein S1
TIGR00729	rnhB	207	ribonuclease HII
TIGR00755	rsmA	256	ribosomal RNA small subunit methyltransferase A
TIGR00810	secG	73	preprotein translocase subunit SecG
TIGR00922	nusG	172	transcription termination/antitermination factor NusG
TIGR00928	purB	436	adenylosuccinate lyase
TIGR00936	ahcY	416	adenosylhomocysteinase
TIGR00959	ffh	428	signal recognition particle protein
TIGR00963	secA	787	preprotein translocase subunit SecA
TIGR00964	secE	57	preprotein translocase subunit SecE
TIGR00967	secY	414	preprotein translocase subunit SecY
TIGR00982	NULL	139	30S ribosomal protein S12
TIGR01009	rpsC	212	30S ribosomal protein S3
TIGR01011	rpsB	225	30S ribosomal protein S2
TIGR01017	rpsD	200	30S ribosomal protein S4
TIGR01021	rpsE	156	30S ribosomal protein S5
TIGR01029	rpsG	154	30S ribosomal protein S7
TIGR01032	rplT	114	50S ribosomal protein L20
TIGR01039	atpD	462	F0F1 ATP synthase subunit beta
TIGR01044	rplV	103	50S ribosomal protein L22
TIGR01052	top6B	488	DNA topoisomerase VI subunit B
TIGR01059	gyrB	639	DNA topoisomerase (ATP-hydrolyzing) subunit B
TIGR01060	eno	425	phosphopyruvate hydratase
TIGR01063	gyrA	800	DNA topoisomerase (ATP-hydrolyzing) subunit A
TIGR01066	rplM	141	50S ribosomal protein L13
TIGR01071	rplO	144	50S ribosomal protein L15
TIGR01077	rplM	141	50S ribosomal protein L13
TIGR01079	rplX	104	50S ribosomal protein L24
TIGR01080	rplX	116	50S ribosomal protein L24
TIGR01082	murC	449	UDP-N-acetylmuramate--L-alanine ligase
TIGR01087	murD	441	UDP-N-acetylmuramoyl-L-alanine--D-glutamate ligase
TIGR01128	holA	314	DNA polymerase III subunit delta
TIGR01146	atpG	286	ATP synthase F1 subunit gamma
TIGR01164	rplP	126	50S ribosomal protein L16
TIGR01169	rplA	227	50S ribosomal protein L1
TIGR01171	rplB	275	50S ribosomal protein L2
TIGR01213	NULL	387	tRNA pseudouridine(54/55) synthase Pus10
TIGR01302	guaB	450	IMP dehydrogenase
TIGR01391	dnaG	414	DNA primase
TIGR01393	lepA	595	elongation factor 4
TIGR01394	typA	594	translational GTPase TypA
TIGR01510	coaD	155	pantetheine-phosphate adenylyltransferase
TIGR01632	rplK	140	50S ribosomal protein L11
TIGR01951	nusB	131	transcription antitermination factor NusB
TIGR01953	nusA	340	transcription termination factor NusA
TIGR02012	recA	321	recombinase RecA
TIGR02013	rpoB	1238	DNA-directed RNA polymerase subunit beta
TIGR02027	rpoA	298	DNA-directed RNA polymerase subunit alpha
TIGR02075	pyrH	233	UMP kinase
TIGR02191	rnc	219	ribonuclease III
TIGR02236	radA	311	DNA repair and recombination protein RadA
TIGR02258	thpR	180	RNA 2',3'-cyclic phosphodiesterase
TIGR02273	rimM	166	16S rRNA processing protein RimM
TIGR02338	NULL	110	prefoldin subunit beta
TIGR02350	dnaK	596	molecular chaperone DnaK
TIGR02386	rpoC	1147	DNA-directed RNA polymerase subunit beta'
TIGR02389	rpoA2	367	DNA-directed RNA polymerase subunit A''
TIGR02390	rpoA1	867	DNA-directed RNA polymerase subunit A'
TIGR02397	dnaX	355	DNA polymerase III subunit gamma/tau
TIGR02432	tilS	189	tRNA lysidine(34) synthetase TilS
TIGR02651	rnz	302	ribonuclease Z
TIGR02729	cgtA	329	Obg family GTPase CgtA
TIGR03263	gmk	180	guanylate kinase
TIGR03594	der	432	ribosome biogenesis GTPase Der
TIGR03625	rplC	202	50S ribosomal protein L3
TIGR03632	rpsK	117	30S ribosomal protein S11
TIGR03654	rplF	175	50S ribosomal protein L6
TIGR03677	rpl7ae	117	50S ribosomal protein L7Ae
TIGR03723	tsaD	314	tRNA (adenosine(37)-N6)-threonylcarbamoyltransferase complex transferase subunit TsaD
TIGR03725	tsaB	212	tRNA (adenosine(37)-N6)-threonylcarbamoyltransferase complex dimerization subunit type 1 TsaB
TIGR03953	rplD	188	50S ribosomal protein L4
