# Supplementary material for: Genomics Reveals the Metabolic Potential and Functions in the Redistribution of Dissolved Organic Matter in Marine Environments of the Genus Thalassotalea
Source: Microorganisms. 2020 Sep 14;8(9):1412. doi: 10.3390/microorganisms8091412 (PMC7564069; doi:10.3390/microorganisms8091412)
Supplement: Supplementary file 1 [file microorganisms-08-01412-s001.zip › supplementary/TableS3-kegg-metabolic_rev.xlsx]

## Sheet: combined.list
Number	KEGG category				Genome IDs
	category1	category2	category3	category4	Thalassotalea sp. ND16A	Thalassotalea crassostreae LPB0090	Thalassotalea sp. PP2-459	Thalassotalea sp. 42_200_T64	Thalassotalea euphylliae H1	Thalassotalea euphylliae H3	Thalassotalea euphylliae H2	Thalassotalea sp. HSM 43	Thalassotalea mangrovi ZS-4	Thalassotalea litorea MCCC 1K03283	Thalassotalea sp. PS06	Thalassotalea agarivorans DSM 19706
1	Energy metabolism	Carbon fixation	M00165 Reductive pentose phosphate cycle (Calvin cycle) [PATH:map01200 map00710]	K00855 PRK, prkB; phosphoribulokinase [EC:2.7.1.19]	1	1	1	1	1	1	1	1	1	1	1	1
2	Energy metabolism	Carbon fixation	M00165 Reductive pentose phosphate cycle (Calvin cycle) [PATH:map01200 map00710]	K01601 rbcL; ribulose-bisphosphate carboxylase large chain [EC:4.1.1.39]	0	0	0	0	0	0	0	0	0	0	0	0
3	Energy metabolism	Carbon fixation	M00165 Reductive pentose phosphate cycle (Calvin cycle) [PATH:map01200 map00710]	K01602 rbcS; ribulose-bisphosphate carboxylase small chain [EC:4.1.1.39]	0	0	0	0	0	0	0	0	0	0	0	0
4	Energy metabolism	Carbon fixation	M00165 Reductive pentose phosphate cycle (Calvin cycle) [PATH:map01200 map00710]	K00927 PGK, pgk; phosphoglycerate kinase [EC:2.7.2.3]	1	1	1	1	1	1	1	1	1	1	1	1
5	Energy metabolism	Carbon fixation	M00165 Reductive pentose phosphate cycle (Calvin cycle) [PATH:map01200 map00710]	K05298 GAPA; glyceraldehyde-3-phosphate dehydrogenase (NADP+) (phosphorylating) [EC:1.2.1.13]	0	0	0	0	0	0	0	0	0	0	0	0
6	Energy metabolism	Carbon fixation	M00165 Reductive pentose phosphate cycle (Calvin cycle) [PATH:map01200 map00710]	K00150 gap2; glyceraldehyde-3-phosphate dehydrogenase (NAD(P)) [EC:1.2.1.59]	0	0	0	0	0	0	0	0	0	0	0	0
7	Energy metabolism	Carbon fixation	M00165 Reductive pentose phosphate cycle (Calvin cycle) [PATH:map01200 map00710]	K00134 GAPDH, gapA; glyceraldehyde 3-phosphate dehydrogenase [EC:1.2.1.12]	1	1	1	1	1	1	1	1	1	1	1	1
8	Energy metabolism	Carbon fixation	M00165 Reductive pentose phosphate cycle (Calvin cycle) [PATH:map01200 map00710]	K01623 ALDO; fructose-bisphosphate aldolase, class I [EC:4.1.2.13]	0	0	0	0	1	1	1	0	0	0	0	0
9	Energy metabolism	Carbon fixation	M00165 Reductive pentose phosphate cycle (Calvin cycle) [PATH:map01200 map00710]	K01624 FBA, fbaA; fructose-bisphosphate aldolase, class II [EC:4.1.2.13]	1	1	1	1	0	0	0	1	1	1	1	1
10	Energy metabolism	Carbon fixation	M00165 Reductive pentose phosphate cycle (Calvin cycle) [PATH:map01200 map00710]	K03841 FBP, fbp; fructose-1,6-bisphosphatase I [EC:3.1.3.11]	1	1	1	1	1	1	1	1	1	1	1	1
11	Energy metabolism	Carbon fixation	M00165 Reductive pentose phosphate cycle (Calvin cycle) [PATH:map01200 map00710]	K02446 glpX; fructose-1,6-bisphosphatase II [EC:3.1.3.11]	0	0	0	0	0	0	0	0	0	0	0	0
12	Energy metabolism	Carbon fixation	M00165 Reductive pentose phosphate cycle (Calvin cycle) [PATH:map01200 map00710]	K11532 glpX-SEBP; fructose-1,6-bisphosphatase II / sedoheptulose-1,7-bisphosphatase [EC:3.1.3.11 3.1.3.37]	0	0	0	0	0	0	0	0	0	0	0	0
13	Energy metabolism	Carbon fixation	M00165 Reductive pentose phosphate cycle (Calvin cycle) [PATH:map01200 map00710]	K01086 fbp-SEBP; fructose-1,6-bisphosphatase I / sedoheptulose-1,7-bisphosphatase [EC:3.1.3.11 3.1.3.37]	0	0	0	0	0	0	0	0	0	0	0	0
14	Energy metabolism	Carbon fixation	M00165 Reductive pentose phosphate cycle (Calvin cycle) [PATH:map01200 map00710]	K04041 fbp3; fructose-1,6-bisphosphatase III [EC:3.1.3.11]	0	0	0	0	0	0	0	0	0	0	0	0
15	Energy metabolism	Carbon fixation	M00165 Reductive pentose phosphate cycle (Calvin cycle) [PATH:map01200 map00710]	K00615 E2.2.1.1, tktA, tktB; transketolase [EC:2.2.1.1]	1	1	1	1	1	1	1	1	1	1	1	1
16	Energy metabolism	Carbon fixation	M00165 Reductive pentose phosphate cycle (Calvin cycle) [PATH:map01200 map00710]	K01100 E3.1.3.37; sedoheptulose-bisphosphatase [EC:3.1.3.37]	0	0	0	0	0	0	0	0	0	0	0	0
17	Energy metabolism	Carbon fixation	M00165 Reductive pentose phosphate cycle (Calvin cycle) [PATH:map01200 map00710]	K01807 rpiA; ribose 5-phosphate isomerase A [EC:5.3.1.6]	1	1	1	1	1	1	1	1	1	1	1	1
18	Energy metabolism	Carbon fixation	M00165 Reductive pentose phosphate cycle (Calvin cycle) [PATH:map01200 map00710]	K01808 rpiB; ribose 5-phosphate isomerase B [EC:5.3.1.6]	0	0	0	0	0	0	0	0	0	0	0	0
//
19	Energy metabolism	Carbon fixation	M00166 Reductive pentose phosphate cycle, ribulose-5P => glyceraldehyde-3P [PATH:map01200 map00710]	K00855 PRK, prkB; phosphoribulokinase [EC:2.7.1.19]	1	1	1	1	1	1	1	1	1	1	1	1
20	Energy metabolism	Carbon fixation	M00166 Reductive pentose phosphate cycle, ribulose-5P => glyceraldehyde-3P [PATH:map01200 map00710]	K01601 rbcL; ribulose-bisphosphate carboxylase large chain [EC:4.1.1.39]	0	0	0	0	0	0	0	0	0	0	0	0
21	Energy metabolism	Carbon fixation	M00166 Reductive pentose phosphate cycle, ribulose-5P => glyceraldehyde-3P [PATH:map01200 map00710]	K01602 rbcS; ribulose-bisphosphate carboxylase small chain [EC:4.1.1.39]	0	0	0	0	0	0	0	0	0	0	0	0
22	Energy metabolism	Carbon fixation	M00166 Reductive pentose phosphate cycle, ribulose-5P => glyceraldehyde-3P [PATH:map01200 map00710]	K00927 PGK, pgk; phosphoglycerate kinase [EC:2.7.2.3]	1	1	1	1	1	1	1	1	1	1	1	1
23	Energy metabolism	Carbon fixation	M00166 Reductive pentose phosphate cycle, ribulose-5P => glyceraldehyde-3P [PATH:map01200 map00710]	K05298 GAPA; glyceraldehyde-3-phosphate dehydrogenase (NADP+) (phosphorylating) [EC:1.2.1.13]	0	0	0	0	0	0	0	0	0	0	0	0
24	Energy metabolism	Carbon fixation	M00166 Reductive pentose phosphate cycle, ribulose-5P => glyceraldehyde-3P [PATH:map01200 map00710]	K00150 gap2; glyceraldehyde-3-phosphate dehydrogenase (NAD(P)) [EC:1.2.1.59]	0	0	0	0	0	0	0	0	0	0	0	0
25	Energy metabolism	Carbon fixation	M00166 Reductive pentose phosphate cycle, ribulose-5P => glyceraldehyde-3P [PATH:map01200 map00710]	K00134 GAPDH, gapA; glyceraldehyde 3-phosphate dehydrogenase [EC:1.2.1.12]	1	1	1	1	1	1	1	1	1	1	1	1
//
26	Energy metabolism	Carbon fixation	M00167 Reductive pentose phosphate cycle, glyceraldehyde-3P => ribulose-5P [PATH:map01200 map00710]	K01623 ALDO; fructose-bisphosphate aldolase, class I [EC:4.1.2.13]	0	0	0	0	1	1	1	0	0	0	0	0
27	Energy metabolism	Carbon fixation	M00167 Reductive pentose phosphate cycle, glyceraldehyde-3P => ribulose-5P [PATH:map01200 map00710]	K01624 FBA, fbaA; fructose-bisphosphate aldolase, class II [EC:4.1.2.13]	1	1	1	1	0	0	0	1	1	1	1	1
28	Energy metabolism	Carbon fixation	M00167 Reductive pentose phosphate cycle, glyceraldehyde-3P => ribulose-5P [PATH:map01200 map00710]	K03841 FBP, fbp; fructose-1,6-bisphosphatase I [EC:3.1.3.11]	1	1	1	1	1	1	1	1	1	1	1	1
29	Energy metabolism	Carbon fixation	M00167 Reductive pentose phosphate cycle, glyceraldehyde-3P => ribulose-5P [PATH:map01200 map00710]	K02446 glpX; fructose-1,6-bisphosphatase II [EC:3.1.3.11]	0	0	0	0	0	0	0	0	0	0	0	0
30	Energy metabolism	Carbon fixation	M00167 Reductive pentose phosphate cycle, glyceraldehyde-3P => ribulose-5P [PATH:map01200 map00710]	K11532 glpX-SEBP; fructose-1,6-bisphosphatase II / sedoheptulose-1,7-bisphosphatase [EC:3.1.3.11 3.1.3.37]	0	0	0	0	0	0	0	0	0	0	0	0
31	Energy metabolism	Carbon fixation	M00167 Reductive pentose phosphate cycle, glyceraldehyde-3P => ribulose-5P [PATH:map01200 map00710]	K01086 fbp-SEBP; fructose-1,6-bisphosphatase I / sedoheptulose-1,7-bisphosphatase [EC:3.1.3.11 3.1.3.37]	0	0	0	0	0	0	0	0	0	0	0	0
32	Energy metabolism	Carbon fixation	M00167 Reductive pentose phosphate cycle, glyceraldehyde-3P => ribulose-5P [PATH:map01200 map00710]	K04041 fbp3; fructose-1,6-bisphosphatase III [EC:3.1.3.11]	0	0	0	0	0	0	0	0	0	0	0	0
33	Energy metabolism	Carbon fixation	M00167 Reductive pentose phosphate cycle, glyceraldehyde-3P => ribulose-5P [PATH:map01200 map00710]	K00615 E2.2.1.1, tktA, tktB; transketolase [EC:2.2.1.1]	1	1	1	1	1	1	1	1	1	1	1	1
34	Energy metabolism	Carbon fixation	M00167 Reductive pentose phosphate cycle, glyceraldehyde-3P => ribulose-5P [PATH:map01200 map00710]	K01100 E3.1.3.37; sedoheptulose-bisphosphatase [EC:3.1.3.37]	0	0	0	0	0	0	0	0	0	0	0	0
35	Energy metabolism	Carbon fixation	M00167 Reductive pentose phosphate cycle, glyceraldehyde-3P => ribulose-5P [PATH:map01200 map00710]	K01807 rpiA; ribose 5-phosphate isomerase A [EC:5.3.1.6]	1	1	1	1	1	1	1	1	1	1	1	1
36	Energy metabolism	Carbon fixation	M00167 Reductive pentose phosphate cycle, glyceraldehyde-3P => ribulose-5P [PATH:map01200 map00710]	K01808 rpiB; ribose 5-phosphate isomerase B [EC:5.3.1.6]	0	0	0	0	0	0	0	0	0	0	0	0
//
37	Energy metabolism	Carbon fixation	M00168 CAM (Crassulacean acid metabolism), dark [PATH:map01200 map00710]	K01595 ppc; phosphoenolpyruvate carboxylase [EC:4.1.1.31]	0	0	1	0	0	0	0	0	1	1	1	1
38	Energy metabolism	Carbon fixation	M00168 CAM (Crassulacean acid metabolism), dark [PATH:map01200 map00710]	K00025 MDH1; malate dehydrogenase [EC:1.1.1.37]	0	0	0	0	0	0	0	0	0	0	0	0
39	Energy metabolism	Carbon fixation	M00168 CAM (Crassulacean acid metabolism), dark [PATH:map01200 map00710]	K00026 MDH2; malate dehydrogenase [EC:1.1.1.37]	1	1	1	1	1	1	1	1	1	1	1	1
40	Energy metabolism	Carbon fixation	M00168 CAM (Crassulacean acid metabolism), dark [PATH:map01200 map00710]	K00024 mdh; malate dehydrogenase [EC:1.1.1.37]	0	0	0	0	0	0	0	0	0	0	0	0
//
41	Energy metabolism	Carbon fixation	M00169 CAM (Crassulacean acid metabolism), light [PATH:map01200 map00710]	K00029 E1.1.1.40, maeB; malate dehydrogenase (oxaloacetate-decarboxylating)(NADP+) [EC:1.1.1.40]	1	0	1	1	1	1	1	1	1	1	1	1
42	Energy metabolism	Carbon fixation	M00169 CAM (Crassulacean acid metabolism), light [PATH:map01200 map00710]	K01006 ppdK; pyruvate, orthophosphate dikinase [EC:2.7.9.1]	0	0	0	0	0	0	0	0	0	0	0	0
//
43	Energy metabolism	Carbon fixation	M00172 C4-dicarboxylic acid cycle, NADP - malic enzyme type [PATH:map01200 map00710]	K01595 ppc; phosphoenolpyruvate carboxylase [EC:4.1.1.31]	0	0	1	0	0	0	0	0	1	1	1	1
44	Energy metabolism	Carbon fixation	M00172 C4-dicarboxylic acid cycle, NADP - malic enzyme type [PATH:map01200 map00710]	K00051 E1.1.1.82; malate dehydrogenase (NADP+) [EC:1.1.1.82]	0	0	0	0	0	0	0	0	0	0	0	0
45	Energy metabolism	Carbon fixation	M00172 C4-dicarboxylic acid cycle, NADP - malic enzyme type [PATH:map01200 map00710]	K00029 E1.1.1.40, maeB; malate dehydrogenase (oxaloacetate-decarboxylating)(NADP+) [EC:1.1.1.40]	1	0	1	1	1	1	1	1	1	1	1	1
46	Energy metabolism	Carbon fixation	M00172 C4-dicarboxylic acid cycle, NADP - malic enzyme type [PATH:map01200 map00710]	K01006 ppdK; pyruvate, orthophosphate dikinase [EC:2.7.9.1]	0	0	0	0	0	0	0	0	0	0	0	0
//
47	Energy metabolism	Carbon fixation	M00171 C4-dicarboxylic acid cycle, NAD - malic enzyme type [PATH:map01200 map00710]	K01595 ppc; phosphoenolpyruvate carboxylase [EC:4.1.1.31]	0	0	1	0	0	0	0	0	1	1	1	1
48	Energy metabolism	Carbon fixation	M00171 C4-dicarboxylic acid cycle, NAD - malic enzyme type [PATH:map01200 map00710]	K14454 GOT1; aspartate aminotransferase, cytoplasmic [EC:2.6.1.1]	0	0	0	0	0	0	0	0	0	0	0	0
49	Energy metabolism	Carbon fixation	M00171 C4-dicarboxylic acid cycle, NAD - malic enzyme type [PATH:map01200 map00710]	K14455 GOT2; aspartate aminotransferase, mitochondrial [EC:2.6.1.1]	0	0	0	0	0	0	0	0	0	0	0	0
50	Energy metabolism	Carbon fixation	M00171 C4-dicarboxylic acid cycle, NAD - malic enzyme type [PATH:map01200 map00710]	K00025 MDH1; malate dehydrogenase [EC:1.1.1.37]	0	0	0	0	0	0	0	0	0	0	0	0
51	Energy metabolism	Carbon fixation	M00171 C4-dicarboxylic acid cycle, NAD - malic enzyme type [PATH:map01200 map00710]	K00026 MDH2; malate dehydrogenase [EC:1.1.1.37]	1	1	1	1	1	1	1	1	1	1	1	1
52	Energy metabolism	Carbon fixation	M00171 C4-dicarboxylic acid cycle, NAD - malic enzyme type [PATH:map01200 map00710]	K00028 E1.1.1.39; malate dehydrogenase (decarboxylating) [EC:1.1.1.39]	0	0	0	0	0	0	0	0	0	0	0	0
53	Energy metabolism	Carbon fixation	M00171 C4-dicarboxylic acid cycle, NAD - malic enzyme type [PATH:map01200 map00710]	K00814 GPT, ALT; alanine transaminase [EC:2.6.1.2]	0	0	0	0	0	0	0	0	0	0	0	0
54	Energy metabolism	Carbon fixation	M00171 C4-dicarboxylic acid cycle, NAD - malic enzyme type [PATH:map01200 map00710]	K14272 GGAT; glutamate--glyoxylate aminotransferase [EC:2.6.1.4 2.6.1.2 2.6.1.44]	0	0	0	0	0	0	0	0	0	0	0	0
55	Energy metabolism	Carbon fixation	M00171 C4-dicarboxylic acid cycle, NAD - malic enzyme type [PATH:map01200 map00710]	K01006 ppdK; pyruvate, orthophosphate dikinase [EC:2.7.9.1]	0	0	0	0	0	0	0	0	0	0	0	0
//
56	Energy metabolism	Carbon fixation	M00170 C4-dicarboxylic acid cycle, phosphoenolpyruvate carboxykinase type [PATH:map01200 map00710]	K01595 ppc; phosphoenolpyruvate carboxylase [EC:4.1.1.31]	0	0	1	0	0	0	0	0	1	1	1	1
57	Energy metabolism	Carbon fixation	M00170 C4-dicarboxylic acid cycle, phosphoenolpyruvate carboxykinase type [PATH:map01200 map00710]	K14454 GOT1; aspartate aminotransferase, cytoplasmic [EC:2.6.1.1]	0	0	0	0	0	0	0	0	0	0	0	0
58	Energy metabolism	Carbon fixation	M00170 C4-dicarboxylic acid cycle, phosphoenolpyruvate carboxykinase type [PATH:map01200 map00710]	K14455 GOT2; aspartate aminotransferase, mitochondrial [EC:2.6.1.1]	0	0	0	0	0	0	0	0	0	0	0	0
59	Energy metabolism	Carbon fixation	M00170 C4-dicarboxylic acid cycle, phosphoenolpyruvate carboxykinase type [PATH:map01200 map00710]	K01610 E4.1.1.49, pckA; phosphoenolpyruvate carboxykinase (ATP) [EC:4.1.1.49]	1	1	1	1	1	1	1	1	1	1	1	1
//
60	Energy metabolism	Carbon fixation	M00173 Reductive citrate cycle (Arnon-Buchanan cycle) [PATH:map01200 map00720]	K00169 porA; pyruvate ferredoxin oxidoreductase alpha subunit [EC:1.2.7.1]	0	0	0	0	0	0	0	0	0	0	0	0
61	Energy metabolism	Carbon fixation	M00173 Reductive citrate cycle (Arnon-Buchanan cycle) [PATH:map01200 map00720]	K00170 porB; pyruvate ferredoxin oxidoreductase beta subunit [EC:1.2.7.1]	0	0	0	0	0	0	0	0	0	0	0	0
62	Energy metabolism	Carbon fixation	M00173 Reductive citrate cycle (Arnon-Buchanan cycle) [PATH:map01200 map00720]	K00171 porD; pyruvate ferredoxin oxidoreductase delta subunit [EC:1.2.7.1]	0	0	0	0	0	0	0	0	0	0	0	0
63	Energy metabolism	Carbon fixation	M00173 Reductive citrate cycle (Arnon-Buchanan cycle) [PATH:map01200 map00720]	K00172 porG; pyruvate ferredoxin oxidoreductase gamma subunit [EC:1.2.7.1]	0	0	0	0	0	0	0	0	0	0	0	0
64	Energy metabolism	Carbon fixation	M00173 Reductive citrate cycle (Arnon-Buchanan cycle) [PATH:map01200 map00720]	K03737 por, nifJ; pyruvate-ferredoxin/flavodoxin oxidoreductase [EC:1.2.7.1 1.2.7.-]	0	0	0	0	0	0	0	0	0	0	0	0
65	Energy metabolism	Carbon fixation	M00173 Reductive citrate cycle (Arnon-Buchanan cycle) [PATH:map01200 map00720]	K01007 pps, ppsA; pyruvate, water dikinase [EC:2.7.9.2]	1	1	1	1	1	1	1	1	1	1	1	1
66	Energy metabolism	Carbon fixation	M00173 Reductive citrate cycle (Arnon-Buchanan cycle) [PATH:map01200 map00720]	K01006 ppdK; pyruvate, orthophosphate dikinase [EC:2.7.9.1]	0	0	0	0	0	0	0	0	0	0	0	0
67	Energy metabolism	Carbon fixation	M00173 Reductive citrate cycle (Arnon-Buchanan cycle) [PATH:map01200 map00720]	K01595 ppc; phosphoenolpyruvate carboxylase [EC:4.1.1.31]	0	0	1	0	0	0	0	0	1	1	1	1
68	Energy metabolism	Carbon fixation	M00173 Reductive citrate cycle (Arnon-Buchanan cycle) [PATH:map01200 map00720]	K01959 pycA; pyruvate carboxylase subunit A [EC:6.4.1.1]	0	0	0	0	0	0	0	0	0	0	0	0
69	Energy metabolism	Carbon fixation	M00173 Reductive citrate cycle (Arnon-Buchanan cycle) [PATH:map01200 map00720]	K01960 pycB; pyruvate carboxylase subunit B [EC:6.4.1.1]	0	0	0	0	0	0	0	0	0	0	0	0
70	Energy metabolism	Carbon fixation	M00173 Reductive citrate cycle (Arnon-Buchanan cycle) [PATH:map01200 map00720]	K01958 PC, pyc; pyruvate carboxylase [EC:6.4.1.1]	0	0	0	0	0	0	0	0	0	0	0	0
71	Energy metabolism	Carbon fixation	M00173 Reductive citrate cycle (Arnon-Buchanan cycle) [PATH:map01200 map00720]	K00024 mdh; malate dehydrogenase [EC:1.1.1.37]	0	0	0	0	0	0	0	0	0	0	0	0
72	Energy metabolism	Carbon fixation	M00173 Reductive citrate cycle (Arnon-Buchanan cycle) [PATH:map01200 map00720]	K01676 E4.2.1.2A, fumA, fumB; fumarate hydratase, class I [EC:4.2.1.2]	1	1	1	1	1	1	1	1	1	1	1	1
73	Energy metabolism	Carbon fixation	M00173 Reductive citrate cycle (Arnon-Buchanan cycle) [PATH:map01200 map00720]	K01679 E4.2.1.2B, fumC; fumarate hydratase, class II [EC:4.2.1.2]	1	0	1	1	1	0	0	0	1	0	1	0
74	Energy metabolism	Carbon fixation	M00173 Reductive citrate cycle (Arnon-Buchanan cycle) [PATH:map01200 map00720]	K01677 E4.2.1.2AA, fumA; fumarate hydratase subunit alpha [EC:4.2.1.2]	0	0	0	0	0	0	0	0	0	0	0	0
75	Energy metabolism	Carbon fixation	M00173 Reductive citrate cycle (Arnon-Buchanan cycle) [PATH:map01200 map00720]	K01678 E4.2.1.2AB, fumB; fumarate hydratase subunit beta [EC:4.2.1.2]	0	0	0	0	0	0	0	0	0	0	0	0
76	Energy metabolism	Carbon fixation	M00173 Reductive citrate cycle (Arnon-Buchanan cycle) [PATH:map01200 map00720]	K00239 sdhA, frdA; succinate dehydrogenase / fumarate reductase, flavoprotein subunit [EC:1.3.5.1 1.3.5.4]	0	0	0	0	0	0	0	0	0	0	0	0
77	Energy metabolism	Carbon fixation	M00173 Reductive citrate cycle (Arnon-Buchanan cycle) [PATH:map01200 map00720]	K00240 sdhB, frdB; succinate dehydrogenase / fumarate reductase, iron-sulfur subunit [EC:1.3.5.1 1.3.5.4]	0	0	0	0	0	0	0	0	0	0	0	0
78	Energy metabolism	Carbon fixation	M00173 Reductive citrate cycle (Arnon-Buchanan cycle) [PATH:map01200 map00720]	K00241 sdhC, frdC; succinate dehydrogenase / fumarate reductase, cytochrome b subunit	1	1	1	1	1	1	1	1	1	1	1	1
79	Energy metabolism	Carbon fixation	M00173 Reductive citrate cycle (Arnon-Buchanan cycle) [PATH:map01200 map00720]	K00242 sdhD, frdD; succinate dehydrogenase / fumarate reductase, membrane anchor subunit	1	1	1	1	1	1	1	1	1	1	1	1
80	Energy metabolism	Carbon fixation	M00173 Reductive citrate cycle (Arnon-Buchanan cycle) [PATH:map01200 map00720]	K00244 frdA; fumarate reductase flavoprotein subunit [EC:1.3.5.4]	0	0	0	0	0	0	0	0	0	0	0	0
81	Energy metabolism	Carbon fixation	M00173 Reductive citrate cycle (Arnon-Buchanan cycle) [PATH:map01200 map00720]	K00245 frdB; fumarate reductase iron-sulfur subunit [EC:1.3.5.4]	0	0	0	0	0	0	0	0	0	0	0	0
82	Energy metabolism	Carbon fixation	M00173 Reductive citrate cycle (Arnon-Buchanan cycle) [PATH:map01200 map00720]	K00246 frdC; fumarate reductase subunit C	0	0	0	0	0	0	0	0	0	0	0	0
83	Energy metabolism	Carbon fixation	M00173 Reductive citrate cycle (Arnon-Buchanan cycle) [PATH:map01200 map00720]	K00247 frdD; fumarate reductase subunit D	0	0	0	0	0	0	0	0	0	0	0	0
84	Energy metabolism	Carbon fixation	M00173 Reductive citrate cycle (Arnon-Buchanan cycle) [PATH:map01200 map00720]	K18556 frdA; NADH-dependent fumarate reductase subunit A [EC:1.3.1.6]	0	0	0	0	0	0	0	0	0	0	0	0
85	Energy metabolism	Carbon fixation	M00173 Reductive citrate cycle (Arnon-Buchanan cycle) [PATH:map01200 map00720]	K18557 frdB; NADH-dependent fumarate reductase subunit B [EC:1.3.1.6]	0	0	0	0	0	0	0	0	0	0	0	0
86	Energy metabolism	Carbon fixation	M00173 Reductive citrate cycle (Arnon-Buchanan cycle) [PATH:map01200 map00720]	K18558 frdC; NADH-dependent fumarate reductase subunit C	0	0	0	0	0	0	0	0	0	0	0	0
87	Energy metabolism	Carbon fixation	M00173 Reductive citrate cycle (Arnon-Buchanan cycle) [PATH:map01200 map00720]	K18559 frdD; NADH-dependent fumarate reductase subunit D	0	0	0	0	0	0	0	0	0	0	0	0
88	Energy metabolism	Carbon fixation	M00173 Reductive citrate cycle (Arnon-Buchanan cycle) [PATH:map01200 map00720]	K18560 frdE; NADH-dependent fumarate reductase subunit E	0	0	0	0	0	0	0	0	0	0	0	0
89	Energy metabolism	Carbon fixation	M00173 Reductive citrate cycle (Arnon-Buchanan cycle) [PATH:map01200 map00720]	K01902 sucD; succinyl-CoA synthetase alpha subunit [EC:6.2.1.5]	1	1	1	1	1	1	1	1	1	1	1	1
90	Energy metabolism	Carbon fixation	M00173 Reductive citrate cycle (Arnon-Buchanan cycle) [PATH:map01200 map00720]	K01903 sucC; succinyl-CoA synthetase beta subunit [EC:6.2.1.5]	0	0	0	0	0	0	0	0	0	0	0	0
91	Energy metabolism	Carbon fixation	M00173 Reductive citrate cycle (Arnon-Buchanan cycle) [PATH:map01200 map00720]	K00174 korA, oorA, oforA; 2-oxoglutarate/2-oxoacid ferredoxin oxidoreductase subunit alpha [EC:1.2.7.3 1.2.7.11]	1	1	0	1	0	0	0	1	1	1	1	0
92	Energy metabolism	Carbon fixation	M00173 Reductive citrate cycle (Arnon-Buchanan cycle) [PATH:map01200 map00720]	K00175 korB, oorB, oforB; 2-oxoglutarate/2-oxoacid ferredoxin oxidoreductase subunit beta [EC:1.2.7.3 1.2.7.11]	1	1	0	1	0	0	0	1	1	1	1	0
93	Energy metabolism	Carbon fixation	M00173 Reductive citrate cycle (Arnon-Buchanan cycle) [PATH:map01200 map00720]	K00177 korC, oorC; 2-oxoglutarate ferredoxin oxidoreductase subunit gamma [EC:1.2.7.3]	0	0	0	0	0	0	0	0	0	0	0	0
94	Energy metabolism	Carbon fixation	M00173 Reductive citrate cycle (Arnon-Buchanan cycle) [PATH:map01200 map00720]	K00176 korD, oorD; 2-oxoglutarate ferredoxin oxidoreductase subunit delta [EC:1.2.7.3]	0	0	0	0	0	0	0	0	0	0	0	0
95	Energy metabolism	Carbon fixation	M00173 Reductive citrate cycle (Arnon-Buchanan cycle) [PATH:map01200 map00720]	K00031 IDH1, IDH2, icd; isocitrate dehydrogenase [EC:1.1.1.42]	1	1	1	1	1	1	1	1	1	1	1	1
96	Energy metabolism	Carbon fixation	M00173 Reductive citrate cycle (Arnon-Buchanan cycle) [PATH:map01200 map00720]	K01681 ACO, acnA; aconitate hydratase [EC:4.2.1.3]	1	1	1	1	1	1	1	1	1	1	1	1
97	Energy metabolism	Carbon fixation	M00173 Reductive citrate cycle (Arnon-Buchanan cycle) [PATH:map01200 map00720]	K01682 acnB; aconitate hydratase 2 / 2-methylisocitrate dehydratase [EC:4.2.1.3 4.2.1.99]	1	1	1	1	1	1	1	1	1	1	1	1
98	Energy metabolism	Carbon fixation	M00173 Reductive citrate cycle (Arnon-Buchanan cycle) [PATH:map01200 map00720]	K15230 aclA; ATP-citrate lyase alpha-subunit [EC:2.3.3.8]	0	0	0	0	0	0	0	0	0	0	0	0
99	Energy metabolism	Carbon fixation	M00173 Reductive citrate cycle (Arnon-Buchanan cycle) [PATH:map01200 map00720]	K15231 aclB; ATP-citrate lyase beta-subunit [EC:2.3.3.8]	0	0	0	0	0	0	0	0	0	0	0	0
100	Energy metabolism	Carbon fixation	M00173 Reductive citrate cycle (Arnon-Buchanan cycle) [PATH:map01200 map00720]	K15232 ccsA; citryl-CoA synthetase large subunit [EC:6.2.1.18]	0	0	0	0	0	0	0	0	0	0	0	0
101	Energy metabolism	Carbon fixation	M00173 Reductive citrate cycle (Arnon-Buchanan cycle) [PATH:map01200 map00720]	K15233 ccsB; citryl-CoA synthetase small subunit	0	0	0	0	0	0	0	0	0	0	0	0
102	Energy metabolism	Carbon fixation	M00173 Reductive citrate cycle (Arnon-Buchanan cycle) [PATH:map01200 map00720]	K15234 ccl; citryl-CoA lyase [EC:4.1.3.34]	0	0	0	0	0	0	0	0	0	0	0	0
//
103	Energy metabolism	Carbon fixation	M00376 3-Hydroxypropionate bi-cycle [PATH:map01200 map00720]	K02160 accB, bccP; acetyl-CoA carboxylase biotin carboxyl carrier protein	1	1	1	1	1	1	1	1	1	1	1	1
104	Energy metabolism	Carbon fixation	M00376 3-Hydroxypropionate bi-cycle [PATH:map01200 map00720]	K01961 accC; acetyl-CoA carboxylase, biotin carboxylase subunit [EC:6.4.1.2 6.3.4.14]	1	1	1	1	1	1	1	1	1	1	1	1
105	Energy metabolism	Carbon fixation	M00376 3-Hydroxypropionate bi-cycle [PATH:map01200 map00720]	K01962 accA; acetyl-CoA carboxylase carboxyl transferase subunit alpha [EC:6.4.1.2]	1	1	1	1	1	1	1	1	1	1	1	1
106	Energy metabolism	Carbon fixation	M00376 3-Hydroxypropionate bi-cycle [PATH:map01200 map00720]	K01963 accD; acetyl-CoA carboxylase carboxyl transferase subunit beta [EC:6.4.1.2]	1	1	1	1	1	1	1	1	1	1	1	1
107	Energy metabolism	Carbon fixation	M00376 3-Hydroxypropionate bi-cycle [PATH:map01200 map00720]	K14468 mcr; malonyl-CoA reductase / 3-hydroxypropionate dehydrogenase (NADP+) [EC:1.2.1.75 1.1.1.298]	0	0	0	0	0	0	0	0	0	0	0	0
108	Energy metabolism	Carbon fixation	M00376 3-Hydroxypropionate bi-cycle [PATH:map01200 map00720]	K14469 K14469; acrylyl-CoA reductase (NADPH) / 3-hydroxypropionyl-CoA dehydratase / 3-hydroxypropionyl-CoA synthetase [EC:1.3.1.84 4.2.1.116 6.2.1.36]	0	0	0	0	0	0	0	0	0	0	0	0
109	Energy metabolism	Carbon fixation	M00376 3-Hydroxypropionate bi-cycle [PATH:map01200 map00720]	K15052 K15052; propionyl-CoA carboxylase [EC:6.4.1.3]	0	0	0	0	0	0	0	0	0	0	0	0
110	Energy metabolism	Carbon fixation	M00376 3-Hydroxypropionate bi-cycle [PATH:map01200 map00720]	K05606 MCEE, epi; methylmalonyl-CoA/ethylmalonyl-CoA epimerase [EC:5.1.99.1]	0	0	0	0	0	0	0	1	1	0	0	0
111	Energy metabolism	Carbon fixation	M00376 3-Hydroxypropionate bi-cycle [PATH:map01200 map00720]	K01847 MUT; methylmalonyl-CoA mutase [EC:5.4.99.2]	0	0	0	0	0	0	0	0	0	0	0	0
112	Energy metabolism	Carbon fixation	M00376 3-Hydroxypropionate bi-cycle [PATH:map01200 map00720]	K01848 E5.4.99.2A, mcmA1; methylmalonyl-CoA mutase, N-terminal domain [EC:5.4.99.2]	0	0	0	0	0	0	0	0	0	0	0	0
113	Energy metabolism	Carbon fixation	M00376 3-Hydroxypropionate bi-cycle [PATH:map01200 map00720]	K01849 E5.4.99.2B, mcmA2; methylmalonyl-CoA mutase, C-terminal domain [EC:5.4.99.2]	0	0	0	0	0	0	0	0	0	0	0	0
114	Energy metabolism	Carbon fixation	M00376 3-Hydroxypropionate bi-cycle [PATH:map01200 map00720]	K14471 smtA1; succinyl-CoA:(S)-malate CoA-transferase subunit A [EC:2.8.3.22]	0	0	0	0	0	0	0	0	0	0	0	0
115	Energy metabolism	Carbon fixation	M00376 3-Hydroxypropionate bi-cycle [PATH:map01200 map00720]	K14472 smtB; succinyl-CoA:(S)-malate CoA-transferase subunit B [EC:2.8.3.22]	0	0	0	0	0	0	0	0	0	0	0	0
116	Energy metabolism	Carbon fixation	M00376 3-Hydroxypropionate bi-cycle [PATH:map01200 map00720]	K00239 sdhA, frdA; succinate dehydrogenase / fumarate reductase, flavoprotein subunit [EC:1.3.5.1 1.3.5.4]	0	0	0	0	0	0	0	0	0	0	0	0
117	Energy metabolism	Carbon fixation	M00376 3-Hydroxypropionate bi-cycle [PATH:map01200 map00720]	K00240 sdhB, frdB; succinate dehydrogenase / fumarate reductase, iron-sulfur subunit [EC:1.3.5.1 1.3.5.4]	0	0	0	0	0	0	0	0	0	0	0	0
118	Energy metabolism	Carbon fixation	M00376 3-Hydroxypropionate bi-cycle [PATH:map01200 map00720]	K00241 sdhC, frdC; succinate dehydrogenase / fumarate reductase, cytochrome b subunit	1	1	1	1	1	1	1	1	1	1	1	1
119	Energy metabolism	Carbon fixation	M00376 3-Hydroxypropionate bi-cycle [PATH:map01200 map00720]	K01679 E4.2.1.2B, fumC; fumarate hydratase, class II [EC:4.2.1.2]	1	0	1	1	1	0	0	0	1	0	1	0
120	Energy metabolism	Carbon fixation	M00376 3-Hydroxypropionate bi-cycle [PATH:map01200 map00720]	K08691 mcl; malyl-CoA/(S)-citramalyl-CoA lyase [EC:4.1.3.24 4.1.3.25]	1	0	0	1	0	0	0	0	0	0	0	0
121	Energy metabolism	Carbon fixation	M00376 3-Hydroxypropionate bi-cycle [PATH:map01200 map00720]	K14449 mch, mcd; 2-methylfumaryl-CoA hydratase [EC:4.2.1.148]	1	1	0	1	0	0	0	1	1	1	1	0
122	Energy metabolism	Carbon fixation	M00376 3-Hydroxypropionate bi-cycle [PATH:map01200 map00720]	K14470 mct; 2-methylfumaryl-CoA isomerase [EC:5.4.1.3]	0	0	0	0	0	0	0	0	0	0	0	0
123	Energy metabolism	Carbon fixation	M00376 3-Hydroxypropionate bi-cycle [PATH:map01200 map00720]	K09709 meh; 3-methylfumaryl-CoA hydratase [EC:4.2.1.153]	0	0	0	0	0	0	0	0	0	0	0	0
//
124	Energy metabolism	Carbon fixation	M00375 Hydroxypropionate-hydroxybutylate cycle [PATH:map01200 map00720]	K01964 K01964; acetyl-CoA/propionyl-CoA carboxylase [EC:6.4.1.2 6.4.1.3]	0	0	0	0	0	0	0	0	0	0	0	0
125	Energy metabolism	Carbon fixation	M00375 Hydroxypropionate-hydroxybutylate cycle [PATH:map01200 map00720]	K15037 K15037; biotin carboxyl carrier protein	0	0	0	0	0	0	0	0	0	0	0	0
126	Energy metabolism	Carbon fixation	M00375 Hydroxypropionate-hydroxybutylate cycle [PATH:map01200 map00720]	K15036 K15036; acetyl-CoA/propionyl-CoA carboxylase [EC:6.4.1.2 6.4.1.3]	0	0	0	0	0	0	0	0	0	0	0	0
127	Energy metabolism	Carbon fixation	M00375 Hydroxypropionate-hydroxybutylate cycle [PATH:map01200 map00720]	K15017 K15017; malonyl-CoA/succinyl-CoA reductase (NADPH) [EC:1.2.1.75 1.2.1.76]	0	0	0	0	0	0	0	0	0	0	0	0
128	Energy metabolism	Carbon fixation	M00375 Hydroxypropionate-hydroxybutylate cycle [PATH:map01200 map00720]	K15039 K15039; 3-hydroxypropionate dehydrogenase (NADP+) [EC:1.1.1.298]	0	0	0	0	0	0	0	0	0	0	0	0
129	Energy metabolism	Carbon fixation	M00375 Hydroxypropionate-hydroxybutylate cycle [PATH:map01200 map00720]	K15018 K15018; 3-hydroxypropionyl-coenzyme A synthetase [EC:6.2.1.36]	0	0	0	0	0	0	0	0	0	0	0	0
130	Energy metabolism	Carbon fixation	M00375 Hydroxypropionate-hydroxybutylate cycle [PATH:map01200 map00720]	K15019 K15019; 3-hydroxypropionyl-coenzyme A dehydratase [EC:4.2.1.116]	0	0	0	0	0	0	0	0	0	0	0	0
131	Energy metabolism	Carbon fixation	M00375 Hydroxypropionate-hydroxybutylate cycle [PATH:map01200 map00720]	K15020 K15020; acryloyl-coenzyme A reductase [EC:1.3.1.84]	0	0	0	0	0	0	0	0	0	0	0	0
132	Energy metabolism	Carbon fixation	M00375 Hydroxypropionate-hydroxybutylate cycle [PATH:map01200 map00720]	K05606 MCEE, epi; methylmalonyl-CoA/ethylmalonyl-CoA epimerase [EC:5.1.99.1]	0	0	0	0	0	0	0	1	1	0	0	0
133	Energy metabolism	Carbon fixation	M00375 Hydroxypropionate-hydroxybutylate cycle [PATH:map01200 map00720]	K01848 E5.4.99.2A, mcmA1; methylmalonyl-CoA mutase, N-terminal domain [EC:5.4.99.2]	0	0	0	0	0	0	0	0	0	0	0	0
134	Energy metabolism	Carbon fixation	M00375 Hydroxypropionate-hydroxybutylate cycle [PATH:map01200 map00720]	K01849 E5.4.99.2B, mcmA2; methylmalonyl-CoA mutase, C-terminal domain [EC:5.4.99.2]	0	0	0	0	0	0	0	0	0	0	0	0
135	Energy metabolism	Carbon fixation	M00375 Hydroxypropionate-hydroxybutylate cycle [PATH:map01200 map00720]	K15038 K15038; succinyl-CoA reductase [EC:1.2.1.76]	0	0	0	0	0	0	0	0	0	0	0	0
136	Energy metabolism	Carbon fixation	M00375 Hydroxypropionate-hydroxybutylate cycle [PATH:map01200 map00720]	K14465 K14465; succinate semialdehyde reductase (NADPH) [EC:1.1.1.-]	0	0	0	0	0	0	0	0	0	0	0	0
137	Energy metabolism	Carbon fixation	M00375 Hydroxypropionate-hydroxybutylate cycle [PATH:map01200 map00720]	K14466 K14466; 4-hydroxybutyrate---CoA ligase (AMP-forming) [EC:6.2.1.40]	0	0	0	0	0	0	0	0	0	0	0	0
138	Energy metabolism	Carbon fixation	M00375 Hydroxypropionate-hydroxybutylate cycle [PATH:map01200 map00720]	K18861 K18861; 4-hydroxybutyrate---CoA ligase (AMP-forming) [EC:6.2.1.40]	0	0	0	0	0	0	0	0	0	0	0	0
139	Energy metabolism	Carbon fixation	M00375 Hydroxypropionate-hydroxybutylate cycle [PATH:map01200 map00720]	K14534 abfD; 4-hydroxybutyryl-CoA dehydratase / vinylacetyl-CoA-Delta-isomerase [EC:4.2.1.120 5.3.3.3]	0	0	0	0	0	0	0	0	0	0	0	0
140	Energy metabolism	Carbon fixation	M00375 Hydroxypropionate-hydroxybutylate cycle [PATH:map01200 map00720]	K15016 K15016; enoyl-CoA hydratase / 3-hydroxyacyl-CoA dehydrogenase [EC:4.2.1.17 1.1.1.35]	0	0	0	0	0	0	0	0	0	0	0	0
141	Energy metabolism	Carbon fixation	M00375 Hydroxypropionate-hydroxybutylate cycle [PATH:map01200 map00720]	K00626 E2.3.1.9, atoB; acetyl-CoA C-acetyltransferase [EC:2.3.1.9]	1	1	1	1	1	1	1	1	1	1	1	1
//
142	Energy metabolism	Carbon fixation	M00374 Dicarboxylate-hydroxybutyrate cycle [PATH:map01200 map00720]	K00169 porA; pyruvate ferredoxin oxidoreductase alpha subunit [EC:1.2.7.1]	0	0	0	0	0	0	0	0	0	0	0	0
143	Energy metabolism	Carbon fixation	M00374 Dicarboxylate-hydroxybutyrate cycle [PATH:map01200 map00720]	K00170 porB; pyruvate ferredoxin oxidoreductase beta subunit [EC:1.2.7.1]	0	0	0	0	0	0	0	0	0	0	0	0
144	Energy metabolism	Carbon fixation	M00374 Dicarboxylate-hydroxybutyrate cycle [PATH:map01200 map00720]	K00171 porD; pyruvate ferredoxin oxidoreductase delta subunit [EC:1.2.7.1]	0	0	0	0	0	0	0	0	0	0	0	0
145	Energy metabolism	Carbon fixation	M00374 Dicarboxylate-hydroxybutyrate cycle [PATH:map01200 map00720]	K00172 porG; pyruvate ferredoxin oxidoreductase gamma subunit [EC:1.2.7.1]	0	0	0	0	0	0	0	0	0	0	0	0
146	Energy metabolism	Carbon fixation	M00374 Dicarboxylate-hydroxybutyrate cycle [PATH:map01200 map00720]	K01007 pps, ppsA; pyruvate, water dikinase [EC:2.7.9.2]	1	1	1	1	1	1	1	1	1	1	1	1
147	Energy metabolism	Carbon fixation	M00374 Dicarboxylate-hydroxybutyrate cycle [PATH:map01200 map00720]	K01595 ppc; phosphoenolpyruvate carboxylase [EC:4.1.1.31]	0	0	1	0	0	0	0	0	1	1	1	1
148	Energy metabolism	Carbon fixation	M00374 Dicarboxylate-hydroxybutyrate cycle [PATH:map01200 map00720]	K00024 mdh; malate dehydrogenase [EC:1.1.1.37]	0	0	0	0	0	0	0	0	0	0	0	0
149	Energy metabolism	Carbon fixation	M00374 Dicarboxylate-hydroxybutyrate cycle [PATH:map01200 map00720]	K01676 E4.2.1.2A, fumA, fumB; fumarate hydratase, class I [EC:4.2.1.2]	1	1	1	1	1	1	1	1	1	1	1	1
150	Energy metabolism	Carbon fixation	M00374 Dicarboxylate-hydroxybutyrate cycle [PATH:map01200 map00720]	K01677 E4.2.1.2AA, fumA; fumarate hydratase subunit alpha [EC:4.2.1.2]	0	0	0	0	0	0	0	0	0	0	0	0
151	Energy metabolism	Carbon fixation	M00374 Dicarboxylate-hydroxybutyrate cycle [PATH:map01200 map00720]	K01678 E4.2.1.2AB, fumB; fumarate hydratase subunit beta [EC:4.2.1.2]	0	0	0	0	0	0	0	0	0	0	0	0
152	Energy metabolism	Carbon fixation	M00374 Dicarboxylate-hydroxybutyrate cycle [PATH:map01200 map00720]	K00239 sdhA, frdA; succinate dehydrogenase / fumarate reductase, flavoprotein subunit [EC:1.3.5.1 1.3.5.4]	0	0	0	0	0	0	0	0	0	0	0	0
153	Energy metabolism	Carbon fixation	M00374 Dicarboxylate-hydroxybutyrate cycle [PATH:map01200 map00720]	K00240 sdhB, frdB; succinate dehydrogenase / fumarate reductase, iron-sulfur subunit [EC:1.3.5.1 1.3.5.4]	0	0	0	0	0	0	0	0	0	0	0	0
154	Energy metabolism	Carbon fixation	M00374 Dicarboxylate-hydroxybutyrate cycle [PATH:map01200 map00720]	K00241 sdhC, frdC; succinate dehydrogenase / fumarate reductase, cytochrome b subunit	1	1	1	1	1	1	1	1	1	1	1	1
155	Energy metabolism	Carbon fixation	M00374 Dicarboxylate-hydroxybutyrate cycle [PATH:map01200 map00720]	K18860 sdhD, frdD; putative succinate dehydrogenase / fumarate reductase, subunit D	0	0	0	0	0	0	0	0	0	0	0	0
156	Energy metabolism	Carbon fixation	M00374 Dicarboxylate-hydroxybutyrate cycle [PATH:map01200 map00720]	K01902 sucD; succinyl-CoA synthetase alpha subunit [EC:6.2.1.5]	1	1	1	1	1	1	1	1	1	1	1	1
157	Energy metabolism	Carbon fixation	M00374 Dicarboxylate-hydroxybutyrate cycle [PATH:map01200 map00720]	K01903 sucC; succinyl-CoA synthetase beta subunit [EC:6.2.1.5]	0	0	0	0	0	0	0	0	0	0	0	0
158	Energy metabolism	Carbon fixation	M00374 Dicarboxylate-hydroxybutyrate cycle [PATH:map01200 map00720]	K15038 K15038; succinyl-CoA reductase [EC:1.2.1.76]	0	0	0	0	0	0	0	0	0	0	0	0
159	Energy metabolism	Carbon fixation	M00374 Dicarboxylate-hydroxybutyrate cycle [PATH:map01200 map00720]	K15017 K15017; malonyl-CoA/succinyl-CoA reductase (NADPH) [EC:1.2.1.75 1.2.1.76]	0	0	0	0	0	0	0	0	0	0	0	0
160	Energy metabolism	Carbon fixation	M00374 Dicarboxylate-hydroxybutyrate cycle [PATH:map01200 map00720]	K14465 K14465; succinate semialdehyde reductase (NADPH) [EC:1.1.1.-]	0	0	0	0	0	0	0	0	0	0	0	0
161	Energy metabolism	Carbon fixation	M00374 Dicarboxylate-hydroxybutyrate cycle [PATH:map01200 map00720]	K14467 4hbl; 4-hydroxybutyrate---CoA ligase (AMP-forming) [EC:6.2.1.40]	0	0	0	0	0	0	0	0	0	0	0	0
162	Energy metabolism	Carbon fixation	M00374 Dicarboxylate-hydroxybutyrate cycle [PATH:map01200 map00720]	K18861 K18861; 4-hydroxybutyrate---CoA ligase (AMP-forming) [EC:6.2.1.40]	0	0	0	0	0	0	0	0	0	0	0	0
163	Energy metabolism	Carbon fixation	M00374 Dicarboxylate-hydroxybutyrate cycle [PATH:map01200 map00720]	K14534 abfD; 4-hydroxybutyryl-CoA dehydratase / vinylacetyl-CoA-Delta-isomerase [EC:4.2.1.120 5.3.3.3]	0	0	0	0	0	0	0	0	0	0	0	0
164	Energy metabolism	Carbon fixation	M00374 Dicarboxylate-hydroxybutyrate cycle [PATH:map01200 map00720]	K15016 K15016; enoyl-CoA hydratase / 3-hydroxyacyl-CoA dehydrogenase [EC:4.2.1.17 1.1.1.35]	0	0	0	0	0	0	0	0	0	0	0	0
165	Energy metabolism	Carbon fixation	M00374 Dicarboxylate-hydroxybutyrate cycle [PATH:map01200 map00720]	K00626 E2.3.1.9, atoB; acetyl-CoA C-acetyltransferase [EC:2.3.1.9]	1	1	1	1	1	1	1	1	1	1	1	1
//
166	Energy metabolism	Carbon fixation	M00377 Reductive acetyl-CoA pathway (Wood-Ljungdahl pathway) [PATH:map01200 map00720]	K00198 cooS, acsA; carbon-monoxide dehydrogenase catalytic subunit [EC:1.2.7.4]	0	0	0	0	0	0	0	0	0	0	0	0
167	Energy metabolism	Carbon fixation	M00377 Reductive acetyl-CoA pathway (Wood-Ljungdahl pathway) [PATH:map01200 map00720]	K05299 fdhA; formate dehydrogenase alpha subunit [EC:1.2.1.43]	0	0	0	0	0	0	0	0	0	0	0	0
168	Energy metabolism	Carbon fixation	M00377 Reductive acetyl-CoA pathway (Wood-Ljungdahl pathway) [PATH:map01200 map00720]	K15022 fdhB; formate dehydrogenase beta subunit [EC:1.2.1.43]	1	1	0	1	0	0	0	1	1	1	1	0
169	Energy metabolism	Carbon fixation	M00377 Reductive acetyl-CoA pathway (Wood-Ljungdahl pathway) [PATH:map01200 map00720]	K01938 fhs; formate--tetrahydrofolate ligase [EC:6.3.4.3]	0	0	0	0	0	0	0	0	0	0	0	0
170	Energy metabolism	Carbon fixation	M00377 Reductive acetyl-CoA pathway (Wood-Ljungdahl pathway) [PATH:map01200 map00720]	K01491 folD; methylenetetrahydrofolate dehydrogenase (NADP+) / methenyltetrahydrofolate cyclohydrolase [EC:1.5.1.5 3.5.4.9]	1	1	1	1	1	1	1	1	1	1	1	1
171	Energy metabolism	Carbon fixation	M00377 Reductive acetyl-CoA pathway (Wood-Ljungdahl pathway) [PATH:map01200 map00720]	K00297 metF, MTHFR; methylenetetrahydrofolate reductase (NADPH) [EC:1.5.1.20]	1	1	0	1	1	1	1	1	1	1	1	1
172	Energy metabolism	Carbon fixation	M00377 Reductive acetyl-CoA pathway (Wood-Ljungdahl pathway) [PATH:map01200 map00720]	K15023 acsE; 5-methyltetrahydrofolate corrinoid/iron sulfur protein methyltransferase [EC:2.1.1.258]	0	0	0	0	0	0	0	0	0	0	0	0
173	Energy metabolism	Carbon fixation	M00377 Reductive acetyl-CoA pathway (Wood-Ljungdahl pathway) [PATH:map01200 map00720]	K14138 acsB; acetyl-CoA synthase [EC:2.3.1.169]	0	0	0	0	0	0	0	0	0	0	0	0
174	Energy metabolism	Carbon fixation	M00377 Reductive acetyl-CoA pathway (Wood-Ljungdahl pathway) [PATH:map01200 map00720]	K00197 cdhE, acsC; acetyl-CoA decarbonylase/synthase complex subunit gamma [EC:2.1.1.245]	0	0	0	0	0	0	0	0	0	0	0	0
175	Energy metabolism	Carbon fixation	M00377 Reductive acetyl-CoA pathway (Wood-Ljungdahl pathway) [PATH:map01200 map00720]	K00194 cdhD, acsD; acetyl-CoA decarbonylase/synthase complex subunit delta [EC:2.1.1.245]	0	0	0	0	0	0	0	0	0	0	0	0
//
176	Energy metabolism	Carbon fixation	M00579 Phosphate acetyltransferase-acetate kinase pathway, acetyl-CoA => acetate [PATH:map01200 map00720]	K00625 E2.3.1.8, pta; phosphate acetyltransferase [EC:2.3.1.8]	0	0	0	0	0	0	0	0	0	0	0	0
177	Energy metabolism	Carbon fixation	M00579 Phosphate acetyltransferase-acetate kinase pathway, acetyl-CoA => acetate [PATH:map01200 map00720]	K13788 pta; phosphate acetyltransferase [EC:2.3.1.8]	1	1	0	1	1	1	1	1	1	1	1	1
178	Energy metabolism	Carbon fixation	M00579 Phosphate acetyltransferase-acetate kinase pathway, acetyl-CoA => acetate [PATH:map01200 map00720]	K15024 K15024; putative phosphotransacetylase [EC:2.3.1.8]	0	0	0	0	0	0	0	0	0	0	0	0
179	Energy metabolism	Carbon fixation	M00579 Phosphate acetyltransferase-acetate kinase pathway, acetyl-CoA => acetate [PATH:map01200 map00720]	K00925 ackA; acetate kinase [EC:2.7.2.1]	1	1	0	1	1	1	1	1	1	1	1	1
//
180	Energy metabolism	Carbon fixation	M00620 Incomplete reductive citrate cycle, acetyl-CoA => oxoglutarate [PATH:map01200 map00720]	K00169 porA; pyruvate ferredoxin oxidoreductase alpha subunit [EC:1.2.7.1]	0	0	0	0	0	0	0	0	0	0	0	0
181	Energy metabolism	Carbon fixation	M00620 Incomplete reductive citrate cycle, acetyl-CoA => oxoglutarate [PATH:map01200 map00720]	K00170 porB; pyruvate ferredoxin oxidoreductase beta subunit [EC:1.2.7.1]	0	0	0	0	0	0	0	0	0	0	0	0
182	Energy metabolism	Carbon fixation	M00620 Incomplete reductive citrate cycle, acetyl-CoA => oxoglutarate [PATH:map01200 map00720]	K00171 porD; pyruvate ferredoxin oxidoreductase delta subunit [EC:1.2.7.1]	0	0	0	0	0	0	0	0	0	0	0	0
183	Energy metabolism	Carbon fixation	M00620 Incomplete reductive citrate cycle, acetyl-CoA => oxoglutarate [PATH:map01200 map00720]	K00172 porG; pyruvate ferredoxin oxidoreductase gamma subunit [EC:1.2.7.1]	0	0	0	0	0	0	0	0	0	0	0	0
184	Energy metabolism	Carbon fixation	M00620 Incomplete reductive citrate cycle, acetyl-CoA => oxoglutarate [PATH:map01200 map00720]	K01959 pycA; pyruvate carboxylase subunit A [EC:6.4.1.1]	0	0	0	0	0	0	0	0	0	0	0	0
185	Energy metabolism	Carbon fixation	M00620 Incomplete reductive citrate cycle, acetyl-CoA => oxoglutarate [PATH:map01200 map00720]	K01960 pycB; pyruvate carboxylase subunit B [EC:6.4.1.1]	0	0	0	0	0	0	0	0	0	0	0	0
186	Energy metabolism	Carbon fixation	M00620 Incomplete reductive citrate cycle, acetyl-CoA => oxoglutarate [PATH:map01200 map00720]	K00024 mdh; malate dehydrogenase [EC:1.1.1.37]	0	0	0	0	0	0	0	0	0	0	0	0
187	Energy metabolism	Carbon fixation	M00620 Incomplete reductive citrate cycle, acetyl-CoA => oxoglutarate [PATH:map01200 map00720]	K01677 E4.2.1.2AA, fumA; fumarate hydratase subunit alpha [EC:4.2.1.2]	0	0	0	0	0	0	0	0	0	0	0	0
188	Energy metabolism	Carbon fixation	M00620 Incomplete reductive citrate cycle, acetyl-CoA => oxoglutarate [PATH:map01200 map00720]	K01678 E4.2.1.2AB, fumB; fumarate hydratase subunit beta [EC:4.2.1.2]	0	0	0	0	0	0	0	0	0	0	0	0
189	Energy metabolism	Carbon fixation	M00620 Incomplete reductive citrate cycle, acetyl-CoA => oxoglutarate [PATH:map01200 map00720]	K18209 tfrA; fumarate reductase (CoM/CoB) subunit A [EC:1.3.4.1]	0	0	0	0	0	0	0	0	0	0	0	0
190	Energy metabolism	Carbon fixation	M00620 Incomplete reductive citrate cycle, acetyl-CoA => oxoglutarate [PATH:map01200 map00720]	K18210 tfrB; fumarate reductase (CoM/CoB) subunit B [EC:1.3.4.1]	0	0	0	0	0	0	0	0	0	0	0	0
191	Energy metabolism	Carbon fixation	M00620 Incomplete reductive citrate cycle, acetyl-CoA => oxoglutarate [PATH:map01200 map00720]	K01902 sucD; succinyl-CoA synthetase alpha subunit [EC:6.2.1.5]	1	1	1	1	1	1	1	1	1	1	1	1
192	Energy metabolism	Carbon fixation	M00620 Incomplete reductive citrate cycle, acetyl-CoA => oxoglutarate [PATH:map01200 map00720]	K01903 sucC; succinyl-CoA synthetase beta subunit [EC:6.2.1.5]	0	0	0	0	0	0	0	0	0	0	0	0
193	Energy metabolism	Carbon fixation	M00620 Incomplete reductive citrate cycle, acetyl-CoA => oxoglutarate [PATH:map01200 map00720]	K00174 korA, oorA, oforA; 2-oxoglutarate/2-oxoacid ferredoxin oxidoreductase subunit alpha [EC:1.2.7.3 1.2.7.11]	1	1	0	1	0	0	0	1	1	1	1	0
194	Energy metabolism	Carbon fixation	M00620 Incomplete reductive citrate cycle, acetyl-CoA => oxoglutarate [PATH:map01200 map00720]	K00175 korB, oorB, oforB; 2-oxoglutarate/2-oxoacid ferredoxin oxidoreductase subunit beta [EC:1.2.7.3 1.2.7.11]	1	1	0	1	0	0	0	1	1	1	1	0
195	Energy metabolism	Carbon fixation	M00620 Incomplete reductive citrate cycle, acetyl-CoA => oxoglutarate [PATH:map01200 map00720]	K00176 korD, oorD; 2-oxoglutarate ferredoxin oxidoreductase subunit delta [EC:1.2.7.3]	0	0	0	0	0	0	0	0	0	0	0	0
196	Energy metabolism	Carbon fixation	M00620 Incomplete reductive citrate cycle, acetyl-CoA => oxoglutarate [PATH:map01200 map00720]	K00177 korC, oorC; 2-oxoglutarate ferredoxin oxidoreductase subunit gamma [EC:1.2.7.3]	0	0	0	0	0	0	0	0	0	0	0	0
//
197	Energy metabolism	Nitrogen metabolism	M00175 Nitrogen fixation, nitrogen => ammonia [PATH:map00910]	K02588 nifH; nitrogenase iron protein NifH [EC:1.18.6.1]	0	0	0	0	0	0	0	0	0	0	0	0
198	Energy metabolism	Nitrogen metabolism	M00175 Nitrogen fixation, nitrogen => ammonia [PATH:map00910]	K02586 nifD; nitrogenase molybdenum-iron protein alpha chain [EC:1.18.6.1]	0	0	0	0	0	0	0	0	0	0	0	0
199	Energy metabolism	Nitrogen metabolism	M00175 Nitrogen fixation, nitrogen => ammonia [PATH:map00910]	K02591 nifK; nitrogenase molybdenum-iron protein beta chain [EC:1.18.6.1]	0	0	0	0	0	0	0	0	0	0	0	0
200	Energy metabolism	Nitrogen metabolism	M00175 Nitrogen fixation, nitrogen => ammonia [PATH:map00910]	K00531 anfG; nitrogenase delta subunit [EC:1.18.6.1]	0	0	0	0	0	0	0	0	0	0	0	0
//
201	Energy metabolism	Nitrogen metabolism	M00531 Assimilatory nitrate reduction, nitrate => ammonia [PATH:map00910]	K00367 narB; ferredoxin-nitrate reductase [EC:1.7.7.2]	0	0	0	0	0	0	0	0	0	0	0	0
202	Energy metabolism	Nitrogen metabolism	M00531 Assimilatory nitrate reduction, nitrate => ammonia [PATH:map00910]	K10534 NR; nitrate reductase (NAD(P)H) [EC:1.7.1.1 1.7.1.2 1.7.1.3]	0	0	0	0	0	0	0	0	0	0	0	0
203	Energy metabolism	Nitrogen metabolism	M00531 Assimilatory nitrate reduction, nitrate => ammonia [PATH:map00910]	K00372 nasA; assimilatory nitrate reductase catalytic subunit [EC:1.7.99.4]	1	1	0	1	1	1	1	1	0	1	1	1
204	Energy metabolism	Nitrogen metabolism	M00531 Assimilatory nitrate reduction, nitrate => ammonia [PATH:map00910]	K00360 nasB; assimilatory nitrate reductase electron transfer subunit [EC:1.7.99.4]	0	0	0	0	0	0	0	0	0	0	0	0
205	Energy metabolism	Nitrogen metabolism	M00531 Assimilatory nitrate reduction, nitrate => ammonia [PATH:map00910]	K00366 nirA; ferredoxin-nitrite reductase [EC:1.7.7.1]	0	0	0	0	0	0	0	0	0	0	0	0
206	Energy metabolism	Nitrogen metabolism	M00531 Assimilatory nitrate reduction, nitrate => ammonia [PATH:map00910]	K17877 NIT-6; nitrite reductase (NAD(P)H) [EC:1.7.1.4]	0	0	0	0	0	0	0	0	0	0	0	0
//
207	Energy metabolism	Nitrogen metabolism	M00530 Dissimilatory nitrate reduction, nitrate => ammonia [PATH:map00910]	K00370 narG, narZ, nxrA; nitrate reductase / nitrite oxidoreductase, alpha subunit [EC:1.7.5.1 1.7.99.4]	0	0	0	0	0	0	0	0	0	1	0	0
208	Energy metabolism	Nitrogen metabolism	M00530 Dissimilatory nitrate reduction, nitrate => ammonia [PATH:map00910]	K00371 narH, narY, nxrB; nitrate reductase / nitrite oxidoreductase, beta subunit [EC:1.7.5.1 1.7.99.4]	0	0	0	0	0	0	0	0	0	1	0	0
209	Energy metabolism	Nitrogen metabolism	M00530 Dissimilatory nitrate reduction, nitrate => ammonia [PATH:map00910]	K00374 narI, narV; nitrate reductase gamma subunit [EC:1.7.5.1 1.7.99.4]	0	0	0	0	0	0	0	0	0	1	0	0
210	Energy metabolism	Nitrogen metabolism	M00530 Dissimilatory nitrate reduction, nitrate => ammonia [PATH:map00910]	K00373 narJ, narW; nitrate reductase delta subunit	0	0	0	0	0	0	0	0	0	1	0	0
211	Energy metabolism	Nitrogen metabolism	M00530 Dissimilatory nitrate reduction, nitrate => ammonia [PATH:map00910]	K02567 napA; periplasmic nitrate reductase NapA [EC:1.7.99.4]	1	1	1	1	1	1	1	1	1	1	1	1
212	Energy metabolism	Nitrogen metabolism	M00530 Dissimilatory nitrate reduction, nitrate => ammonia [PATH:map00910]	K02568 napB; cytochrome c-type protein NapB	1	1	1	1	1	1	1	1	1	1	1	1
213	Energy metabolism	Nitrogen metabolism	M00530 Dissimilatory nitrate reduction, nitrate => ammonia [PATH:map00910]	K00362 nirB; nitrite reductase (NADH) large subunit [EC:1.7.1.15]	1	1	0	1	1	1	1	1	0	1	1	1
214	Energy metabolism	Nitrogen metabolism	M00530 Dissimilatory nitrate reduction, nitrate => ammonia [PATH:map00910]	K00363 nirD; nitrite reductase (NADH) small subunit [EC:1.7.1.15]	1	1	0	1	1	1	1	1	0	1	1	1
215	Energy metabolism	Nitrogen metabolism	M00530 Dissimilatory nitrate reduction, nitrate => ammonia [PATH:map00910]	K03385 nrfA; nitrite reductase (cytochrome c-552) [EC:1.7.2.2]	0	1	0	0	0	0	0	1	0	0	0	0
216	Energy metabolism	Nitrogen metabolism	M00530 Dissimilatory nitrate reduction, nitrate => ammonia [PATH:map00910]	K15876 nrfH; cytochrome c nitrite reductase small subunit	0	0	0	0	0	0	0	0	0	0	0	0
//
217	Energy metabolism	Nitrogen metabolism	M00529 Denitrification, nitrate => nitrogen [PATH:map00910]	K00370 narG, narZ, nxrA; nitrate reductase / nitrite oxidoreductase, alpha subunit [EC:1.7.5.1 1.7.99.4]	0	0	0	0	0	0	0	0	0	1	0	0
218	Energy metabolism	Nitrogen metabolism	M00529 Denitrification, nitrate => nitrogen [PATH:map00910]	K00371 narH, narY, nxrB; nitrate reductase / nitrite oxidoreductase, beta subunit [EC:1.7.5.1 1.7.99.4]	0	0	0	0	0	0	0	0	0	1	0	0
219	Energy metabolism	Nitrogen metabolism	M00529 Denitrification, nitrate => nitrogen [PATH:map00910]	K00374 narI, narV; nitrate reductase gamma subunit [EC:1.7.5.1 1.7.99.4]	0	0	0	0	0	0	0	0	0	1	0	0
220	Energy metabolism	Nitrogen metabolism	M00529 Denitrification, nitrate => nitrogen [PATH:map00910]	K00373 narJ, narW; nitrate reductase delta subunit	0	0	0	0	0	0	0	0	0	1	0	0
221	Energy metabolism	Nitrogen metabolism	M00529 Denitrification, nitrate => nitrogen [PATH:map00910]	K02567 napA; periplasmic nitrate reductase NapA [EC:1.7.99.4]	1	1	1	1	1	1	1	1	1	1	1	1
222	Energy metabolism	Nitrogen metabolism	M00529 Denitrification, nitrate => nitrogen [PATH:map00910]	K02568 napB; cytochrome c-type protein NapB	1	1	1	1	1	1	1	1	1	1	1	1
223	Energy metabolism	Nitrogen metabolism	M00529 Denitrification, nitrate => nitrogen [PATH:map00910]	K00368 nirK; nitrite reductase (NO-forming) [EC:1.7.2.1]	1	0	0	0	0	0	0	0	0	0	0	0
224	Energy metabolism	Nitrogen metabolism	M00529 Denitrification, nitrate => nitrogen [PATH:map00910]	K15864 nirS; nitrite reductase (NO-forming) / hydroxylamine reductase [EC:1.7.2.1 1.7.99.1]	1	0	0	1	0	0	0	0	0	0	0	0
225	Energy metabolism	Nitrogen metabolism	M00529 Denitrification, nitrate => nitrogen [PATH:map00910]	K04561 norB; nitric oxide reductase subunit B [EC:1.7.2.5]	1	0	0	1	0	0	0	0	0	0	0	0
226	Energy metabolism	Nitrogen metabolism	M00529 Denitrification, nitrate => nitrogen [PATH:map00910]	K02305 norC; nitric oxide reductase subunit C	1	0	0	1	0	0	1	0	0	0	0	0
227	Energy metabolism	Nitrogen metabolism	M00529 Denitrification, nitrate => nitrogen [PATH:map00910]	K15877 CYP55; fungal nitric oxide reductase [EC:1.7.1.14]	0	0	0	0	0	0	0	0	0	0	0	0
228	Energy metabolism	Nitrogen metabolism	M00529 Denitrification, nitrate => nitrogen [PATH:map00910]	K00376 nosZ; nitrous-oxide reductase [EC:1.7.2.4]	1	0	0	1	0	0	0	1	0	0	0	0
//
229	Energy metabolism	Nitrogen metabolism	M00528 Nitrification, ammonia => nitrite [PATH:map00910]	K10944 pmoA-amoA; methane/ammonia monooxygenase subunit A [EC:1.14.18.3 1.14.99.39]	0	0	0	0	0	0	0	0	0	0	0	0
230	Energy metabolism	Nitrogen metabolism	M00528 Nitrification, ammonia => nitrite [PATH:map00910]	K10945 pmoB-amoB; methane/ammonia monooxygenase subunit B	0	0	0	0	0	0	0	0	0	0	0	0
231	Energy metabolism	Nitrogen metabolism	M00528 Nitrification, ammonia => nitrite [PATH:map00910]	K10946 pmoC-amoC; methane/ammonia monooxygenase subunit C	0	0	0	0	0	0	0	0	0	0	0	0
232	Energy metabolism	Nitrogen metabolism	M00528 Nitrification, ammonia => nitrite [PATH:map00910]	K10535 hao; hydroxylamine dehydrogenase [EC:1.7.2.6]	0	0	0	0	0	0	0	0	0	0	0	0
//
233	Energy metabolism	Nitrogen metabolism	M00804 Complete nitrification, comammox, ammonia => nitrite => nitrate [PATH:map00910]	K10944 pmoA-amoA; methane/ammonia monooxygenase subunit A [EC:1.14.18.3 1.14.99.39]	0	0	0	0	0	0	0	0	0	0	0	0
234	Energy metabolism	Nitrogen metabolism	M00804 Complete nitrification, comammox, ammonia => nitrite => nitrate [PATH:map00910]	K10945 pmoB-amoB; methane/ammonia monooxygenase subunit B	0	0	0	0	0	0	0	0	0	0	0	0
235	Energy metabolism	Nitrogen metabolism	M00804 Complete nitrification, comammox, ammonia => nitrite => nitrate [PATH:map00910]	K10946 pmoC-amoC; methane/ammonia monooxygenase subunit C	0	0	0	0	0	0	0	0	0	0	0	0
236	Energy metabolism	Nitrogen metabolism	M00804 Complete nitrification, comammox, ammonia => nitrite => nitrate [PATH:map00910]	K10535 hao; hydroxylamine dehydrogenase [EC:1.7.2.6]	0	0	0	0	0	0	0	0	0	0	0	0
237	Energy metabolism	Nitrogen metabolism	M00804 Complete nitrification, comammox, ammonia => nitrite => nitrate [PATH:map00910]	K00370 narG, narZ, nxrA; nitrate reductase / nitrite oxidoreductase, alpha subunit [EC:1.7.5.1 1.7.99.4]	0	0	0	0	0	0	0	0	0	1	0	0
238	Energy metabolism	Nitrogen metabolism	M00804 Complete nitrification, comammox, ammonia => nitrite => nitrate [PATH:map00910]	K00371 narH, narY, nxrB; nitrate reductase / nitrite oxidoreductase, beta subunit [EC:1.7.5.1 1.7.99.4]	0	0	0	0	0	0	0	0	0	1	0	0
//
239	Energy metabolism	Methane metabolism	M00567 Methanogenesis, CO2 => methane [PATH:map01200 map00680]	K00200 fwdA, fmdA; formylmethanofuran dehydrogenase subunit A [EC:1.2.99.5]	0	0	0	0	0	0	0	0	0	0	0	0
240	Energy metabolism	Methane metabolism	M00567 Methanogenesis, CO2 => methane [PATH:map01200 map00680]	K00201 fwdB, fmdB; formylmethanofuran dehydrogenase subunit B [EC:1.2.99.5]	0	0	0	0	0	0	0	0	0	0	0	0
241	Energy metabolism	Methane metabolism	M00567 Methanogenesis, CO2 => methane [PATH:map01200 map00680]	K00202 fwdC, fmdC; formylmethanofuran dehydrogenase subunit C [EC:1.2.99.5]	0	0	0	0	0	0	0	0	0	0	0	0
242	Energy metabolism	Methane metabolism	M00567 Methanogenesis, CO2 => methane [PATH:map01200 map00680]	K00203 fwdD, fmdD; formylmethanofuran dehydrogenase subunit D [EC:1.2.99.5]	0	0	0	0	0	0	0	0	0	0	0	0
243	Energy metabolism	Methane metabolism	M00567 Methanogenesis, CO2 => methane [PATH:map01200 map00680]	K11261 fwdE, fmdE; formylmethanofuran dehydrogenase subunit E [EC:1.2.99.5]	0	0	0	0	0	0	0	0	0	0	0	0
244	Energy metabolism	Methane metabolism	M00567 Methanogenesis, CO2 => methane [PATH:map01200 map00680]	K00205 fwdF, fmdF; 4Fe-4S ferredoxin	0	0	0	0	0	0	0	0	0	0	0	0
245	Energy metabolism	Methane metabolism	M00567 Methanogenesis, CO2 => methane [PATH:map01200 map00680]	K11260 fwdG; 4Fe-4S ferredoxin	0	0	0	0	0	0	0	0	0	0	0	0
246	Energy metabolism	Methane metabolism	M00567 Methanogenesis, CO2 => methane [PATH:map01200 map00680]	K00204 fwdH; 4Fe-4S ferredoxin	0	0	0	0	0	0	0	0	0	0	0	0
247	Energy metabolism	Methane metabolism	M00567 Methanogenesis, CO2 => methane [PATH:map01200 map00680]	K00672 ftr; formylmethanofuran--tetrahydromethanopterin N-formyltransferase [EC:2.3.1.101]	0	0	0	0	0	0	0	0	0	0	0	0
248	Energy metabolism	Methane metabolism	M00567 Methanogenesis, CO2 => methane [PATH:map01200 map00680]	K01499 mch; methenyltetrahydromethanopterin cyclohydrolase [EC:3.5.4.27]	0	0	0	0	0	0	0	0	0	0	0	0
249	Energy metabolism	Methane metabolism	M00567 Methanogenesis, CO2 => methane [PATH:map01200 map00680]	K00319 mtd; methylenetetrahydromethanopterin dehydrogenase [EC:1.5.98.1]	0	0	0	0	0	0	0	0	0	0	0	0
250	Energy metabolism	Methane metabolism	M00567 Methanogenesis, CO2 => methane [PATH:map01200 map00680]	K13942 hmd; 5,10-methenyltetrahydromethanopterin hydrogenase [EC:1.12.98.2]	0	0	0	0	0	0	0	0	0	0	0	0
251	Energy metabolism	Methane metabolism	M00567 Methanogenesis, CO2 => methane [PATH:map01200 map00680]	K00320 mer; 5,10-methylenetetrahydromethanopterin reductase [EC:1.5.98.2]	0	0	0	0	0	0	0	0	0	1	0	0
252	Energy metabolism	Methane metabolism	M00567 Methanogenesis, CO2 => methane [PATH:map01200 map00680]	K00577 mtrA; tetrahydromethanopterin S-methyltransferase subunit A [EC:2.1.1.86]	0	0	0	0	0	0	0	0	0	0	0	0
253	Energy metabolism	Methane metabolism	M00567 Methanogenesis, CO2 => methane [PATH:map01200 map00680]	K00578 mtrB; tetrahydromethanopterin S-methyltransferase subunit B [EC:2.1.1.86]	0	0	0	0	0	0	0	0	0	0	0	0
254	Energy metabolism	Methane metabolism	M00567 Methanogenesis, CO2 => methane [PATH:map01200 map00680]	K00579 mtrC; tetrahydromethanopterin S-methyltransferase subunit C [EC:2.1.1.86]	0	0	0	0	0	0	0	0	0	0	0	0
255	Energy metabolism	Methane metabolism	M00567 Methanogenesis, CO2 => methane [PATH:map01200 map00680]	K00580 mtrD; tetrahydromethanopterin S-methyltransferase subunit D [EC:2.1.1.86]	0	0	0	0	0	0	0	0	0	0	0	0
256	Energy metabolism	Methane metabolism	M00567 Methanogenesis, CO2 => methane [PATH:map01200 map00680]	K00581 mtrE; tetrahydromethanopterin S-methyltransferase subunit E [EC:2.1.1.86]	0	0	0	0	0	0	0	0	0	0	0	0
257	Energy metabolism	Methane metabolism	M00567 Methanogenesis, CO2 => methane [PATH:map01200 map00680]	K00582 mtrF; tetrahydromethanopterin S-methyltransferase subunit F [EC:2.1.1.86]	0	0	0	0	0	0	0	0	0	0	0	0
258	Energy metabolism	Methane metabolism	M00567 Methanogenesis, CO2 => methane [PATH:map01200 map00680]	K00583 mtrG; tetrahydromethanopterin S-methyltransferase subunit G [EC:2.1.1.86]	0	0	0	0	0	0	0	0	0	0	0	0
259	Energy metabolism	Methane metabolism	M00567 Methanogenesis, CO2 => methane [PATH:map01200 map00680]	K00584 mtrH; tetrahydromethanopterin S-methyltransferase subunit H [EC:2.1.1.86]	0	0	0	0	0	0	0	0	0	0	0	0
260	Energy metabolism	Methane metabolism	M00567 Methanogenesis, CO2 => methane [PATH:map01200 map00680]	K00399 mcrA; methyl-coenzyme M reductase alpha subunit [EC:2.8.4.1]	0	0	0	0	0	0	0	0	0	0	0	0
261	Energy metabolism	Methane metabolism	M00567 Methanogenesis, CO2 => methane [PATH:map01200 map00680]	K00401 mcrB; methyl-coenzyme M reductase beta subunit [EC:2.8.4.1]	0	0	0	0	0	0	0	0	0	0	0	0
262	Energy metabolism	Methane metabolism	M00567 Methanogenesis, CO2 => methane [PATH:map01200 map00680]	K00402 mcrG; methyl-coenzyme M reductase gamma subunit [EC:2.8.4.1]	0	0	0	0	0	0	0	0	0	0	0	0
263	Energy metabolism	Methane metabolism	M00567 Methanogenesis, CO2 => methane [PATH:map01200 map00680]	K03388 hdrA; heterodisulfide reductase subunit A [EC:1.8.98.1]	0	0	0	0	0	0	0	0	0	0	0	0
264	Energy metabolism	Methane metabolism	M00567 Methanogenesis, CO2 => methane [PATH:map01200 map00680]	K03389 hdrB; heterodisulfide reductase subunit B [EC:1.8.98.1]	0	0	0	0	0	0	0	0	0	0	0	0
265	Energy metabolism	Methane metabolism	M00567 Methanogenesis, CO2 => methane [PATH:map01200 map00680]	K03390 hdrC; heterodisulfide reductase subunit C [EC:1.8.98.1]	0	0	0	0	0	0	0	0	0	0	0	0
//
266	Energy metabolism	Methane metabolism	M00357 Methanogenesis, acetate => methane [PATH:map01200 map00680]	K00925 ackA; acetate kinase [EC:2.7.2.1]	1	1	0	1	1	1	1	1	1	1	1	1
267	Energy metabolism	Methane metabolism	M00357 Methanogenesis, acetate => methane [PATH:map01200 map00680]	K00625 E2.3.1.8, pta; phosphate acetyltransferase [EC:2.3.1.8]	0	0	0	0	0	0	0	0	0	0	0	0
268	Energy metabolism	Methane metabolism	M00357 Methanogenesis, acetate => methane [PATH:map01200 map00680]	K13788 pta; phosphate acetyltransferase [EC:2.3.1.8]	1	1	0	1	1	1	1	1	1	1	1	1
269	Energy metabolism	Methane metabolism	M00357 Methanogenesis, acetate => methane [PATH:map01200 map00680]	K01895 ACSS, acs; acetyl-CoA synthetase [EC:6.2.1.1]	1	1	1	1	1	1	1	1	1	1	1	1
270	Energy metabolism	Methane metabolism	M00357 Methanogenesis, acetate => methane [PATH:map01200 map00680]	K00193 cdhC; acetyl-CoA decarbonylase/synthase complex subunit beta [EC:2.3.1.-]	0	0	0	0	0	0	0	0	0	0	0	0
271	Energy metabolism	Methane metabolism	M00357 Methanogenesis, acetate => methane [PATH:map01200 map00680]	K00197 cdhE, acsC; acetyl-CoA decarbonylase/synthase complex subunit gamma [EC:2.1.1.245]	0	0	0	0	0	0	0	0	0	0	0	0
272	Energy metabolism	Methane metabolism	M00357 Methanogenesis, acetate => methane [PATH:map01200 map00680]	K00194 cdhD, acsD; acetyl-CoA decarbonylase/synthase complex subunit delta [EC:2.1.1.245]	0	0	0	0	0	0	0	0	0	0	0	0
273	Energy metabolism	Methane metabolism	M00357 Methanogenesis, acetate => methane [PATH:map01200 map00680]	K00577 mtrA; tetrahydromethanopterin S-methyltransferase subunit A [EC:2.1.1.86]	0	0	0	0	0	0	0	0	0	0	0	0
274	Energy metabolism	Methane metabolism	M00357 Methanogenesis, acetate => methane [PATH:map01200 map00680]	K00578 mtrB; tetrahydromethanopterin S-methyltransferase subunit B [EC:2.1.1.86]	0	0	0	0	0	0	0	0	0	0	0	0
275	Energy metabolism	Methane metabolism	M00357 Methanogenesis, acetate => methane [PATH:map01200 map00680]	K00579 mtrC; tetrahydromethanopterin S-methyltransferase subunit C [EC:2.1.1.86]	0	0	0	0	0	0	0	0	0	0	0	0
276	Energy metabolism	Methane metabolism	M00357 Methanogenesis, acetate => methane [PATH:map01200 map00680]	K00580 mtrD; tetrahydromethanopterin S-methyltransferase subunit D [EC:2.1.1.86]	0	0	0	0	0	0	0	0	0	0	0	0
277	Energy metabolism	Methane metabolism	M00357 Methanogenesis, acetate => methane [PATH:map01200 map00680]	K00581 mtrE; tetrahydromethanopterin S-methyltransferase subunit E [EC:2.1.1.86]	0	0	0	0	0	0	0	0	0	0	0	0
278	Energy metabolism	Methane metabolism	M00357 Methanogenesis, acetate => methane [PATH:map01200 map00680]	K00582 mtrF; tetrahydromethanopterin S-methyltransferase subunit F [EC:2.1.1.86]	0	0	0	0	0	0	0	0	0	0	0	0
279	Energy metabolism	Methane metabolism	M00357 Methanogenesis, acetate => methane [PATH:map01200 map00680]	K00583 mtrG; tetrahydromethanopterin S-methyltransferase subunit G [EC:2.1.1.86]	0	0	0	0	0	0	0	0	0	0	0	0
280	Energy metabolism	Methane metabolism	M00357 Methanogenesis, acetate => methane [PATH:map01200 map00680]	K00584 mtrH; tetrahydromethanopterin S-methyltransferase subunit H [EC:2.1.1.86]	0	0	0	0	0	0	0	0	0	0	0	0
281	Energy metabolism	Methane metabolism	M00357 Methanogenesis, acetate => methane [PATH:map01200 map00680]	K00399 mcrA; methyl-coenzyme M reductase alpha subunit [EC:2.8.4.1]	0	0	0	0	0	0	0	0	0	0	0	0
282	Energy metabolism	Methane metabolism	M00357 Methanogenesis, acetate => methane [PATH:map01200 map00680]	K00401 mcrB; methyl-coenzyme M reductase beta subunit [EC:2.8.4.1]	0	0	0	0	0	0	0	0	0	0	0	0
283	Energy metabolism	Methane metabolism	M00357 Methanogenesis, acetate => methane [PATH:map01200 map00680]	K00402 mcrG; methyl-coenzyme M reductase gamma subunit [EC:2.8.4.1]	0	0	0	0	0	0	0	0	0	0	0	0
284	Energy metabolism	Methane metabolism	M00357 Methanogenesis, acetate => methane [PATH:map01200 map00680]	K03388 hdrA; heterodisulfide reductase subunit A [EC:1.8.98.1]	0	0	0	0	0	0	0	0	0	0	0	0
285	Energy metabolism	Methane metabolism	M00357 Methanogenesis, acetate => methane [PATH:map01200 map00680]	K03389 hdrB; heterodisulfide reductase subunit B [EC:1.8.98.1]	0	0	0	0	0	0	0	0	0	0	0	0
286	Energy metabolism	Methane metabolism	M00357 Methanogenesis, acetate => methane [PATH:map01200 map00680]	K03390 hdrC; heterodisulfide reductase subunit C [EC:1.8.98.1]	0	0	0	0	0	0	0	0	0	0	0	0
//
287	Energy metabolism	Methane metabolism	M00356 Methanogenesis, methanol => methane [PATH:map01200 map00680]	K14080 mtaA; [methyl-Co(III) methanol-specific corrinoid protein]:coenzyme M methyltransferase [EC:2.1.1.246]	0	0	0	0	0	0	0	0	0	0	0	0
288	Energy metabolism	Methane metabolism	M00356 Methanogenesis, methanol => methane [PATH:map01200 map00680]	K04480 mtaB; methanol---5-hydroxybenzimidazolylcobamide Co-methyltransferase [EC:2.1.1.90]	0	0	0	0	0	0	0	0	0	0	0	0
289	Energy metabolism	Methane metabolism	M00356 Methanogenesis, methanol => methane [PATH:map01200 map00680]	K14081 mtaC; methanol corrinoid protein	0	0	0	0	0	0	0	0	0	0	0	0
290	Energy metabolism	Methane metabolism	M00356 Methanogenesis, methanol => methane [PATH:map01200 map00680]	K00399 mcrA; methyl-coenzyme M reductase alpha subunit [EC:2.8.4.1]	0	0	0	0	0	0	0	0	0	0	0	0
291	Energy metabolism	Methane metabolism	M00356 Methanogenesis, methanol => methane [PATH:map01200 map00680]	K00401 mcrB; methyl-coenzyme M reductase beta subunit [EC:2.8.4.1]	0	0	0	0	0	0	0	0	0	0	0	0
292	Energy metabolism	Methane metabolism	M00356 Methanogenesis, methanol => methane [PATH:map01200 map00680]	K00402 mcrG; methyl-coenzyme M reductase gamma subunit [EC:2.8.4.1]	0	0	0	0	0	0	0	0	0	0	0	0
293	Energy metabolism	Methane metabolism	M00356 Methanogenesis, methanol => methane [PATH:map01200 map00680]	K03388 hdrA; heterodisulfide reductase subunit A [EC:1.8.98.1]	0	0	0	0	0	0	0	0	0	0	0	0
294	Energy metabolism	Methane metabolism	M00356 Methanogenesis, methanol => methane [PATH:map01200 map00680]	K03389 hdrB; heterodisulfide reductase subunit B [EC:1.8.98.1]	0	0	0	0	0	0	0	0	0	0	0	0
295	Energy metabolism	Methane metabolism	M00356 Methanogenesis, methanol => methane [PATH:map01200 map00680]	K03390 hdrC; heterodisulfide reductase subunit C [EC:1.8.98.1]	0	0	0	0	0	0	0	0	0	0	0	0
//
296	Energy metabolism	Methane metabolism	M00563 Methanogenesis, methylamine/dimethylamine/trimethylamine => methane [PATH:map01200 map00680]	K14082 mtbA; [methyl-Co(III) methylamine-specific corrinoid protein]:coenzyme M methyltransferase [EC:2.1.1.247]	0	0	0	0	0	0	0	0	0	0	0	0
297	Energy metabolism	Methane metabolism	M00563 Methanogenesis, methylamine/dimethylamine/trimethylamine => methane [PATH:map01200 map00680]	K16177 mtmC; monomethylamine corrinoid protein	0	0	0	0	0	0	0	0	0	0	0	0
298	Energy metabolism	Methane metabolism	M00563 Methanogenesis, methylamine/dimethylamine/trimethylamine => methane [PATH:map01200 map00680]	K16176 mtmB; methylamine---corrinoid protein Co-methyltransferase [EC:2.1.1.248]	0	0	0	0	0	0	0	0	0	0	0	0
299	Energy metabolism	Methane metabolism	M00563 Methanogenesis, methylamine/dimethylamine/trimethylamine => methane [PATH:map01200 map00680]	K16179 mtbC; dimethylamine corrinoid protein	0	0	0	0	0	0	0	0	0	0	0	0
300	Energy metabolism	Methane metabolism	M00563 Methanogenesis, methylamine/dimethylamine/trimethylamine => methane [PATH:map01200 map00680]	K16178 mtbB; dimethylamine---corrinoid protein Co-methyltransferase [EC:2.1.1.249]	0	0	0	0	0	0	0	0	0	0	0	0
301	Energy metabolism	Methane metabolism	M00563 Methanogenesis, methylamine/dimethylamine/trimethylamine => methane [PATH:map01200 map00680]	K14084 mttC; trimethylamine corrinoid protein	0	0	0	0	0	0	0	0	0	0	0	0
302	Energy metabolism	Methane metabolism	M00563 Methanogenesis, methylamine/dimethylamine/trimethylamine => methane [PATH:map01200 map00680]	K14083 mttB; trimethylamine---corrinoid protein Co-methyltransferase [EC:2.1.1.250]	0	0	0	0	0	0	0	0	0	0	0	0
303	Energy metabolism	Methane metabolism	M00563 Methanogenesis, methylamine/dimethylamine/trimethylamine => methane [PATH:map01200 map00680]	K00399 mcrA; methyl-coenzyme M reductase alpha subunit [EC:2.8.4.1]	0	0	0	0	0	0	0	0	0	0	0	0
304	Energy metabolism	Methane metabolism	M00563 Methanogenesis, methylamine/dimethylamine/trimethylamine => methane [PATH:map01200 map00680]	K00401 mcrB; methyl-coenzyme M reductase beta subunit [EC:2.8.4.1]	0	0	0	0	0	0	0	0	0	0	0	0
305	Energy metabolism	Methane metabolism	M00563 Methanogenesis, methylamine/dimethylamine/trimethylamine => methane [PATH:map01200 map00680]	K00402 mcrG; methyl-coenzyme M reductase gamma subunit [EC:2.8.4.1]	0	0	0	0	0	0	0	0	0	0	0	0
306	Energy metabolism	Methane metabolism	M00563 Methanogenesis, methylamine/dimethylamine/trimethylamine => methane [PATH:map01200 map00680]	K03388 hdrA; heterodisulfide reductase subunit A [EC:1.8.98.1]	0	0	0	0	0	0	0	0	0	0	0	0
307	Energy metabolism	Methane metabolism	M00563 Methanogenesis, methylamine/dimethylamine/trimethylamine => methane [PATH:map01200 map00680]	K03389 hdrB; heterodisulfide reductase subunit B [EC:1.8.98.1]	0	0	0	0	0	0	0	0	0	0	0	0
308	Energy metabolism	Methane metabolism	M00563 Methanogenesis, methylamine/dimethylamine/trimethylamine => methane [PATH:map01200 map00680]	K03390 hdrC; heterodisulfide reductase subunit C [EC:1.8.98.1]	0	0	0	0	0	0	0	0	0	0	0	0
//
309	Energy metabolism	Methane metabolism	M00358 Coenzyme M biosynthesis [PATH:map00680]	K08097 comA; phosphosulfolactate synthase [EC:4.4.1.19]	0	0	0	0	0	0	0	0	0	0	0	0
310	Energy metabolism	Methane metabolism	M00358 Coenzyme M biosynthesis [PATH:map00680]	K05979 comB; 2-phosphosulfolactate phosphatase [EC:3.1.3.71]	0	0	0	0	0	0	0	0	0	0	0	0
311	Energy metabolism	Methane metabolism	M00358 Coenzyme M biosynthesis [PATH:map00680]	K05884 comC; L-2-hydroxycarboxylate dehydrogenase (NAD+) [EC:1.1.1.337]	0	0	0	0	0	0	0	0	0	0	0	0
312	Energy metabolism	Methane metabolism	M00358 Coenzyme M biosynthesis [PATH:map00680]	K13039 comE; sulfopyruvate decarboxylase subunit beta [EC:4.1.1.79]	0	0	0	0	0	0	0	0	0	0	0	0
313	Energy metabolism	Methane metabolism	M00358 Coenzyme M biosynthesis [PATH:map00680]	K06034 comD; sulfopyruvate decarboxylase subunit alpha [EC:4.1.1.79]	0	0	0	0	0	0	0	0	0	0	0	0
//
314	Energy metabolism	Methane metabolism	M00608 2-Oxocarboxylic acid chain extension, 2-oxoglutarate => 2-oxoadipate => 2-oxopimelate => 2-oxosuberate [PATH:map01210 map00680]	K10977 aksA; methanogen homocitrate synthase [EC:2.3.3.14 2.3.3.-]	0	0	0	0	0	0	0	0	0	0	0	0
315	Energy metabolism	Methane metabolism	M00608 2-Oxocarboxylic acid chain extension, 2-oxoglutarate => 2-oxoadipate => 2-oxopimelate => 2-oxosuberate [PATH:map01210 map00680]	K16792 aksD; methanogen homoaconitase large subunit [EC:4.2.1.114]	0	0	0	0	0	0	0	0	0	0	0	0
316	Energy metabolism	Methane metabolism	M00608 2-Oxocarboxylic acid chain extension, 2-oxoglutarate => 2-oxoadipate => 2-oxopimelate => 2-oxosuberate [PATH:map01210 map00680]	K16793 aksE; methanogen homoaconitase small subunit [EC:4.2.1.114]	0	0	0	0	0	0	0	0	0	0	0	0
317	Energy metabolism	Methane metabolism	M00608 2-Oxocarboxylic acid chain extension, 2-oxoglutarate => 2-oxoadipate => 2-oxopimelate => 2-oxosuberate [PATH:map01210 map00680]	K10978 aksF; methanogen homoisocitrate dehydrogenase [EC:1.1.1.87 1.1.1.-]	0	0	0	0	0	0	0	0	0	0	0	0
//
318	Energy metabolism	Methane metabolism	M00174 Methane oxidation, methanotroph, methane => formaldehyde [PATH:map01200 map01220 map00680]	K10944 pmoA-amoA; methane/ammonia monooxygenase subunit A [EC:1.14.18.3 1.14.99.39]	0	0	0	0	0	0	0	0	0	0	0	0
319	Energy metabolism	Methane metabolism	M00174 Methane oxidation, methanotroph, methane => formaldehyde [PATH:map01200 map01220 map00680]	K10945 pmoB-amoB; methane/ammonia monooxygenase subunit B	0	0	0	0	0	0	0	0	0	0	0	0
320	Energy metabolism	Methane metabolism	M00174 Methane oxidation, methanotroph, methane => formaldehyde [PATH:map01200 map01220 map00680]	K10946 pmoC-amoC; methane/ammonia monooxygenase subunit C	0	0	0	0	0	0	0	0	0	0	0	0
321	Energy metabolism	Methane metabolism	M00174 Methane oxidation, methanotroph, methane => formaldehyde [PATH:map01200 map01220 map00680]	K16157 mmoX; methane monooxygenase component A alpha chain [EC:1.14.13.25]	0	0	0	0	0	0	0	0	0	0	0	0
322	Energy metabolism	Methane metabolism	M00174 Methane oxidation, methanotroph, methane => formaldehyde [PATH:map01200 map01220 map00680]	K16158 mmoY; methane monooxygenase component A beta chain [EC:1.14.13.25]	0	0	0	0	0	0	0	0	0	0	0	0
323	Energy metabolism	Methane metabolism	M00174 Methane oxidation, methanotroph, methane => formaldehyde [PATH:map01200 map01220 map00680]	K16159 mmoZ; methane monooxygenase component A gamma chain [EC:1.14.13.25]	0	0	0	0	0	0	0	0	0	0	0	0
324	Energy metabolism	Methane metabolism	M00174 Methane oxidation, methanotroph, methane => formaldehyde [PATH:map01200 map01220 map00680]	K16160 mmoB; methane monooxygenase regulatory protein B	0	0	0	0	0	0	0	0	0	0	0	0
325	Energy metabolism	Methane metabolism	M00174 Methane oxidation, methanotroph, methane => formaldehyde [PATH:map01200 map01220 map00680]	K16161 mmoC; methane monooxygenase component C [EC:1.14.13.25]	0	0	0	0	0	0	0	0	0	0	0	0
326	Energy metabolism	Methane metabolism	M00174 Methane oxidation, methanotroph, methane => formaldehyde [PATH:map01200 map01220 map00680]	K16162 mmoD; methane monooxygenase component D	0	0	0	0	0	0	0	0	0	0	0	0
327	Energy metabolism	Methane metabolism	M00174 Methane oxidation, methanotroph, methane => formaldehyde [PATH:map01200 map01220 map00680]	K14028 mdh1, mxaF; methanol dehydrogenase (cytochrome c) subunit 1 [EC:1.1.2.7]	0	0	0	0	0	0	0	0	0	0	0	0
328	Energy metabolism	Methane metabolism	M00174 Methane oxidation, methanotroph, methane => formaldehyde [PATH:map01200 map01220 map00680]	K14029 mdh2, mxaI; methanol dehydrogenase (cytochrome c) subunit 2 [EC:1.1.2.7]	0	0	0	0	0	0	0	0	0	0	0	0
329	Energy metabolism	Methane metabolism	M00174 Methane oxidation, methanotroph, methane => formaldehyde [PATH:map01200 map01220 map00680]	K17066 MOX; alcohol oxidase [EC:1.1.3.13]	0	0	0	0	0	0	0	0	0	0	0	0
//
330	Energy metabolism	Methane metabolism	M00346 Formaldehyde assimilation, serine pathway [PATH:map01200 map00680]	K00600 glyA, SHMT; glycine hydroxymethyltransferase [EC:2.1.2.1]	1	1	1	1	1	1	1	1	1	1	1	1
331	Energy metabolism	Methane metabolism	M00346 Formaldehyde assimilation, serine pathway [PATH:map01200 map00680]	K00830 AGXT; alanine-glyoxylate transaminase / serine-glyoxylate transaminase / serine-pyruvate transaminase [EC:2.6.1.44 2.6.1.45 2.6.1.51]	1	0	1	1	1	1	1	0	0	0	0	0
332	Energy metabolism	Methane metabolism	M00346 Formaldehyde assimilation, serine pathway [PATH:map01200 map00680]	K00018 hprA; glycerate dehydrogenase [EC:1.1.1.29]	1	1	1	1	1	1	1	1	1	1	1	1
333	Energy metabolism	Methane metabolism	M00346 Formaldehyde assimilation, serine pathway [PATH:map01200 map00680]	K11529 gk; glycerate 2-kinase [EC:2.7.1.165]	0	0	0	0	0	0	0	0	0	0	0	0
334	Energy metabolism	Methane metabolism	M00346 Formaldehyde assimilation, serine pathway [PATH:map01200 map00680]	K01689 ENO, eno; enolase [EC:4.2.1.11]	1	1	1	1	1	1	1	1	1	1	1	1
335	Energy metabolism	Methane metabolism	M00346 Formaldehyde assimilation, serine pathway [PATH:map01200 map00680]	K01595 ppc; phosphoenolpyruvate carboxylase [EC:4.1.1.31]	0	0	1	0	0	0	0	0	1	1	1	1
336	Energy metabolism	Methane metabolism	M00346 Formaldehyde assimilation, serine pathway [PATH:map01200 map00680]	K00024 mdh; malate dehydrogenase [EC:1.1.1.37]	0	0	0	0	0	0	0	0	0	0	0	0
337	Energy metabolism	Methane metabolism	M00346 Formaldehyde assimilation, serine pathway [PATH:map01200 map00680]	K08692 mtkB; malate-CoA ligase subunit alpha [EC:6.2.1.9]	0	0	0	0	0	0	0	0	0	0	0	0
338	Energy metabolism	Methane metabolism	M00346 Formaldehyde assimilation, serine pathway [PATH:map01200 map00680]	K14067 mtkA; malate-CoA ligase subunit beta [EC:6.2.1.9]	1	1	1	1	1	1	1	1	1	1	1	1
339	Energy metabolism	Methane metabolism	M00346 Formaldehyde assimilation, serine pathway [PATH:map01200 map00680]	K08691 mcl; malyl-CoA/(S)-citramalyl-CoA lyase [EC:4.1.3.24 4.1.3.25]	1	0	0	1	0	0	0	0	0	0	0	0
//
340	Energy metabolism	Methane metabolism	M00345 Formaldehyde assimilation, ribulose monophosphate pathway [PATH:map01200 map00680]	K08093 hxlA; 3-hexulose-6-phosphate synthase [EC:4.1.2.43]	0	0	0	0	0	0	0	0	0	0	0	0
341	Energy metabolism	Methane metabolism	M00345 Formaldehyde assimilation, ribulose monophosphate pathway [PATH:map01200 map00680]	K13812 fae-hps; bifunctional enzyme Fae/Hps [EC:4.2.1.147 4.1.2.43]	0	0	0	0	0	0	0	0	0	0	0	0
342	Energy metabolism	Methane metabolism	M00345 Formaldehyde assimilation, ribulose monophosphate pathway [PATH:map01200 map00680]	K08094 hxlB; 6-phospho-3-hexuloisomerase [EC:5.3.1.27]	0	0	0	0	0	0	0	0	0	0	0	0
343	Energy metabolism	Methane metabolism	M00345 Formaldehyde assimilation, ribulose monophosphate pathway [PATH:map01200 map00680]	K13831 hps-phi; 3-hexulose-6-phosphate synthase / 6-phospho-3-hexuloisomerase [EC:4.1.2.43 5.3.1.27]	0	0	0	0	0	0	0	0	0	0	0	0
344	Energy metabolism	Methane metabolism	M00345 Formaldehyde assimilation, ribulose monophosphate pathway [PATH:map01200 map00680]	K00850 pfkA, PFK; 6-phosphofructokinase 1 [EC:2.7.1.11]	1	1	1	1	1	1	1	1	1	1	1	1
345	Energy metabolism	Methane metabolism	M00345 Formaldehyde assimilation, ribulose monophosphate pathway [PATH:map01200 map00680]	K16370 pfkB; 6-phosphofructokinase 2 [EC:2.7.1.11]	0	0	0	0	0	0	0	0	0	0	0	0
346	Energy metabolism	Methane metabolism	M00345 Formaldehyde assimilation, ribulose monophosphate pathway [PATH:map01200 map00680]	K01624 FBA, fbaA; fructose-bisphosphate aldolase, class II [EC:4.1.2.13]	1	1	1	1	0	0	0	1	1	1	1	1
//
347	Energy metabolism	Methane metabolism	M00344 Formaldehyde assimilation, xylulose monophosphate pathway [PATH:map01200 map00680]	K17100 DAS; dihydroxyacetone synthase [EC:2.2.1.3]	0	0	0	0	0	0	0	0	0	0	0	0
348	Energy metabolism	Methane metabolism	M00344 Formaldehyde assimilation, xylulose monophosphate pathway [PATH:map01200 map00680]	K00863 DAK, TKFC; triose/dihydroxyacetone kinase / FAD-AMP lyase (cyclizing) [EC:2.7.1.28 2.7.1.29 4.6.1.15]	0	0	0	0	0	0	0	0	0	0	0	0
349	Energy metabolism	Methane metabolism	M00344 Formaldehyde assimilation, xylulose monophosphate pathway [PATH:map01200 map00680]	K01624 FBA, fbaA; fructose-bisphosphate aldolase, class II [EC:4.1.2.13]	1	1	1	1	0	0	0	1	1	1	1	1
350	Energy metabolism	Methane metabolism	M00344 Formaldehyde assimilation, xylulose monophosphate pathway [PATH:map01200 map00680]	K03841 FBP, fbp; fructose-1,6-bisphosphatase I [EC:3.1.3.11]	1	1	1	1	1	1	1	1	1	1	1	1
//
351	Energy metabolism	Methane metabolism	M00378 F420 biosynthesis [PATH:map00680]	K11779 fbiC; FO synthase [EC:2.5.1.77]	0	0	0	0	0	0	0	0	0	0	0	0
352	Energy metabolism	Methane metabolism	M00378 F420 biosynthesis [PATH:map00680]	K11780 cofG; FO synthase subunit 1 [EC:2.5.1.77]	0	0	0	0	0	0	0	0	0	0	0	0
353	Energy metabolism	Methane metabolism	M00378 F420 biosynthesis [PATH:map00680]	K11781 cofH; FO synthase subunit 2 [EC:2.5.1.77]	0	0	0	0	0	0	0	0	0	0	0	0
354	Energy metabolism	Methane metabolism	M00378 F420 biosynthesis [PATH:map00680]	K14941 cofC; 2-phospho-L-lactate guanylyltransferase [EC:2.7.7.68]	0	0	0	0	0	0	0	0	0	0	0	0
355	Energy metabolism	Methane metabolism	M00378 F420 biosynthesis [PATH:map00680]	K11212 cofD; LPPG:FO 2-phospho-L-lactate transferase [EC:2.7.8.28]	0	0	0	0	0	0	0	0	0	0	0	0
356	Energy metabolism	Methane metabolism	M00378 F420 biosynthesis [PATH:map00680]	K12234 cofE, fbiB; coenzyme F420-0:L-glutamate ligase / coenzyme F420-1:gamma-L-glutamate ligase [EC:6.3.2.31 6.3.2.34]	0	0	0	0	0	0	0	0	0	0	0	0
//
357	Energy metabolism	Methane metabolism	M00422 Acetyl-CoA pathway, CO2 => acetyl-CoA [PATH:map00680]	K00192 cdhA; acetyl-CoA decarbonylase/synthase complex subunit alpha [EC:1.2.7.4]	0	0	0	0	0	0	0	0	0	0	0	0
358	Energy metabolism	Methane metabolism	M00422 Acetyl-CoA pathway, CO2 => acetyl-CoA [PATH:map00680]	K00195 cdhB; acetyl-CoA decarbonylase/synthase complex subunit epsilon	0	0	0	0	0	0	0	0	0	0	0	0
359	Energy metabolism	Methane metabolism	M00422 Acetyl-CoA pathway, CO2 => acetyl-CoA [PATH:map00680]	K00193 cdhC; acetyl-CoA decarbonylase/synthase complex subunit beta [EC:2.3.1.-]	0	0	0	0	0	0	0	0	0	0	0	0
360	Energy metabolism	Methane metabolism	M00422 Acetyl-CoA pathway, CO2 => acetyl-CoA [PATH:map00680]	K00197 cdhE, acsC; acetyl-CoA decarbonylase/synthase complex subunit gamma [EC:2.1.1.245]	0	0	0	0	0	0	0	0	0	0	0	0
361	Energy metabolism	Methane metabolism	M00422 Acetyl-CoA pathway, CO2 => acetyl-CoA [PATH:map00680]	K00194 cdhD, acsD; acetyl-CoA decarbonylase/synthase complex subunit delta [EC:2.1.1.245]	0	0	0	0	0	0	0	0	0	0	0	0
//
362	Energy metabolism	Sulfur metabolism	M00176 Assimilatory sulfate reduction, sulfate => H2S [PATH:map00920]	K13811 PAPSS; 3'-phosphoadenosine 5'-phosphosulfate synthase [EC:2.7.7.4 2.7.1.25]	0	0	0	0	0	0	0	0	0	0	0	0
363	Energy metabolism	Sulfur metabolism	M00176 Assimilatory sulfate reduction, sulfate => H2S [PATH:map00920]	K00958 sat, met3; sulfate adenylyltransferase [EC:2.7.7.4]	0	0	0	0	0	0	0	0	0	0	0	0
364	Energy metabolism	Sulfur metabolism	M00176 Assimilatory sulfate reduction, sulfate => H2S [PATH:map00920]	K00860 cysC; adenylylsulfate kinase [EC:2.7.1.25]	1	1	1	0	1	1	1	1	1	1	1	1
365	Energy metabolism	Sulfur metabolism	M00176 Assimilatory sulfate reduction, sulfate => H2S [PATH:map00920]	K00955 cysNC; bifunctional enzyme CysN/CysC [EC:2.7.7.4 2.7.1.25]	0	0	0	0	0	0	0	0	0	0	0	0
366	Energy metabolism	Sulfur metabolism	M00176 Assimilatory sulfate reduction, sulfate => H2S [PATH:map00920]	K00957 cysD; sulfate adenylyltransferase subunit 2 [EC:2.7.7.4]	1	1	1	0	1	1	1	1	1	1	1	1
367	Energy metabolism	Sulfur metabolism	M00176 Assimilatory sulfate reduction, sulfate => H2S [PATH:map00920]	K00956 cysN; sulfate adenylyltransferase subunit 1 [EC:2.7.7.4]	1	1	1	0	1	1	1	1	1	1	1	1
368	Energy metabolism	Sulfur metabolism	M00176 Assimilatory sulfate reduction, sulfate => H2S [PATH:map00920]	K00390 cysH; phosphoadenosine phosphosulfate reductase [EC:1.8.4.8 1.8.4.10]	1	1	1	1	1	1	1	1	1	1	1	1
369	Energy metabolism	Sulfur metabolism	M00176 Assimilatory sulfate reduction, sulfate => H2S [PATH:map00920]	K00380 cysJ; sulfite reductase (NADPH) flavoprotein alpha-component [EC:1.8.1.2]	1	1	1	1	1	1	1	1	1	1	1	1
370	Energy metabolism	Sulfur metabolism	M00176 Assimilatory sulfate reduction, sulfate => H2S [PATH:map00920]	K00381 cysI; sulfite reductase (NADPH) hemoprotein beta-component [EC:1.8.1.2]	1	1	1	1	1	1	1	1	1	1	1	1
371	Energy metabolism	Sulfur metabolism	M00176 Assimilatory sulfate reduction, sulfate => H2S [PATH:map00920]	K00392 sir; sulfite reductase (ferredoxin) [EC:1.8.7.1]	0	0	0	0	0	0	0	0	0	0	0	0
//
372	Energy metabolism	Sulfur metabolism	M00596 Dissimilatory sulfate reduction, sulfate => H2S [PATH:map00920]	K00956 cysN; sulfate adenylyltransferase subunit 1 [EC:2.7.7.4]	1	1	1	0	1	1	1	1	1	1	1	1
373	Energy metabolism	Sulfur metabolism	M00596 Dissimilatory sulfate reduction, sulfate => H2S [PATH:map00920]	K00957 cysD; sulfate adenylyltransferase subunit 2 [EC:2.7.7.4]	1	1	1	0	1	1	1	1	1	1	1	1
374	Energy metabolism	Sulfur metabolism	M00596 Dissimilatory sulfate reduction, sulfate => H2S [PATH:map00920]	K00958 sat, met3; sulfate adenylyltransferase [EC:2.7.7.4]	0	0	0	0	0	0	0	0	0	0	0	0
375	Energy metabolism	Sulfur metabolism	M00596 Dissimilatory sulfate reduction, sulfate => H2S [PATH:map00920]	K00394 aprA; adenylylsulfate reductase, subunit A [EC:1.8.99.2]	0	0	0	0	0	0	0	0	0	0	0	0
376	Energy metabolism	Sulfur metabolism	M00596 Dissimilatory sulfate reduction, sulfate => H2S [PATH:map00920]	K00395 aprB; adenylylsulfate reductase, subunit B [EC:1.8.99.2]	0	0	0	0	0	0	0	0	0	0	0	0
377	Energy metabolism	Sulfur metabolism	M00596 Dissimilatory sulfate reduction, sulfate => H2S [PATH:map00920]	K11180 dsrA; sulfite reductase alpha subunit [EC:1.8.99.3 1.8.99.5]	0	0	0	0	0	0	0	0	0	0	0	0
378	Energy metabolism	Sulfur metabolism	M00596 Dissimilatory sulfate reduction, sulfate => H2S [PATH:map00920]	K11181 dsrB; sulfite reductase beta subunit [EC:1.8.99.3 1.8.99.5]	0	0	0	0	0	0	0	0	0	0	0	0
//
379	Energy metabolism	Sulfur metabolism	M00595 Thiosulfate oxidation by SOX complex, thiosulfate => sulfate [PATH:map00920]	K17222 soxA; sulfur-oxidizing protein SoxA	0	0	0	0	0	0	0	0	0	0	0	0
380	Energy metabolism	Sulfur metabolism	M00595 Thiosulfate oxidation by SOX complex, thiosulfate => sulfate [PATH:map00920]	K17223 soxX; sulfur-oxidizing protein SoxX	0	0	0	0	0	0	0	0	0	0	0	0
381	Energy metabolism	Sulfur metabolism	M00595 Thiosulfate oxidation by SOX complex, thiosulfate => sulfate [PATH:map00920]	K17224 soxB; sulfur-oxidizing protein SoxB	0	0	0	0	0	0	0	0	0	0	0	0
382	Energy metabolism	Sulfur metabolism	M00595 Thiosulfate oxidation by SOX complex, thiosulfate => sulfate [PATH:map00920]	K17225 soxC; sulfane dehydrogenase subunit SoxC	0	0	0	0	0	0	0	0	0	0	0	0
383	Energy metabolism	Sulfur metabolism	M00595 Thiosulfate oxidation by SOX complex, thiosulfate => sulfate [PATH:map00920]	K08738 CYC; cytochrome c	0	0	0	0	0	0	0	0	0	0	0	0
384	Energy metabolism	Sulfur metabolism	M00595 Thiosulfate oxidation by SOX complex, thiosulfate => sulfate [PATH:map00920]	K17226 soxY; sulfur-oxidizing protein SoxY	0	0	0	0	0	0	0	0	0	0	0	0
385	Energy metabolism	Sulfur metabolism	M00595 Thiosulfate oxidation by SOX complex, thiosulfate => sulfate [PATH:map00920]	K17227 soxZ; sulfur-oxidizing protein SoxZ	0	0	0	0	0	0	0	0	0	0	0	0
//
386	Carbohydrate and lipid metabolism	Central carbohydrate metabolism	M00001 Glycolysis (Embden-Meyerhof pathway), glucose => pyruvate [PATH:map01200 map00010]	K00844 HK; hexokinase [EC:2.7.1.1]	0	0	0	0	0	0	0	0	0	0	0	0
387	Carbohydrate and lipid metabolism	Central carbohydrate metabolism	M00001 Glycolysis (Embden-Meyerhof pathway), glucose => pyruvate [PATH:map01200 map00010]	K12407 GCK; glucokinase [EC:2.7.1.2]	0	0	0	0	0	0	0	0	0	0	0	0
388	Carbohydrate and lipid metabolism	Central carbohydrate metabolism	M00001 Glycolysis (Embden-Meyerhof pathway), glucose => pyruvate [PATH:map01200 map00010]	K00845 glk; glucokinase [EC:2.7.1.2]	1	1	1	1	1	1	1	1	1	1	1	1
389	Carbohydrate and lipid metabolism	Central carbohydrate metabolism	M00001 Glycolysis (Embden-Meyerhof pathway), glucose => pyruvate [PATH:map01200 map00010]	K00886 ppgK; polyphosphate glucokinase [EC:2.7.1.63]	0	0	0	0	0	0	0	0	0	0	0	0
390	Carbohydrate and lipid metabolism	Central carbohydrate metabolism	M00001 Glycolysis (Embden-Meyerhof pathway), glucose => pyruvate [PATH:map01200 map00010]	K08074 ADPGK; ADP-dependent glucokinase [EC:2.7.1.147]	0	0	0	0	0	0	0	0	0	0	0	0
391	Carbohydrate and lipid metabolism	Central carbohydrate metabolism	M00001 Glycolysis (Embden-Meyerhof pathway), glucose => pyruvate [PATH:map01200 map00010]	K00918 pfkC; ADP-dependent phosphofructokinase/glucokinase [EC:2.7.1.146 2.7.1.147]	0	0	0	0	0	0	0	0	0	0	0	0
392	Carbohydrate and lipid metabolism	Central carbohydrate metabolism	M00001 Glycolysis (Embden-Meyerhof pathway), glucose => pyruvate [PATH:map01200 map00010]	K01810 GPI, pgi; glucose-6-phosphate isomerase [EC:5.3.1.9]	1	1	1	1	1	1	1	1	0	1	1	1
393	Carbohydrate and lipid metabolism	Central carbohydrate metabolism	M00001 Glycolysis (Embden-Meyerhof pathway), glucose => pyruvate [PATH:map01200 map00010]	K06859 pgi1; glucose-6-phosphate isomerase, archaeal [EC:5.3.1.9]	0	0	0	0	0	0	0	0	0	0	0	0
394	Carbohydrate and lipid metabolism	Central carbohydrate metabolism	M00001 Glycolysis (Embden-Meyerhof pathway), glucose => pyruvate [PATH:map01200 map00010]	K13810 tal-pgi; transaldolase / glucose-6-phosphate isomerase [EC:2.2.1.2 5.3.1.9]	0	0	0	0	0	0	0	0	0	0	0	0
395	Carbohydrate and lipid metabolism	Central carbohydrate metabolism	M00001 Glycolysis (Embden-Meyerhof pathway), glucose => pyruvate [PATH:map01200 map00010]	K15916 pgi-pmi; glucose/mannose-6-phosphate isomerase [EC:5.3.1.9 5.3.1.8]	0	0	0	0	0	0	0	0	0	0	0	0
396	Carbohydrate and lipid metabolism	Central carbohydrate metabolism	M00001 Glycolysis (Embden-Meyerhof pathway), glucose => pyruvate [PATH:map01200 map00010]	K00850 pfkA, PFK; 6-phosphofructokinase 1 [EC:2.7.1.11]	1	1	1	1	1	1	1	1	1	1	1	1
397	Carbohydrate and lipid metabolism	Central carbohydrate metabolism	M00001 Glycolysis (Embden-Meyerhof pathway), glucose => pyruvate [PATH:map01200 map00010]	K16370 pfkB; 6-phosphofructokinase 2 [EC:2.7.1.11]	0	0	0	0	0	0	0	0	0	0	0	0
398	Carbohydrate and lipid metabolism	Central carbohydrate metabolism	M00001 Glycolysis (Embden-Meyerhof pathway), glucose => pyruvate [PATH:map01200 map00010]	K01623 ALDO; fructose-bisphosphate aldolase, class I [EC:4.1.2.13]	0	0	0	0	1	1	1	0	0	0	0	0
399	Carbohydrate and lipid metabolism	Central carbohydrate metabolism	M00001 Glycolysis (Embden-Meyerhof pathway), glucose => pyruvate [PATH:map01200 map00010]	K01624 FBA, fbaA; fructose-bisphosphate aldolase, class II [EC:4.1.2.13]	1	1	1	1	0	0	0	1	1	1	1	1
400	Carbohydrate and lipid metabolism	Central carbohydrate metabolism	M00001 Glycolysis (Embden-Meyerhof pathway), glucose => pyruvate [PATH:map01200 map00010]	K11645 fbaB; fructose-bisphosphate aldolase, class I [EC:4.1.2.13]	0	0	0	0	0	0	0	0	0	0	0	0
401	Carbohydrate and lipid metabolism	Central carbohydrate metabolism	M00001 Glycolysis (Embden-Meyerhof pathway), glucose => pyruvate [PATH:map01200 map00010]	K16305 K16305; fructose-bisphosphate aldolase / 6-deoxy-5-ketofructose 1-phosphate synthase [EC:4.1.2.13 2.2.1.11]	0	0	0	0	0	0	0	0	0	0	0	0
402	Carbohydrate and lipid metabolism	Central carbohydrate metabolism	M00001 Glycolysis (Embden-Meyerhof pathway), glucose => pyruvate [PATH:map01200 map00010]	K16306 K16306; fructose-bisphosphate aldolase / 2-amino-3,7-dideoxy-D-threo-hept-6-ulosonate synthase [EC:4.1.2.13 2.2.1.10]	0	0	0	0	0	0	0	0	0	0	0	0
403	Carbohydrate and lipid metabolism	Central carbohydrate metabolism	M00001 Glycolysis (Embden-Meyerhof pathway), glucose => pyruvate [PATH:map01200 map00010]	K01803 TPI, tpiA; triosephosphate isomerase (TIM) [EC:5.3.1.1]	1	1	1	1	1	1	1	1	1	1	1	1
404	Carbohydrate and lipid metabolism	Central carbohydrate metabolism	M00001 Glycolysis (Embden-Meyerhof pathway), glucose => pyruvate [PATH:map01200 map00010]	K00134 GAPDH, gapA; glyceraldehyde 3-phosphate dehydrogenase [EC:1.2.1.12]	1	1	1	1	1	1	1	1	1	1	1	1
405	Carbohydrate and lipid metabolism	Central carbohydrate metabolism	M00001 Glycolysis (Embden-Meyerhof pathway), glucose => pyruvate [PATH:map01200 map00010]	K00150 gap2; glyceraldehyde-3-phosphate dehydrogenase (NAD(P)) [EC:1.2.1.59]	0	0	0	0	0	0	0	0	0	0	0	0
406	Carbohydrate and lipid metabolism	Central carbohydrate metabolism	M00001 Glycolysis (Embden-Meyerhof pathway), glucose => pyruvate [PATH:map01200 map00010]	K00927 PGK, pgk; phosphoglycerate kinase [EC:2.7.2.3]	1	1	1	1	1	1	1	1	1	1	1	1
407	Carbohydrate and lipid metabolism	Central carbohydrate metabolism	M00001 Glycolysis (Embden-Meyerhof pathway), glucose => pyruvate [PATH:map01200 map00010]	K11389 gapor; glyceraldehyde-3-phosphate dehydrogenase (ferredoxin) [EC:1.2.7.6]	0	0	0	0	0	0	0	0	0	0	0	0
408	Carbohydrate and lipid metabolism	Central carbohydrate metabolism	M00001 Glycolysis (Embden-Meyerhof pathway), glucose => pyruvate [PATH:map01200 map00010]	K01834 PGAM, gpmA; 2,3-bisphosphoglycerate-dependent phosphoglycerate mutase [EC:5.4.2.11]	0	0	0	0	0	0	0	0	0	0	0	0
409	Carbohydrate and lipid metabolism	Central carbohydrate metabolism	M00001 Glycolysis (Embden-Meyerhof pathway), glucose => pyruvate [PATH:map01200 map00010]	K15633 gpmI; 2,3-bisphosphoglycerate-independent phosphoglycerate mutase [EC:5.4.2.12]	1	1	1	1	1	1	1	1	1	1	1	1
410	Carbohydrate and lipid metabolism	Central carbohydrate metabolism	M00001 Glycolysis (Embden-Meyerhof pathway), glucose => pyruvate [PATH:map01200 map00010]	K15634 gpmB; probable phosphoglycerate mutase [EC:5.4.2.12]	0	0	1	0	1	1	1	0	0	0	0	0
411	Carbohydrate and lipid metabolism	Central carbohydrate metabolism	M00001 Glycolysis (Embden-Meyerhof pathway), glucose => pyruvate [PATH:map01200 map00010]	K15635 apgM; 2,3-bisphosphoglycerate-independent phosphoglycerate mutase [EC:5.4.2.12]	0	0	0	0	0	0	0	0	0	0	0	0
412	Carbohydrate and lipid metabolism	Central carbohydrate metabolism	M00001 Glycolysis (Embden-Meyerhof pathway), glucose => pyruvate [PATH:map01200 map00010]	K01689 ENO, eno; enolase [EC:4.2.1.11]	1	1	1	1	1	1	1	1	1	1	1	1
413	Carbohydrate and lipid metabolism	Central carbohydrate metabolism	M00001 Glycolysis (Embden-Meyerhof pathway), glucose => pyruvate [PATH:map01200 map00010]	K00873 PK, pyk; pyruvate kinase [EC:2.7.1.40]	1	1	1	1	1	1	1	1	1	1	1	1
414	Carbohydrate and lipid metabolism	Central carbohydrate metabolism	M00001 Glycolysis (Embden-Meyerhof pathway), glucose => pyruvate [PATH:map01200 map00010]	K12406 PKLR; pyruvate kinase isozymes R/L [EC:2.7.1.40]	0	0	0	0	0	0	0	0	0	0	0	0
//
415	Carbohydrate and lipid metabolism	Central carbohydrate metabolism	M00002 Glycolysis, core module involving three-carbon compounds [PATH:map01200 map01230 map00010]	K01803 TPI, tpiA; triosephosphate isomerase (TIM) [EC:5.3.1.1]	1	1	1	1	1	1	1	1	1	1	1	1
416	Carbohydrate and lipid metabolism	Central carbohydrate metabolism	M00002 Glycolysis, core module involving three-carbon compounds [PATH:map01200 map01230 map00010]	K00134 GAPDH, gapA; glyceraldehyde 3-phosphate dehydrogenase [EC:1.2.1.12]	1	1	1	1	1	1	1	1	1	1	1	1
417	Carbohydrate and lipid metabolism	Central carbohydrate metabolism	M00002 Glycolysis, core module involving three-carbon compounds [PATH:map01200 map01230 map00010]	K00150 gap2; glyceraldehyde-3-phosphate dehydrogenase (NAD(P)) [EC:1.2.1.59]	0	0	0	0	0	0	0	0	0	0	0	0
418	Carbohydrate and lipid metabolism	Central carbohydrate metabolism	M00002 Glycolysis, core module involving three-carbon compounds [PATH:map01200 map01230 map00010]	K00927 PGK, pgk; phosphoglycerate kinase [EC:2.7.2.3]	1	1	1	1	1	1	1	1	1	1	1	1
419	Carbohydrate and lipid metabolism	Central carbohydrate metabolism	M00002 Glycolysis, core module involving three-carbon compounds [PATH:map01200 map01230 map00010]	K11389 gapor; glyceraldehyde-3-phosphate dehydrogenase (ferredoxin) [EC:1.2.7.6]	0	0	0	0	0	0	0	0	0	0	0	0
420	Carbohydrate and lipid metabolism	Central carbohydrate metabolism	M00002 Glycolysis, core module involving three-carbon compounds [PATH:map01200 map01230 map00010]	K01834 PGAM, gpmA; 2,3-bisphosphoglycerate-dependent phosphoglycerate mutase [EC:5.4.2.11]	0	0	0	0	0	0	0	0	0	0	0	0
421	Carbohydrate and lipid metabolism	Central carbohydrate metabolism	M00002 Glycolysis, core module involving three-carbon compounds [PATH:map01200 map01230 map00010]	K15633 gpmI; 2,3-bisphosphoglycerate-independent phosphoglycerate mutase [EC:5.4.2.12]	1	1	1	1	1	1	1	1	1	1	1	1
422	Carbohydrate and lipid metabolism	Central carbohydrate metabolism	M00002 Glycolysis, core module involving three-carbon compounds [PATH:map01200 map01230 map00010]	K15634 gpmB; probable phosphoglycerate mutase [EC:5.4.2.12]	0	0	1	0	1	1	1	0	0	0	0	0
423	Carbohydrate and lipid metabolism	Central carbohydrate metabolism	M00002 Glycolysis, core module involving three-carbon compounds [PATH:map01200 map01230 map00010]	K15635 apgM; 2,3-bisphosphoglycerate-independent phosphoglycerate mutase [EC:5.4.2.12]	0	0	0	0	0	0	0	0	0	0	0	0
424	Carbohydrate and lipid metabolism	Central carbohydrate metabolism	M00002 Glycolysis, core module involving three-carbon compounds [PATH:map01200 map01230 map00010]	K01689 ENO, eno; enolase [EC:4.2.1.11]	1	1	1	1	1	1	1	1	1	1	1	1
425	Carbohydrate and lipid metabolism	Central carbohydrate metabolism	M00002 Glycolysis, core module involving three-carbon compounds [PATH:map01200 map01230 map00010]	K00873 PK, pyk; pyruvate kinase [EC:2.7.1.40]	1	1	1	1	1	1	1	1	1	1	1	1
426	Carbohydrate and lipid metabolism	Central carbohydrate metabolism	M00002 Glycolysis, core module involving three-carbon compounds [PATH:map01200 map01230 map00010]	K12406 PKLR; pyruvate kinase isozymes R/L [EC:2.7.1.40]	0	0	0	0	0	0	0	0	0	0	0	0
//
427	Carbohydrate and lipid metabolism	Central carbohydrate metabolism	M00003 Gluconeogenesis, oxaloacetate => fructose-6P [PATH:map00010 map00020]	K01596 E4.1.1.32, pckA, PCK; phosphoenolpyruvate carboxykinase (GTP) [EC:4.1.1.32]	0	0	0	0	0	0	0	0	0	0	0	0
428	Carbohydrate and lipid metabolism	Central carbohydrate metabolism	M00003 Gluconeogenesis, oxaloacetate => fructose-6P [PATH:map00010 map00020]	K01610 E4.1.1.49, pckA; phosphoenolpyruvate carboxykinase (ATP) [EC:4.1.1.49]	1	1	1	1	1	1	1	1	1	1	1	1
429	Carbohydrate and lipid metabolism	Central carbohydrate metabolism	M00003 Gluconeogenesis, oxaloacetate => fructose-6P [PATH:map00010 map00020]	K01689 ENO, eno; enolase [EC:4.2.1.11]	1	1	1	1	1	1	1	1	1	1	1	1
430	Carbohydrate and lipid metabolism	Central carbohydrate metabolism	M00003 Gluconeogenesis, oxaloacetate => fructose-6P [PATH:map00010 map00020]	K01834 PGAM, gpmA; 2,3-bisphosphoglycerate-dependent phosphoglycerate mutase [EC:5.4.2.11]	0	0	0	0	0	0	0	0	0	0	0	0
431	Carbohydrate and lipid metabolism	Central carbohydrate metabolism	M00003 Gluconeogenesis, oxaloacetate => fructose-6P [PATH:map00010 map00020]	K15633 gpmI; 2,3-bisphosphoglycerate-independent phosphoglycerate mutase [EC:5.4.2.12]	1	1	1	1	1	1	1	1	1	1	1	1
432	Carbohydrate and lipid metabolism	Central carbohydrate metabolism	M00003 Gluconeogenesis, oxaloacetate => fructose-6P [PATH:map00010 map00020]	K15634 gpmB; probable phosphoglycerate mutase [EC:5.4.2.12]	0	0	1	0	1	1	1	0	0	0	0	0
433	Carbohydrate and lipid metabolism	Central carbohydrate metabolism	M00003 Gluconeogenesis, oxaloacetate => fructose-6P [PATH:map00010 map00020]	K15635 apgM; 2,3-bisphosphoglycerate-independent phosphoglycerate mutase [EC:5.4.2.12]	0	0	0	0	0	0	0	0	0	0	0	0
434	Carbohydrate and lipid metabolism	Central carbohydrate metabolism	M00003 Gluconeogenesis, oxaloacetate => fructose-6P [PATH:map00010 map00020]	K00927 PGK, pgk; phosphoglycerate kinase [EC:2.7.2.3]	1	1	1	1	1	1	1	1	1	1	1	1
435	Carbohydrate and lipid metabolism	Central carbohydrate metabolism	M00003 Gluconeogenesis, oxaloacetate => fructose-6P [PATH:map00010 map00020]	K00134 GAPDH, gapA; glyceraldehyde 3-phosphate dehydrogenase [EC:1.2.1.12]	1	1	1	1	1	1	1	1	1	1	1	1
436	Carbohydrate and lipid metabolism	Central carbohydrate metabolism	M00003 Gluconeogenesis, oxaloacetate => fructose-6P [PATH:map00010 map00020]	K00150 gap2; glyceraldehyde-3-phosphate dehydrogenase (NAD(P)) [EC:1.2.1.59]	0	0	0	0	0	0	0	0	0	0	0	0
437	Carbohydrate and lipid metabolism	Central carbohydrate metabolism	M00003 Gluconeogenesis, oxaloacetate => fructose-6P [PATH:map00010 map00020]	K01803 TPI, tpiA; triosephosphate isomerase (TIM) [EC:5.3.1.1]	1	1	1	1	1	1	1	1	1	1	1	1
438	Carbohydrate and lipid metabolism	Central carbohydrate metabolism	M00003 Gluconeogenesis, oxaloacetate => fructose-6P [PATH:map00010 map00020]	K01623 ALDO; fructose-bisphosphate aldolase, class I [EC:4.1.2.13]	0	0	0	0	1	1	1	0	0	0	0	0
439	Carbohydrate and lipid metabolism	Central carbohydrate metabolism	M00003 Gluconeogenesis, oxaloacetate => fructose-6P [PATH:map00010 map00020]	K01624 FBA, fbaA; fructose-bisphosphate aldolase, class II [EC:4.1.2.13]	1	1	1	1	0	0	0	1	1	1	1	1
440	Carbohydrate and lipid metabolism	Central carbohydrate metabolism	M00003 Gluconeogenesis, oxaloacetate => fructose-6P [PATH:map00010 map00020]	K11645 fbaB; fructose-bisphosphate aldolase, class I [EC:4.1.2.13]	0	0	0	0	0	0	0	0	0	0	0	0
441	Carbohydrate and lipid metabolism	Central carbohydrate metabolism	M00003 Gluconeogenesis, oxaloacetate => fructose-6P [PATH:map00010 map00020]	K03841 FBP, fbp; fructose-1,6-bisphosphatase I [EC:3.1.3.11]	1	1	1	1	1	1	1	1	1	1	1	1
442	Carbohydrate and lipid metabolism	Central carbohydrate metabolism	M00003 Gluconeogenesis, oxaloacetate => fructose-6P [PATH:map00010 map00020]	K02446 glpX; fructose-1,6-bisphosphatase II [EC:3.1.3.11]	0	0	0	0	0	0	0	0	0	0	0	0
443	Carbohydrate and lipid metabolism	Central carbohydrate metabolism	M00003 Gluconeogenesis, oxaloacetate => fructose-6P [PATH:map00010 map00020]	K11532 glpX-SEBP; fructose-1,6-bisphosphatase II / sedoheptulose-1,7-bisphosphatase [EC:3.1.3.11 3.1.3.37]	0	0	0	0	0	0	0	0	0	0	0	0
444	Carbohydrate and lipid metabolism	Central carbohydrate metabolism	M00003 Gluconeogenesis, oxaloacetate => fructose-6P [PATH:map00010 map00020]	K01086 fbp-SEBP; fructose-1,6-bisphosphatase I / sedoheptulose-1,7-bisphosphatase [EC:3.1.3.11 3.1.3.37]	0	0	0	0	0	0	0	0	0	0	0	0
445	Carbohydrate and lipid metabolism	Central carbohydrate metabolism	M00003 Gluconeogenesis, oxaloacetate => fructose-6P [PATH:map00010 map00020]	K04041 fbp3; fructose-1,6-bisphosphatase III [EC:3.1.3.11]	0	0	0	0	0	0	0	0	0	0	0	0
446	Carbohydrate and lipid metabolism	Central carbohydrate metabolism	M00003 Gluconeogenesis, oxaloacetate => fructose-6P [PATH:map00010 map00020]	K01622 K01622; fructose 1,6-bisphosphate aldolase/phosphatase [EC:4.1.2.13 3.1.3.11]	0	0	0	0	0	0	0	0	0	0	0	0
//
447	Carbohydrate and lipid metabolism	Central carbohydrate metabolism	M00307 Pyruvate oxidation, pyruvate => acetyl-CoA [PATH:map01200 map00010 map00020 map00620]	K00163 aceE; pyruvate dehydrogenase E1 component [EC:1.2.4.1]	1	1	1	1	1	1	1	1	1	1	1	1
448	Carbohydrate and lipid metabolism	Central carbohydrate metabolism	M00307 Pyruvate oxidation, pyruvate => acetyl-CoA [PATH:map01200 map00010 map00020 map00620]	K00161 PDHA, pdhA; pyruvate dehydrogenase E1 component alpha subunit [EC:1.2.4.1]	0	0	0	0	0	0	1	0	0	0	0	0
449	Carbohydrate and lipid metabolism	Central carbohydrate metabolism	M00307 Pyruvate oxidation, pyruvate => acetyl-CoA [PATH:map01200 map00010 map00020 map00620]	K00162 PDHB, pdhB; pyruvate dehydrogenase E1 component beta subunit [EC:1.2.4.1]	0	0	0	0	0	0	1	0	0	0	0	0
450	Carbohydrate and lipid metabolism	Central carbohydrate metabolism	M00307 Pyruvate oxidation, pyruvate => acetyl-CoA [PATH:map01200 map00010 map00020 map00620]	K00627 DLAT, aceF, pdhC; pyruvate dehydrogenase E2 component (dihydrolipoamide acetyltransferase) [EC:2.3.1.12]	1	1	1	1	1	1	1	1	1	1	1	1
451	Carbohydrate and lipid metabolism	Central carbohydrate metabolism	M00307 Pyruvate oxidation, pyruvate => acetyl-CoA [PATH:map01200 map00010 map00020 map00620]	K00382 DLD, lpd, pdhD; dihydrolipoamide dehydrogenase [EC:1.8.1.4]	1	1	1	1	1	1	1	1	1	1	1	1
452	Carbohydrate and lipid metabolism	Central carbohydrate metabolism	M00307 Pyruvate oxidation, pyruvate => acetyl-CoA [PATH:map01200 map00010 map00020 map00620]	K00169 porA; pyruvate ferredoxin oxidoreductase alpha subunit [EC:1.2.7.1]	0	0	0	0	0	0	0	0	0	0	0	0
453	Carbohydrate and lipid metabolism	Central carbohydrate metabolism	M00307 Pyruvate oxidation, pyruvate => acetyl-CoA [PATH:map01200 map00010 map00020 map00620]	K00170 porB; pyruvate ferredoxin oxidoreductase beta subunit [EC:1.2.7.1]	0	0	0	0	0	0	0	0	0	0	0	0
454	Carbohydrate and lipid metabolism	Central carbohydrate metabolism	M00307 Pyruvate oxidation, pyruvate => acetyl-CoA [PATH:map01200 map00010 map00020 map00620]	K00171 porD; pyruvate ferredoxin oxidoreductase delta subunit [EC:1.2.7.1]	0	0	0	0	0	0	0	0	0	0	0	0
455	Carbohydrate and lipid metabolism	Central carbohydrate metabolism	M00307 Pyruvate oxidation, pyruvate => acetyl-CoA [PATH:map01200 map00010 map00020 map00620]	K00172 porG; pyruvate ferredoxin oxidoreductase gamma subunit [EC:1.2.7.1]	0	0	0	0	0	0	0	0	0	0	0	0
456	Carbohydrate and lipid metabolism	Central carbohydrate metabolism	M00307 Pyruvate oxidation, pyruvate => acetyl-CoA [PATH:map01200 map00010 map00020 map00620]	K03737 por, nifJ; pyruvate-ferredoxin/flavodoxin oxidoreductase [EC:1.2.7.1 1.2.7.-]	0	0	0	0	0	0	0	0	0	0	0	0
//
457	Carbohydrate and lipid metabolism	Central carbohydrate metabolism	M00009 Citrate cycle (TCA cycle, Krebs cycle) [PATH:map01200 map00020]	K01647 CS, gltA; citrate synthase [EC:2.3.3.1]	1	1	1	1	1	1	1	1	1	1	1	1
458	Carbohydrate and lipid metabolism	Central carbohydrate metabolism	M00009 Citrate cycle (TCA cycle, Krebs cycle) [PATH:map01200 map00020]	K01681 ACO, acnA; aconitate hydratase [EC:4.2.1.3]	1	1	1	1	1	1	1	1	1	1	1	1
459	Carbohydrate and lipid metabolism	Central carbohydrate metabolism	M00009 Citrate cycle (TCA cycle, Krebs cycle) [PATH:map01200 map00020]	K01682 acnB; aconitate hydratase 2 / 2-methylisocitrate dehydratase [EC:4.2.1.3 4.2.1.99]	1	1	1	1	1	1	1	1	1	1	1	1
460	Carbohydrate and lipid metabolism	Central carbohydrate metabolism	M00009 Citrate cycle (TCA cycle, Krebs cycle) [PATH:map01200 map00020]	K00031 IDH1, IDH2, icd; isocitrate dehydrogenase [EC:1.1.1.42]	1	1	1	1	1	1	1	1	1	1	1	1
461	Carbohydrate and lipid metabolism	Central carbohydrate metabolism	M00009 Citrate cycle (TCA cycle, Krebs cycle) [PATH:map01200 map00020]	K00030 IDH3; isocitrate dehydrogenase (NAD+) [EC:1.1.1.41]	1	0	1	1	1	1	1	1	1	1	1	1
462	Carbohydrate and lipid metabolism	Central carbohydrate metabolism	M00009 Citrate cycle (TCA cycle, Krebs cycle) [PATH:map01200 map00020]	K00164 OGDH, sucA; 2-oxoglutarate dehydrogenase E1 component [EC:1.2.4.2]	1	1	1	1	1	1	1	1	1	1	1	1
463	Carbohydrate and lipid metabolism	Central carbohydrate metabolism	M00009 Citrate cycle (TCA cycle, Krebs cycle) [PATH:map01200 map00020]	K00658 DLST, sucB; 2-oxoglutarate dehydrogenase E2 component (dihydrolipoamide succinyltransferase) [EC:2.3.1.61]	1	1	1	1	1	1	1	1	1	1	1	1
464	Carbohydrate and lipid metabolism	Central carbohydrate metabolism	M00009 Citrate cycle (TCA cycle, Krebs cycle) [PATH:map01200 map00020]	K00382 DLD, lpd, pdhD; dihydrolipoamide dehydrogenase [EC:1.8.1.4]	1	1	1	1	1	1	1	1	1	1	1	1
465	Carbohydrate and lipid metabolism	Central carbohydrate metabolism	M00009 Citrate cycle (TCA cycle, Krebs cycle) [PATH:map01200 map00020]	K00174 korA, oorA, oforA; 2-oxoglutarate/2-oxoacid ferredoxin oxidoreductase subunit alpha [EC:1.2.7.3 1.2.7.11]	1	1	0	1	0	0	0	1	1	1	1	0
466	Carbohydrate and lipid metabolism	Central carbohydrate metabolism	M00009 Citrate cycle (TCA cycle, Krebs cycle) [PATH:map01200 map00020]	K00175 korB, oorB, oforB; 2-oxoglutarate/2-oxoacid ferredoxin oxidoreductase subunit beta [EC:1.2.7.3 1.2.7.11]	1	1	0	1	0	0	0	1	1	1	1	0
467	Carbohydrate and lipid metabolism	Central carbohydrate metabolism	M00009 Citrate cycle (TCA cycle, Krebs cycle) [PATH:map01200 map00020]	K00177 korC, oorC; 2-oxoglutarate ferredoxin oxidoreductase subunit gamma [EC:1.2.7.3]	0	0	0	0	0	0	0	0	0	0	0	0
468	Carbohydrate and lipid metabolism	Central carbohydrate metabolism	M00009 Citrate cycle (TCA cycle, Krebs cycle) [PATH:map01200 map00020]	K00176 korD, oorD; 2-oxoglutarate ferredoxin oxidoreductase subunit delta [EC:1.2.7.3]	0	0	0	0	0	0	0	0	0	0	0	0
469	Carbohydrate and lipid metabolism	Central carbohydrate metabolism	M00009 Citrate cycle (TCA cycle, Krebs cycle) [PATH:map01200 map00020]	K01902 sucD; succinyl-CoA synthetase alpha subunit [EC:6.2.1.5]	1	1	1	1	1	1	1	1	1	1	1	1
470	Carbohydrate and lipid metabolism	Central carbohydrate metabolism	M00009 Citrate cycle (TCA cycle, Krebs cycle) [PATH:map01200 map00020]	K01903 sucC; succinyl-CoA synthetase beta subunit [EC:6.2.1.5]	0	0	0	0	0	0	0	0	0	0	0	0
471	Carbohydrate and lipid metabolism	Central carbohydrate metabolism	M00009 Citrate cycle (TCA cycle, Krebs cycle) [PATH:map01200 map00020]	K01899 LSC1; succinyl-CoA synthetase alpha subunit [EC:6.2.1.4 6.2.1.5]	0	0	0	0	0	0	0	0	0	0	0	0
472	Carbohydrate and lipid metabolism	Central carbohydrate metabolism	M00009 Citrate cycle (TCA cycle, Krebs cycle) [PATH:map01200 map00020]	K01900 LSC2; succinyl-CoA synthetase beta subunit [EC:6.2.1.4 6.2.1.5]	0	0	0	0	0	0	0	0	0	0	0	0
473	Carbohydrate and lipid metabolism	Central carbohydrate metabolism	M00009 Citrate cycle (TCA cycle, Krebs cycle) [PATH:map01200 map00020]	K18118 aarC, cat1; succinyl-CoA:acetate CoA-transferase [EC:2.8.3.18]	0	0	0	0	0	0	0	0	0	0	0	0
474	Carbohydrate and lipid metabolism	Central carbohydrate metabolism	M00009 Citrate cycle (TCA cycle, Krebs cycle) [PATH:map01200 map00020]	K00234 SDHA, SDH1; succinate dehydrogenase (ubiquinone) flavoprotein subunit [EC:1.3.5.1]	1	1	1	1	1	1	1	1	1	1	1	1
475	Carbohydrate and lipid metabolism	Central carbohydrate metabolism	M00009 Citrate cycle (TCA cycle, Krebs cycle) [PATH:map01200 map00020]	K00235 SDHB, SDH2; succinate dehydrogenase (ubiquinone) iron-sulfur subunit [EC:1.3.5.1]	1	1	1	1	1	1	1	1	1	1	1	1
476	Carbohydrate and lipid metabolism	Central carbohydrate metabolism	M00009 Citrate cycle (TCA cycle, Krebs cycle) [PATH:map01200 map00020]	K00236 SDHC, SDH3; succinate dehydrogenase (ubiquinone) cytochrome b560 subunit	0	0	0	0	0	0	0	0	0	0	0	0
477	Carbohydrate and lipid metabolism	Central carbohydrate metabolism	M00009 Citrate cycle (TCA cycle, Krebs cycle) [PATH:map01200 map00020]	K00237 SDHD, SDH4; succinate dehydrogenase (ubiquinone) membrane anchor subunit	0	0	0	0	0	0	0	0	0	0	0	0
478	Carbohydrate and lipid metabolism	Central carbohydrate metabolism	M00009 Citrate cycle (TCA cycle, Krebs cycle) [PATH:map01200 map00020]	K00239 sdhA, frdA; succinate dehydrogenase / fumarate reductase, flavoprotein subunit [EC:1.3.5.1 1.3.5.4]	0	0	0	0	0	0	0	0	0	0	0	0
479	Carbohydrate and lipid metabolism	Central carbohydrate metabolism	M00009 Citrate cycle (TCA cycle, Krebs cycle) [PATH:map01200 map00020]	K00240 sdhB, frdB; succinate dehydrogenase / fumarate reductase, iron-sulfur subunit [EC:1.3.5.1 1.3.5.4]	0	0	0	0	0	0	0	0	0	0	0	0
480	Carbohydrate and lipid metabolism	Central carbohydrate metabolism	M00009 Citrate cycle (TCA cycle, Krebs cycle) [PATH:map01200 map00020]	K00241 sdhC, frdC; succinate dehydrogenase / fumarate reductase, cytochrome b subunit	1	1	1	1	1	1	1	1	1	1	1	1
481	Carbohydrate and lipid metabolism	Central carbohydrate metabolism	M00009 Citrate cycle (TCA cycle, Krebs cycle) [PATH:map01200 map00020]	K00242 sdhD, frdD; succinate dehydrogenase / fumarate reductase, membrane anchor subunit	1	1	1	1	1	1	1	1	1	1	1	1
482	Carbohydrate and lipid metabolism	Central carbohydrate metabolism	M00009 Citrate cycle (TCA cycle, Krebs cycle) [PATH:map01200 map00020]	K18859 sdhD, frdD; succinate dehydrogenase / fumarate reductase, subunit D	0	0	0	0	0	0	0	0	0	0	0	0
483	Carbohydrate and lipid metabolism	Central carbohydrate metabolism	M00009 Citrate cycle (TCA cycle, Krebs cycle) [PATH:map01200 map00020]	K18860 sdhD, frdD; putative succinate dehydrogenase / fumarate reductase, subunit D	0	0	0	0	0	0	0	0	0	0	0	0
484	Carbohydrate and lipid metabolism	Central carbohydrate metabolism	M00009 Citrate cycle (TCA cycle, Krebs cycle) [PATH:map01200 map00020]	K00244 frdA; fumarate reductase flavoprotein subunit [EC:1.3.5.4]	0	0	0	0	0	0	0	0	0	0	0	0
485	Carbohydrate and lipid metabolism	Central carbohydrate metabolism	M00009 Citrate cycle (TCA cycle, Krebs cycle) [PATH:map01200 map00020]	K00245 frdB; fumarate reductase iron-sulfur subunit [EC:1.3.5.4]	0	0	0	0	0	0	0	0	0	0	0	0
486	Carbohydrate and lipid metabolism	Central carbohydrate metabolism	M00009 Citrate cycle (TCA cycle, Krebs cycle) [PATH:map01200 map00020]	K00246 frdC; fumarate reductase subunit C	0	0	0	0	0	0	0	0	0	0	0	0
487	Carbohydrate and lipid metabolism	Central carbohydrate metabolism	M00009 Citrate cycle (TCA cycle, Krebs cycle) [PATH:map01200 map00020]	K00247 frdD; fumarate reductase subunit D	0	0	0	0	0	0	0	0	0	0	0	0
488	Carbohydrate and lipid metabolism	Central carbohydrate metabolism	M00009 Citrate cycle (TCA cycle, Krebs cycle) [PATH:map01200 map00020]	K01676 E4.2.1.2A, fumA, fumB; fumarate hydratase, class I [EC:4.2.1.2]	1	1	1	1	1	1	1	1	1	1	1	1
489	Carbohydrate and lipid metabolism	Central carbohydrate metabolism	M00009 Citrate cycle (TCA cycle, Krebs cycle) [PATH:map01200 map00020]	K01679 E4.2.1.2B, fumC; fumarate hydratase, class II [EC:4.2.1.2]	1	0	1	1	1	0	0	0	1	0	1	0
490	Carbohydrate and lipid metabolism	Central carbohydrate metabolism	M00009 Citrate cycle (TCA cycle, Krebs cycle) [PATH:map01200 map00020]	K01677 E4.2.1.2AA, fumA; fumarate hydratase subunit alpha [EC:4.2.1.2]	0	0	0	0	0	0	0	0	0	0	0	0
491	Carbohydrate and lipid metabolism	Central carbohydrate metabolism	M00009 Citrate cycle (TCA cycle, Krebs cycle) [PATH:map01200 map00020]	K01678 E4.2.1.2AB, fumB; fumarate hydratase subunit beta [EC:4.2.1.2]	0	0	0	0	0	0	0	0	0	0	0	0
492	Carbohydrate and lipid metabolism	Central carbohydrate metabolism	M00009 Citrate cycle (TCA cycle, Krebs cycle) [PATH:map01200 map00020]	K00026 MDH2; malate dehydrogenase [EC:1.1.1.37]	1	1	1	1	1	1	1	1	1	1	1	1
493	Carbohydrate and lipid metabolism	Central carbohydrate metabolism	M00009 Citrate cycle (TCA cycle, Krebs cycle) [PATH:map01200 map00020]	K00025 MDH1; malate dehydrogenase [EC:1.1.1.37]	0	0	0	0	0	0	0	0	0	0	0	0
494	Carbohydrate and lipid metabolism	Central carbohydrate metabolism	M00009 Citrate cycle (TCA cycle, Krebs cycle) [PATH:map01200 map00020]	K00024 mdh; malate dehydrogenase [EC:1.1.1.37]	0	0	0	0	0	0	0	0	0	0	0	0
495	Carbohydrate and lipid metabolism	Central carbohydrate metabolism	M00009 Citrate cycle (TCA cycle, Krebs cycle) [PATH:map01200 map00020]	K00116 mqo; malate dehydrogenase (quinone) [EC:1.1.5.4]	0	0	0	0	0	0	0	0	0	0	0	0
//
496	Carbohydrate and lipid metabolism	Central carbohydrate metabolism	M00010 Citrate cycle, first carbon oxidation, oxaloacetate => 2-oxoglutarate [PATH:map01200 map01210 map01230 map00020]	K01647 CS, gltA; citrate synthase [EC:2.3.3.1]	1	1	1	1	1	1	1	1	1	1	1	1
497	Carbohydrate and lipid metabolism	Central carbohydrate metabolism	M00010 Citrate cycle, first carbon oxidation, oxaloacetate => 2-oxoglutarate [PATH:map01200 map01210 map01230 map00020]	K01681 ACO, acnA; aconitate hydratase [EC:4.2.1.3]	1	1	1	1	1	1	1	1	1	1	1	1
498	Carbohydrate and lipid metabolism	Central carbohydrate metabolism	M00010 Citrate cycle, first carbon oxidation, oxaloacetate => 2-oxoglutarate [PATH:map01200 map01210 map01230 map00020]	K01682 acnB; aconitate hydratase 2 / 2-methylisocitrate dehydratase [EC:4.2.1.3 4.2.1.99]	1	1	1	1	1	1	1	1	1	1	1	1
499	Carbohydrate and lipid metabolism	Central carbohydrate metabolism	M00010 Citrate cycle, first carbon oxidation, oxaloacetate => 2-oxoglutarate [PATH:map01200 map01210 map01230 map00020]	K00031 IDH1, IDH2, icd; isocitrate dehydrogenase [EC:1.1.1.42]	1	1	1	1	1	1	1	1	1	1	1	1
500	Carbohydrate and lipid metabolism	Central carbohydrate metabolism	M00010 Citrate cycle, first carbon oxidation, oxaloacetate => 2-oxoglutarate [PATH:map01200 map01210 map01230 map00020]	K00030 IDH3; isocitrate dehydrogenase (NAD+) [EC:1.1.1.41]	1	0	1	1	1	1	1	1	1	1	1	1
//
501	Carbohydrate and lipid metabolism	Central carbohydrate metabolism	M00011 Citrate cycle, second carbon oxidation, 2-oxoglutarate => oxaloacetate [PATH:map01200 map00020]	K00164 OGDH, sucA; 2-oxoglutarate dehydrogenase E1 component [EC:1.2.4.2]	1	1	1	1	1	1	1	1	1	1	1	1
502	Carbohydrate and lipid metabolism	Central carbohydrate metabolism	M00011 Citrate cycle, second carbon oxidation, 2-oxoglutarate => oxaloacetate [PATH:map01200 map00020]	K00658 DLST, sucB; 2-oxoglutarate dehydrogenase E2 component (dihydrolipoamide succinyltransferase) [EC:2.3.1.61]	1	1	1	1	1	1	1	1	1	1	1	1
503	Carbohydrate and lipid metabolism	Central carbohydrate metabolism	M00011 Citrate cycle, second carbon oxidation, 2-oxoglutarate => oxaloacetate [PATH:map01200 map00020]	K00382 DLD, lpd, pdhD; dihydrolipoamide dehydrogenase [EC:1.8.1.4]	1	1	1	1	1	1	1	1	1	1	1	1
504	Carbohydrate and lipid metabolism	Central carbohydrate metabolism	M00011 Citrate cycle, second carbon oxidation, 2-oxoglutarate => oxaloacetate [PATH:map01200 map00020]	K00174 korA, oorA, oforA; 2-oxoglutarate/2-oxoacid ferredoxin oxidoreductase subunit alpha [EC:1.2.7.3 1.2.7.11]	1	1	0	1	0	0	0	1	1	1	1	0
505	Carbohydrate and lipid metabolism	Central carbohydrate metabolism	M00011 Citrate cycle, second carbon oxidation, 2-oxoglutarate => oxaloacetate [PATH:map01200 map00020]	K00175 korB, oorB, oforB; 2-oxoglutarate/2-oxoacid ferredoxin oxidoreductase subunit beta [EC:1.2.7.3 1.2.7.11]	1	1	0	1	0	0	0	1	1	1	1	0
506	Carbohydrate and lipid metabolism	Central carbohydrate metabolism	M00011 Citrate cycle, second carbon oxidation, 2-oxoglutarate => oxaloacetate [PATH:map01200 map00020]	K00177 korC, oorC; 2-oxoglutarate ferredoxin oxidoreductase subunit gamma [EC:1.2.7.3]	0	0	0	0	0	0	0	0	0	0	0	0
507	Carbohydrate and lipid metabolism	Central carbohydrate metabolism	M00011 Citrate cycle, second carbon oxidation, 2-oxoglutarate => oxaloacetate [PATH:map01200 map00020]	K00176 korD, oorD; 2-oxoglutarate ferredoxin oxidoreductase subunit delta [EC:1.2.7.3]	0	0	0	0	0	0	0	0	0	0	0	0
508	Carbohydrate and lipid metabolism	Central carbohydrate metabolism	M00011 Citrate cycle, second carbon oxidation, 2-oxoglutarate => oxaloacetate [PATH:map01200 map00020]	K01902 sucD; succinyl-CoA synthetase alpha subunit [EC:6.2.1.5]	1	1	1	1	1	1	1	1	1	1	1	1
509	Carbohydrate and lipid metabolism	Central carbohydrate metabolism	M00011 Citrate cycle, second carbon oxidation, 2-oxoglutarate => oxaloacetate [PATH:map01200 map00020]	K01903 sucC; succinyl-CoA synthetase beta subunit [EC:6.2.1.5]	0	0	0	0	0	0	0	0	0	0	0	0
510	Carbohydrate and lipid metabolism	Central carbohydrate metabolism	M00011 Citrate cycle, second carbon oxidation, 2-oxoglutarate => oxaloacetate [PATH:map01200 map00020]	K01899 LSC1; succinyl-CoA synthetase alpha subunit [EC:6.2.1.4 6.2.1.5]	0	0	0	0	0	0	0	0	0	0	0	0
511	Carbohydrate and lipid metabolism	Central carbohydrate metabolism	M00011 Citrate cycle, second carbon oxidation, 2-oxoglutarate => oxaloacetate [PATH:map01200 map00020]	K01900 LSC2; succinyl-CoA synthetase beta subunit [EC:6.2.1.4 6.2.1.5]	0	0	0	0	0	0	0	0	0	0	0	0
512	Carbohydrate and lipid metabolism	Central carbohydrate metabolism	M00011 Citrate cycle, second carbon oxidation, 2-oxoglutarate => oxaloacetate [PATH:map01200 map00020]	K18118 aarC, cat1; succinyl-CoA:acetate CoA-transferase [EC:2.8.3.18]	0	0	0	0	0	0	0	0	0	0	0	0
513	Carbohydrate and lipid metabolism	Central carbohydrate metabolism	M00011 Citrate cycle, second carbon oxidation, 2-oxoglutarate => oxaloacetate [PATH:map01200 map00020]	K00234 SDHA, SDH1; succinate dehydrogenase (ubiquinone) flavoprotein subunit [EC:1.3.5.1]	1	1	1	1	1	1	1	1	1	1	1	1
514	Carbohydrate and lipid metabolism	Central carbohydrate metabolism	M00011 Citrate cycle, second carbon oxidation, 2-oxoglutarate => oxaloacetate [PATH:map01200 map00020]	K00235 SDHB, SDH2; succinate dehydrogenase (ubiquinone) iron-sulfur subunit [EC:1.3.5.1]	1	1	1	1	1	1	1	1	1	1	1	1
515	Carbohydrate and lipid metabolism	Central carbohydrate metabolism	M00011 Citrate cycle, second carbon oxidation, 2-oxoglutarate => oxaloacetate [PATH:map01200 map00020]	K00236 SDHC, SDH3; succinate dehydrogenase (ubiquinone) cytochrome b560 subunit	0	0	0	0	0	0	0	0	0	0	0	0
516	Carbohydrate and lipid metabolism	Central carbohydrate metabolism	M00011 Citrate cycle, second carbon oxidation, 2-oxoglutarate => oxaloacetate [PATH:map01200 map00020]	K00237 SDHD, SDH4; succinate dehydrogenase (ubiquinone) membrane anchor subunit	0	0	0	0	0	0	0	0	0	0	0	0
517	Carbohydrate and lipid metabolism	Central carbohydrate metabolism	M00011 Citrate cycle, second carbon oxidation, 2-oxoglutarate => oxaloacetate [PATH:map01200 map00020]	K00239 sdhA, frdA; succinate dehydrogenase / fumarate reductase, flavoprotein subunit [EC:1.3.5.1 1.3.5.4]	0	0	0	0	0	0	0	0	0	0	0	0
518	Carbohydrate and lipid metabolism	Central carbohydrate metabolism	M00011 Citrate cycle, second carbon oxidation, 2-oxoglutarate => oxaloacetate [PATH:map01200 map00020]	K00240 sdhB, frdB; succinate dehydrogenase / fumarate reductase, iron-sulfur subunit [EC:1.3.5.1 1.3.5.4]	0	0	0	0	0	0	0	0	0	0	0	0
519	Carbohydrate and lipid metabolism	Central carbohydrate metabolism	M00011 Citrate cycle, second carbon oxidation, 2-oxoglutarate => oxaloacetate [PATH:map01200 map00020]	K00241 sdhC, frdC; succinate dehydrogenase / fumarate reductase, cytochrome b subunit	1	1	1	1	1	1	1	1	1	1	1	1
520	Carbohydrate and lipid metabolism	Central carbohydrate metabolism	M00011 Citrate cycle, second carbon oxidation, 2-oxoglutarate => oxaloacetate [PATH:map01200 map00020]	K00242 sdhD, frdD; succinate dehydrogenase / fumarate reductase, membrane anchor subunit	1	1	1	1	1	1	1	1	1	1	1	1
521	Carbohydrate and lipid metabolism	Central carbohydrate metabolism	M00011 Citrate cycle, second carbon oxidation, 2-oxoglutarate => oxaloacetate [PATH:map01200 map00020]	K18859 sdhD, frdD; succinate dehydrogenase / fumarate reductase, subunit D	0	0	0	0	0	0	0	0	0	0	0	0
522	Carbohydrate and lipid metabolism	Central carbohydrate metabolism	M00011 Citrate cycle, second carbon oxidation, 2-oxoglutarate => oxaloacetate [PATH:map01200 map00020]	K18860 sdhD, frdD; putative succinate dehydrogenase / fumarate reductase, subunit D	0	0	0	0	0	0	0	0	0	0	0	0
523	Carbohydrate and lipid metabolism	Central carbohydrate metabolism	M00011 Citrate cycle, second carbon oxidation, 2-oxoglutarate => oxaloacetate [PATH:map01200 map00020]	K00244 frdA; fumarate reductase flavoprotein subunit [EC:1.3.5.4]	0	0	0	0	0	0	0	0	0	0	0	0
524	Carbohydrate and lipid metabolism	Central carbohydrate metabolism	M00011 Citrate cycle, second carbon oxidation, 2-oxoglutarate => oxaloacetate [PATH:map01200 map00020]	K00245 frdB; fumarate reductase iron-sulfur subunit [EC:1.3.5.4]	0	0	0	0	0	0	0	0	0	0	0	0
525	Carbohydrate and lipid metabolism	Central carbohydrate metabolism	M00011 Citrate cycle, second carbon oxidation, 2-oxoglutarate => oxaloacetate [PATH:map01200 map00020]	K00246 frdC; fumarate reductase subunit C	0	0	0	0	0	0	0	0	0	0	0	0
526	Carbohydrate and lipid metabolism	Central carbohydrate metabolism	M00011 Citrate cycle, second carbon oxidation, 2-oxoglutarate => oxaloacetate [PATH:map01200 map00020]	K00247 frdD; fumarate reductase subunit D	0	0	0	0	0	0	0	0	0	0	0	0
527	Carbohydrate and lipid metabolism	Central carbohydrate metabolism	M00011 Citrate cycle, second carbon oxidation, 2-oxoglutarate => oxaloacetate [PATH:map01200 map00020]	K01676 E4.2.1.2A, fumA, fumB; fumarate hydratase, class I [EC:4.2.1.2]	1	1	1	1	1	1	1	1	1	1	1	1
528	Carbohydrate and lipid metabolism	Central carbohydrate metabolism	M00011 Citrate cycle, second carbon oxidation, 2-oxoglutarate => oxaloacetate [PATH:map01200 map00020]	K01679 E4.2.1.2B, fumC; fumarate hydratase, class II [EC:4.2.1.2]	1	0	1	1	1	0	0	0	1	0	1	0
529	Carbohydrate and lipid metabolism	Central carbohydrate metabolism	M00011 Citrate cycle, second carbon oxidation, 2-oxoglutarate => oxaloacetate [PATH:map01200 map00020]	K01677 E4.2.1.2AA, fumA; fumarate hydratase subunit alpha [EC:4.2.1.2]	0	0	0	0	0	0	0	0	0	0	0	0
530	Carbohydrate and lipid metabolism	Central carbohydrate metabolism	M00011 Citrate cycle, second carbon oxidation, 2-oxoglutarate => oxaloacetate [PATH:map01200 map00020]	K01678 E4.2.1.2AB, fumB; fumarate hydratase subunit beta [EC:4.2.1.2]	0	0	0	0	0	0	0	0	0	0	0	0
531	Carbohydrate and lipid metabolism	Central carbohydrate metabolism	M00011 Citrate cycle, second carbon oxidation, 2-oxoglutarate => oxaloacetate [PATH:map01200 map00020]	K00026 MDH2; malate dehydrogenase [EC:1.1.1.37]	1	1	1	1	1	1	1	1	1	1	1	1
532	Carbohydrate and lipid metabolism	Central carbohydrate metabolism	M00011 Citrate cycle, second carbon oxidation, 2-oxoglutarate => oxaloacetate [PATH:map01200 map00020]	K00025 MDH1; malate dehydrogenase [EC:1.1.1.37]	0	0	0	0	0	0	0	0	0	0	0	0
533	Carbohydrate and lipid metabolism	Central carbohydrate metabolism	M00011 Citrate cycle, second carbon oxidation, 2-oxoglutarate => oxaloacetate [PATH:map01200 map00020]	K00024 mdh; malate dehydrogenase [EC:1.1.1.37]	0	0	0	0	0	0	0	0	0	0	0	0
534	Carbohydrate and lipid metabolism	Central carbohydrate metabolism	M00011 Citrate cycle, second carbon oxidation, 2-oxoglutarate => oxaloacetate [PATH:map01200 map00020]	K00116 mqo; malate dehydrogenase (quinone) [EC:1.1.5.4]	0	0	0	0	0	0	0	0	0	0	0	0
//
535	Carbohydrate and lipid metabolism	Central carbohydrate metabolism	M00004 Pentose phosphate pathway (Pentose phosphate cycle) [PATH:map01200 map00030]	K13937 H6PD; hexose-6-phosphate dehydrogenase [EC:1.1.1.47 3.1.1.31]	0	0	0	0	0	0	0	0	0	0	0	0
536	Carbohydrate and lipid metabolism	Central carbohydrate metabolism	M00004 Pentose phosphate pathway (Pentose phosphate cycle) [PATH:map01200 map00030]	K00036 G6PD, zwf; glucose-6-phosphate 1-dehydrogenase [EC:1.1.1.49 1.1.1.363]	1	1	1	1	1	1	1	1	1	1	1	1
537	Carbohydrate and lipid metabolism	Central carbohydrate metabolism	M00004 Pentose phosphate pathway (Pentose phosphate cycle) [PATH:map01200 map00030]	K19243 azf; NAD+ dependent glucose-6-phosphate dehydrogenase [EC:1.1.1.388]	0	0	0	0	0	0	0	0	0	0	0	0
538	Carbohydrate and lipid metabolism	Central carbohydrate metabolism	M00004 Pentose phosphate pathway (Pentose phosphate cycle) [PATH:map01200 map00030]	K01057 PGLS, pgl, devB; 6-phosphogluconolactonase [EC:3.1.1.31]	1	1	1	1	1	1	1	1	1	1	1	1
539	Carbohydrate and lipid metabolism	Central carbohydrate metabolism	M00004 Pentose phosphate pathway (Pentose phosphate cycle) [PATH:map01200 map00030]	K07404 pgl; 6-phosphogluconolactonase [EC:3.1.1.31]	1	1	0	0	0	0	1	1	0	0	0	0
540	Carbohydrate and lipid metabolism	Central carbohydrate metabolism	M00004 Pentose phosphate pathway (Pentose phosphate cycle) [PATH:map01200 map00030]	K00033 PGD, gnd, gntZ; 6-phosphogluconate dehydrogenase [EC:1.1.1.44 1.1.1.343]	1	1	1	1	1	1	1	1	1	1	1	1
541	Carbohydrate and lipid metabolism	Central carbohydrate metabolism	M00004 Pentose phosphate pathway (Pentose phosphate cycle) [PATH:map01200 map00030]	K01783 rpe, RPE; ribulose-phosphate 3-epimerase [EC:5.1.3.1]	1	1	1	1	1	1	1	1	1	1	1	1
542	Carbohydrate and lipid metabolism	Central carbohydrate metabolism	M00004 Pentose phosphate pathway (Pentose phosphate cycle) [PATH:map01200 map00030]	K01807 rpiA; ribose 5-phosphate isomerase A [EC:5.3.1.6]	1	1	1	1	1	1	1	1	1	1	1	1
543	Carbohydrate and lipid metabolism	Central carbohydrate metabolism	M00004 Pentose phosphate pathway (Pentose phosphate cycle) [PATH:map01200 map00030]	K01808 rpiB; ribose 5-phosphate isomerase B [EC:5.3.1.6]	0	0	0	0	0	0	0	0	0	0	0	0
544	Carbohydrate and lipid metabolism	Central carbohydrate metabolism	M00004 Pentose phosphate pathway (Pentose phosphate cycle) [PATH:map01200 map00030]	K00615 E2.2.1.1, tktA, tktB; transketolase [EC:2.2.1.1]	1	1	1	1	1	1	1	1	1	1	1	1
545	Carbohydrate and lipid metabolism	Central carbohydrate metabolism	M00004 Pentose phosphate pathway (Pentose phosphate cycle) [PATH:map01200 map00030]	K00616 E2.2.1.2, talA, talB; transaldolase [EC:2.2.1.2]	1	1	1	1	1	1	1	1	1	1	1	1
546	Carbohydrate and lipid metabolism	Central carbohydrate metabolism	M00004 Pentose phosphate pathway (Pentose phosphate cycle) [PATH:map01200 map00030]	K01810 GPI, pgi; glucose-6-phosphate isomerase [EC:5.3.1.9]	1	1	1	1	1	1	1	1	0	1	1	1
547	Carbohydrate and lipid metabolism	Central carbohydrate metabolism	M00004 Pentose phosphate pathway (Pentose phosphate cycle) [PATH:map01200 map00030]	K06859 pgi1; glucose-6-phosphate isomerase, archaeal [EC:5.3.1.9]	0	0	0	0	0	0	0	0	0	0	0	0
548	Carbohydrate and lipid metabolism	Central carbohydrate metabolism	M00004 Pentose phosphate pathway (Pentose phosphate cycle) [PATH:map01200 map00030]	K13810 tal-pgi; transaldolase / glucose-6-phosphate isomerase [EC:2.2.1.2 5.3.1.9]	0	0	0	0	0	0	0	0	0	0	0	0
549	Carbohydrate and lipid metabolism	Central carbohydrate metabolism	M00004 Pentose phosphate pathway (Pentose phosphate cycle) [PATH:map01200 map00030]	K15916 pgi-pmi; glucose/mannose-6-phosphate isomerase [EC:5.3.1.9 5.3.1.8]	0	0	0	0	0	0	0	0	0	0	0	0
//
550	Carbohydrate and lipid metabolism	Central carbohydrate metabolism	M00006 Pentose phosphate pathway, oxidative phase, glucose 6P => ribulose 5P [PATH:map01200 map00030]	K13937 H6PD; hexose-6-phosphate dehydrogenase [EC:1.1.1.47 3.1.1.31]	0	0	0	0	0	0	0	0	0	0	0	0
551	Carbohydrate and lipid metabolism	Central carbohydrate metabolism	M00006 Pentose phosphate pathway, oxidative phase, glucose 6P => ribulose 5P [PATH:map01200 map00030]	K00036 G6PD, zwf; glucose-6-phosphate 1-dehydrogenase [EC:1.1.1.49 1.1.1.363]	1	1	1	1	1	1	1	1	1	1	1	1
552	Carbohydrate and lipid metabolism	Central carbohydrate metabolism	M00006 Pentose phosphate pathway, oxidative phase, glucose 6P => ribulose 5P [PATH:map01200 map00030]	K19243 azf; NAD+ dependent glucose-6-phosphate dehydrogenase [EC:1.1.1.388]	0	0	0	0	0	0	0	0	0	0	0	0
553	Carbohydrate and lipid metabolism	Central carbohydrate metabolism	M00006 Pentose phosphate pathway, oxidative phase, glucose 6P => ribulose 5P [PATH:map01200 map00030]	K01057 PGLS, pgl, devB; 6-phosphogluconolactonase [EC:3.1.1.31]	1	1	1	1	1	1	1	1	1	1	1	1
554	Carbohydrate and lipid metabolism	Central carbohydrate metabolism	M00006 Pentose phosphate pathway, oxidative phase, glucose 6P => ribulose 5P [PATH:map01200 map00030]	K07404 pgl; 6-phosphogluconolactonase [EC:3.1.1.31]	1	1	0	0	0	0	1	1	0	0	0	0
555	Carbohydrate and lipid metabolism	Central carbohydrate metabolism	M00006 Pentose phosphate pathway, oxidative phase, glucose 6P => ribulose 5P [PATH:map01200 map00030]	K00033 PGD, gnd, gntZ; 6-phosphogluconate dehydrogenase [EC:1.1.1.44 1.1.1.343]	1	1	1	1	1	1	1	1	1	1	1	1
//
556	Carbohydrate and lipid metabolism	Central carbohydrate metabolism	M00007 Pentose phosphate pathway, non-oxidative phase, fructose 6P => ribose 5P [PATH:map01200 map01230 map00030]	K00615 E2.2.1.1, tktA, tktB; transketolase [EC:2.2.1.1]	1	1	1	1	1	1	1	1	1	1	1	1
557	Carbohydrate and lipid metabolism	Central carbohydrate metabolism	M00007 Pentose phosphate pathway, non-oxidative phase, fructose 6P => ribose 5P [PATH:map01200 map01230 map00030]	K00616 E2.2.1.2, talA, talB; transaldolase [EC:2.2.1.2]	1	1	1	1	1	1	1	1	1	1	1	1
558	Carbohydrate and lipid metabolism	Central carbohydrate metabolism	M00007 Pentose phosphate pathway, non-oxidative phase, fructose 6P => ribose 5P [PATH:map01200 map01230 map00030]	K13810 tal-pgi; transaldolase / glucose-6-phosphate isomerase [EC:2.2.1.2 5.3.1.9]	0	0	0	0	0	0	0	0	0	0	0	0
559	Carbohydrate and lipid metabolism	Central carbohydrate metabolism	M00007 Pentose phosphate pathway, non-oxidative phase, fructose 6P => ribose 5P [PATH:map01200 map01230 map00030]	K01783 rpe, RPE; ribulose-phosphate 3-epimerase [EC:5.1.3.1]	1	1	1	1	1	1	1	1	1	1	1	1
560	Carbohydrate and lipid metabolism	Central carbohydrate metabolism	M00007 Pentose phosphate pathway, non-oxidative phase, fructose 6P => ribose 5P [PATH:map01200 map01230 map00030]	K01807 rpiA; ribose 5-phosphate isomerase A [EC:5.3.1.6]	1	1	1	1	1	1	1	1	1	1	1	1
561	Carbohydrate and lipid metabolism	Central carbohydrate metabolism	M00007 Pentose phosphate pathway, non-oxidative phase, fructose 6P => ribose 5P [PATH:map01200 map01230 map00030]	K01808 rpiB; ribose 5-phosphate isomerase B [EC:5.3.1.6]	0	0	0	0	0	0	0	0	0	0	0	0
//
562	Carbohydrate and lipid metabolism	Central carbohydrate metabolism	M00580 Pentose phosphate pathway, archaea, fructose 6P => ribose 5P [PATH:map01200 map01230 map00030]	K08094 hxlB; 6-phospho-3-hexuloisomerase [EC:5.3.1.27]	0	0	0	0	0	0	0	0	0	0	0	0
563	Carbohydrate and lipid metabolism	Central carbohydrate metabolism	M00580 Pentose phosphate pathway, archaea, fructose 6P => ribose 5P [PATH:map01200 map01230 map00030]	K08093 hxlA; 3-hexulose-6-phosphate synthase [EC:4.1.2.43]	0	0	0	0	0	0	0	0	0	0	0	0
564	Carbohydrate and lipid metabolism	Central carbohydrate metabolism	M00580 Pentose phosphate pathway, archaea, fructose 6P => ribose 5P [PATH:map01200 map01230 map00030]	K13812 fae-hps; bifunctional enzyme Fae/Hps [EC:4.2.1.147 4.1.2.43]	0	0	0	0	0	0	0	0	0	0	0	0
565	Carbohydrate and lipid metabolism	Central carbohydrate metabolism	M00580 Pentose phosphate pathway, archaea, fructose 6P => ribose 5P [PATH:map01200 map01230 map00030]	K13831 hps-phi; 3-hexulose-6-phosphate synthase / 6-phospho-3-hexuloisomerase [EC:4.1.2.43 5.3.1.27]	0	0	0	0	0	0	0	0	0	0	0	0
566	Carbohydrate and lipid metabolism	Central carbohydrate metabolism	M00580 Pentose phosphate pathway, archaea, fructose 6P => ribose 5P [PATH:map01200 map01230 map00030]	K01807 rpiA; ribose 5-phosphate isomerase A [EC:5.3.1.6]	1	1	1	1	1	1	1	1	1	1	1	1
//
567	Carbohydrate and lipid metabolism	Central carbohydrate metabolism	M00005 PRPP biosynthesis, ribose 5P => PRPP [PATH:map01200 map01230 map00030 map00230]	K00948 PRPS, prsA; ribose-phosphate pyrophosphokinase [EC:2.7.6.1]	1	1	1	1	1	1	1	1	1	1	1	1
//
568	Carbohydrate and lipid metabolism	Central carbohydrate metabolism	M00008 Entner-Doudoroff pathway, glucose-6P => glyceraldehyde-3P + pyruvate [PATH:map01200 map00030]	K00036 G6PD, zwf; glucose-6-phosphate 1-dehydrogenase [EC:1.1.1.49 1.1.1.363]	1	1	1	1	1	1	1	1	1	1	1	1
569	Carbohydrate and lipid metabolism	Central carbohydrate metabolism	M00008 Entner-Doudoroff pathway, glucose-6P => glyceraldehyde-3P + pyruvate [PATH:map01200 map00030]	K01057 PGLS, pgl, devB; 6-phosphogluconolactonase [EC:3.1.1.31]	1	1	1	1	1	1	1	1	1	1	1	1
570	Carbohydrate and lipid metabolism	Central carbohydrate metabolism	M00008 Entner-Doudoroff pathway, glucose-6P => glyceraldehyde-3P + pyruvate [PATH:map01200 map00030]	K07404 pgl; 6-phosphogluconolactonase [EC:3.1.1.31]	1	1	0	0	0	0	1	1	0	0	0	0
571	Carbohydrate and lipid metabolism	Central carbohydrate metabolism	M00008 Entner-Doudoroff pathway, glucose-6P => glyceraldehyde-3P + pyruvate [PATH:map01200 map00030]	K01690 edd; phosphogluconate dehydratase [EC:4.2.1.12]	1	1	1	1	1	1	1	1	1	1	1	1
572	Carbohydrate and lipid metabolism	Central carbohydrate metabolism	M00008 Entner-Doudoroff pathway, glucose-6P => glyceraldehyde-3P + pyruvate [PATH:map01200 map00030]	K01625 eda; 2-dehydro-3-deoxyphosphogluconate aldolase / (4S)-4-hydroxy-2-oxoglutarate aldolase [EC:4.1.2.14 4.1.3.42]	1	1	1	1	1	1	1	1	1	1	1	1
//
573	Carbohydrate and lipid metabolism	Central carbohydrate metabolism	M00308 Semi-phosphorylative Entner-Doudoroff pathway, gluconate => glycerate-3P [PATH:map01200 map00030]	K05308 gnaD; gluconate/galactonate dehydratase [EC:4.2.1.140]	0	0	0	0	0	0	0	0	0	0	0	0
574	Carbohydrate and lipid metabolism	Central carbohydrate metabolism	M00308 Semi-phosphorylative Entner-Doudoroff pathway, gluconate => glycerate-3P [PATH:map01200 map00030]	K00874 kdgK; 2-dehydro-3-deoxygluconokinase [EC:2.7.1.45]	1	1	1	0	0	1	1	1	0	1	1	1
575	Carbohydrate and lipid metabolism	Central carbohydrate metabolism	M00308 Semi-phosphorylative Entner-Doudoroff pathway, gluconate => glycerate-3P [PATH:map01200 map00030]	K01625 eda; 2-dehydro-3-deoxyphosphogluconate aldolase / (4S)-4-hydroxy-2-oxoglutarate aldolase [EC:4.1.2.14 4.1.3.42]	1	1	1	1	1	1	1	1	1	1	1	1
576	Carbohydrate and lipid metabolism	Central carbohydrate metabolism	M00308 Semi-phosphorylative Entner-Doudoroff pathway, gluconate => glycerate-3P [PATH:map01200 map00030]	K00134 GAPDH, gapA; glyceraldehyde 3-phosphate dehydrogenase [EC:1.2.1.12]	1	1	1	1	1	1	1	1	1	1	1	1
577	Carbohydrate and lipid metabolism	Central carbohydrate metabolism	M00308 Semi-phosphorylative Entner-Doudoroff pathway, gluconate => glycerate-3P [PATH:map01200 map00030]	K00927 PGK, pgk; phosphoglycerate kinase [EC:2.7.2.3]	1	1	1	1	1	1	1	1	1	1	1	1
578	Carbohydrate and lipid metabolism	Central carbohydrate metabolism	M00308 Semi-phosphorylative Entner-Doudoroff pathway, gluconate => glycerate-3P [PATH:map01200 map00030]	K00131 gapN; glyceraldehyde-3-phosphate dehydrogenase (NADP+) [EC:1.2.1.9]	1	0	0	0	0	0	0	0	0	0	0	0
579	Carbohydrate and lipid metabolism	Central carbohydrate metabolism	M00308 Semi-phosphorylative Entner-Doudoroff pathway, gluconate => glycerate-3P [PATH:map01200 map00030]	K18978 gapN; glyceraldehyde-3-phosphate dehydrogenase [NAD(P)+] [EC:1.2.1.90]	0	0	0	0	0	0	0	0	0	0	0	0
//
580	Carbohydrate and lipid metabolism	Central carbohydrate metabolism	M00633 Semi-phosphorylative Entner-Doudoroff pathway, gluconate/galactonate => glycerate-3P [PATH:map01200 map00030 map00052]	K05308 gnaD; gluconate/galactonate dehydratase [EC:4.2.1.140]	0	0	0	0	0	0	0	0	0	0	0	0
581	Carbohydrate and lipid metabolism	Central carbohydrate metabolism	M00633 Semi-phosphorylative Entner-Doudoroff pathway, gluconate/galactonate => glycerate-3P [PATH:map01200 map00030 map00052]	K18126 sskdgK; 2-dehydro-3-deoxygluconokinase / 2-dehydro-3-deoxygalactonokinase [EC:2.7.1.178]	0	0	0	0	0	0	0	0	0	0	0	0
582	Carbohydrate and lipid metabolism	Central carbohydrate metabolism	M00633 Semi-phosphorylative Entner-Doudoroff pathway, gluconate/galactonate => glycerate-3P [PATH:map01200 map00030 map00052]	K11395 kdpgA; 2-dehydro-3-deoxy-phosphogluconate/2-dehydro-3-deoxy-6-phosphogalactonate aldolase [EC:4.1.2.55]	0	0	0	0	0	0	0	0	0	0	0	0
583	Carbohydrate and lipid metabolism	Central carbohydrate metabolism	M00633 Semi-phosphorylative Entner-Doudoroff pathway, gluconate/galactonate => glycerate-3P [PATH:map01200 map00030 map00052]	K00131 gapN; glyceraldehyde-3-phosphate dehydrogenase (NADP+) [EC:1.2.1.9]	1	0	0	0	0	0	0	0	0	0	0	0
584	Carbohydrate and lipid metabolism	Central carbohydrate metabolism	M00633 Semi-phosphorylative Entner-Doudoroff pathway, gluconate/galactonate => glycerate-3P [PATH:map01200 map00030 map00052]	K18978 gapN; glyceraldehyde-3-phosphate dehydrogenase [NAD(P)+] [EC:1.2.1.90]	0	0	0	0	0	0	0	0	0	0	0	0
//
585	Carbohydrate and lipid metabolism	Central carbohydrate metabolism	M00309 Non-phosphorylative Entner-Doudoroff pathway, gluconate/galactonate => glycerate [PATH:map01200 map00030 map00052]	K05308 gnaD; gluconate/galactonate dehydratase [EC:4.2.1.140]	0	0	0	0	0	0	0	0	0	0	0	0
586	Carbohydrate and lipid metabolism	Central carbohydrate metabolism	M00309 Non-phosphorylative Entner-Doudoroff pathway, gluconate/galactonate => glycerate [PATH:map01200 map00030 map00052]	K11395 kdpgA; 2-dehydro-3-deoxy-phosphogluconate/2-dehydro-3-deoxy-6-phosphogalactonate aldolase [EC:4.1.2.55]	0	0	0	0	0	0	0	0	0	0	0	0
587	Carbohydrate and lipid metabolism	Central carbohydrate metabolism	M00309 Non-phosphorylative Entner-Doudoroff pathway, gluconate/galactonate => glycerate [PATH:map01200 map00030 map00052]	K18127 kdgA; 2-dehydro-3-deoxy-D-gluconate aldolase [EC:4.1.2.51]	0	0	0	0	0	0	0	0	0	0	0	0
588	Carbohydrate and lipid metabolism	Central carbohydrate metabolism	M00309 Non-phosphorylative Entner-Doudoroff pathway, gluconate/galactonate => glycerate [PATH:map01200 map00030 map00052]	K18020 cutA; glyceraldehyde dehydrogenase large subunit [EC:1.2.99.8]	0	0	0	0	0	0	0	0	0	0	0	0
589	Carbohydrate and lipid metabolism	Central carbohydrate metabolism	M00309 Non-phosphorylative Entner-Doudoroff pathway, gluconate/galactonate => glycerate [PATH:map01200 map00030 map00052]	K18021 cutB; glyceraldehyde dehydrogenase medium subunit [EC:1.2.99.8]	0	0	0	0	0	0	0	0	0	0	0	0
590	Carbohydrate and lipid metabolism	Central carbohydrate metabolism	M00309 Non-phosphorylative Entner-Doudoroff pathway, gluconate/galactonate => glycerate [PATH:map01200 map00030 map00052]	K18022 cutC; glyceraldehyde dehydrogenase small subunit [EC:1.2.99.8]	0	0	0	0	0	0	0	0	0	0	0	0
591	Carbohydrate and lipid metabolism	Central carbohydrate metabolism	M00309 Non-phosphorylative Entner-Doudoroff pathway, gluconate/galactonate => glycerate [PATH:map01200 map00030 map00052]	K18128 gadh; D-glyceraldehyde dehydrogenase (NADP+) [EC:1.2.1.89]	0	0	0	0	0	0	0	0	0	0	0	0
592	Carbohydrate and lipid metabolism	Central carbohydrate metabolism	M00309 Non-phosphorylative Entner-Doudoroff pathway, gluconate/galactonate => glycerate [PATH:map01200 map00030 map00052]	K03738 aor; aldehyde:ferredoxin oxidoreductase [EC:1.2.7.5]	0	0	0	0	0	0	0	0	0	0	0	0
//
593	Carbohydrate and lipid metabolism	Other carbohydrate metabolism	M00012 Glyoxylate cycle [PATH:map01200 map00630]	K01647 CS, gltA; citrate synthase [EC:2.3.3.1]	1	1	1	1	1	1	1	1	1	1	1	1
594	Carbohydrate and lipid metabolism	Other carbohydrate metabolism	M00012 Glyoxylate cycle [PATH:map01200 map00630]	K01681 ACO, acnA; aconitate hydratase [EC:4.2.1.3]	1	1	1	1	1	1	1	1	1	1	1	1
595	Carbohydrate and lipid metabolism	Other carbohydrate metabolism	M00012 Glyoxylate cycle [PATH:map01200 map00630]	K01682 acnB; aconitate hydratase 2 / 2-methylisocitrate dehydratase [EC:4.2.1.3 4.2.1.99]	1	1	1	1	1	1	1	1	1	1	1	1
596	Carbohydrate and lipid metabolism	Other carbohydrate metabolism	M00012 Glyoxylate cycle [PATH:map01200 map00630]	K01637 E4.1.3.1, aceA; isocitrate lyase [EC:4.1.3.1]	0	0	1	0	1	1	1	0	0	0	0	1
597	Carbohydrate and lipid metabolism	Other carbohydrate metabolism	M00012 Glyoxylate cycle [PATH:map01200 map00630]	K01638 aceB, glcB; malate synthase [EC:2.3.3.9]	1	0	1	1	1	1	1	0	0	0	0	1
598	Carbohydrate and lipid metabolism	Other carbohydrate metabolism	M00012 Glyoxylate cycle [PATH:map01200 map00630]	K19282 aceB; bifunctional (S)-malyl-CoA lyase/thioesterase [EC:4.1.3.24 3.1.2.30]	0	0	0	0	0	0	0	0	0	0	0	0
599	Carbohydrate and lipid metabolism	Other carbohydrate metabolism	M00012 Glyoxylate cycle [PATH:map01200 map00630]	K00026 MDH2; malate dehydrogenase [EC:1.1.1.37]	1	1	1	1	1	1	1	1	1	1	1	1
600	Carbohydrate and lipid metabolism	Other carbohydrate metabolism	M00012 Glyoxylate cycle [PATH:map01200 map00630]	K00025 MDH1; malate dehydrogenase [EC:1.1.1.37]	0	0	0	0	0	0	0	0	0	0	0	0
601	Carbohydrate and lipid metabolism	Other carbohydrate metabolism	M00012 Glyoxylate cycle [PATH:map01200 map00630]	K00024 mdh; malate dehydrogenase [EC:1.1.1.37]	0	0	0	0	0	0	0	0	0	0	0	0
//
602	Carbohydrate and lipid metabolism	Other carbohydrate metabolism	M00373 Ethylmalonyl pathway [PATH:map01200 map00630]	K00626 E2.3.1.9, atoB; acetyl-CoA C-acetyltransferase [EC:2.3.1.9]	1	1	1	1	1	1	1	1	1	1	1	1
603	Carbohydrate and lipid metabolism	Other carbohydrate metabolism	M00373 Ethylmalonyl pathway [PATH:map01200 map00630]	K00023 E1.1.1.36, phbB; acetoacetyl-CoA reductase [EC:1.1.1.36]	1	0	0	1	0	0	0	0	0	0	0	0
604	Carbohydrate and lipid metabolism	Other carbohydrate metabolism	M00373 Ethylmalonyl pathway [PATH:map01200 map00630]	K17865 croR; 3-hydroxybutyryl-CoA dehydratase [EC:4.2.1.55]	0	1	0	1	1	1	1	1	0	0	0	0
605	Carbohydrate and lipid metabolism	Other carbohydrate metabolism	M00373 Ethylmalonyl pathway [PATH:map01200 map00630]	K14446 ccr; crotonyl-CoA carboxylase/reductase [EC:1.3.1.85]	0	0	0	0	0	0	0	0	0	0	0	0
606	Carbohydrate and lipid metabolism	Other carbohydrate metabolism	M00373 Ethylmalonyl pathway [PATH:map01200 map00630]	K14447 ecm; (2R)-ethylmalonyl-CoA mutase	0	0	0	0	0	0	0	0	0	0	0	0
607	Carbohydrate and lipid metabolism	Other carbohydrate metabolism	M00373 Ethylmalonyl pathway [PATH:map01200 map00630]	K14448 mcd; (2S)-methylsuccinyl-CoA dehydrogenase [EC:1.3.8.12]	0	0	0	0	0	0	0	0	0	0	0	0
608	Carbohydrate and lipid metabolism	Other carbohydrate metabolism	M00373 Ethylmalonyl pathway [PATH:map01200 map00630]	K14449 mch, mcd; 2-methylfumaryl-CoA hydratase [EC:4.2.1.148]	1	1	0	1	0	0	0	1	1	1	1	0
609	Carbohydrate and lipid metabolism	Other carbohydrate metabolism	M00373 Ethylmalonyl pathway [PATH:map01200 map00630]	K08691 mcl; malyl-CoA/(S)-citramalyl-CoA lyase [EC:4.1.3.24 4.1.3.25]	1	0	0	1	0	0	0	0	0	0	0	0
610	Carbohydrate and lipid metabolism	Other carbohydrate metabolism	M00373 Ethylmalonyl pathway [PATH:map01200 map00630]	K14451 mcl2; (3S)-malyl-CoA thioesterase [EC:3.1.2.30]	1	1	0	1	0	0	0	1	1	1	1	0
611	Carbohydrate and lipid metabolism	Other carbohydrate metabolism	M00373 Ethylmalonyl pathway [PATH:map01200 map00630]	K01965 PCCA, pccA; propionyl-CoA carboxylase alpha chain [EC:6.4.1.3]	0	0	0	0	0	0	0	0	0	0	0	0
612	Carbohydrate and lipid metabolism	Other carbohydrate metabolism	M00373 Ethylmalonyl pathway [PATH:map01200 map00630]	K01966 PCCB, pccB; propionyl-CoA carboxylase beta chain [EC:6.4.1.3]	0	0	0	0	0	0	0	0	0	0	0	0
613	Carbohydrate and lipid metabolism	Other carbohydrate metabolism	M00373 Ethylmalonyl pathway [PATH:map01200 map00630]	K05606 MCEE, epi; methylmalonyl-CoA/ethylmalonyl-CoA epimerase [EC:5.1.99.1]	0	0	0	0	0	0	0	1	1	0	0	0
614	Carbohydrate and lipid metabolism	Other carbohydrate metabolism	M00373 Ethylmalonyl pathway [PATH:map01200 map00630]	K01847 MUT; methylmalonyl-CoA mutase [EC:5.4.99.2]	0	0	0	0	0	0	0	0	0	0	0	0
//
615	Carbohydrate and lipid metabolism	Other carbohydrate metabolism	M00740 Methylaspartate cycle [PATH:map01200 map00020 map00250 map00630]	K01647 CS, gltA; citrate synthase [EC:2.3.3.1]	1	1	1	1	1	1	1	1	1	1	1	1
616	Carbohydrate and lipid metabolism	Other carbohydrate metabolism	M00740 Methylaspartate cycle [PATH:map01200 map00020 map00250 map00630]	K01681 ACO, acnA; aconitate hydratase [EC:4.2.1.3]	1	1	1	1	1	1	1	1	1	1	1	1
617	Carbohydrate and lipid metabolism	Other carbohydrate metabolism	M00740 Methylaspartate cycle [PATH:map01200 map00020 map00250 map00630]	K00031 IDH1, IDH2, icd; isocitrate dehydrogenase [EC:1.1.1.42]	1	1	1	1	1	1	1	1	1	1	1	1
618	Carbohydrate and lipid metabolism	Other carbohydrate metabolism	M00740 Methylaspartate cycle [PATH:map01200 map00020 map00250 map00630]	K00261 GLUD1_2, gdhA; glutamate dehydrogenase (NAD(P)+) [EC:1.4.1.3]	0	0	0	0	0	0	0	0	0	0	0	0
619	Carbohydrate and lipid metabolism	Other carbohydrate metabolism	M00740 Methylaspartate cycle [PATH:map01200 map00020 map00250 map00630]	K19268 glmE, mutE, mamB; methylaspartate mutase epsilon subunit [EC:5.4.99.1]	1	0	0	1	0	0	0	0	0	0	0	0
620	Carbohydrate and lipid metabolism	Other carbohydrate metabolism	M00740 Methylaspartate cycle [PATH:map01200 map00020 map00250 map00630]	K01846 glmS, mutS, mamA; methylaspartate mutase sigma subunit [EC:5.4.99.1]	1	0	0	1	0	0	0	0	0	0	0	0
621	Carbohydrate and lipid metabolism	Other carbohydrate metabolism	M00740 Methylaspartate cycle [PATH:map01200 map00020 map00250 map00630]	K04835 mal; methylaspartate ammonia-lyase [EC:4.3.1.2]	0	0	0	0	0	0	0	0	0	0	0	0
622	Carbohydrate and lipid metabolism	Other carbohydrate metabolism	M00740 Methylaspartate cycle [PATH:map01200 map00020 map00250 map00630]	K19280 mct; succinyl-CoA:mesaconate CoA transferase [EC:2.8.3.-]	0	0	0	0	0	0	0	0	0	0	0	0
623	Carbohydrate and lipid metabolism	Other carbohydrate metabolism	M00740 Methylaspartate cycle [PATH:map01200 map00020 map00250 map00630]	K14449 mch, mcd; 2-methylfumaryl-CoA hydratase [EC:4.2.1.148]	1	1	0	1	0	0	0	1	1	1	1	0
624	Carbohydrate and lipid metabolism	Other carbohydrate metabolism	M00740 Methylaspartate cycle [PATH:map01200 map00020 map00250 map00630]	K19281 mcl; beta-methylmalyl-CoA/(S)-malyl-CoA lyase [EC:4.1.3.24]	0	0	0	0	0	0	0	0	0	0	0	0
625	Carbohydrate and lipid metabolism	Other carbohydrate metabolism	M00740 Methylaspartate cycle [PATH:map01200 map00020 map00250 map00630]	K19282 aceB; bifunctional (S)-malyl-CoA lyase/thioesterase [EC:4.1.3.24 3.1.2.30]	0	0	0	0	0	0	0	0	0	0	0	0
626	Carbohydrate and lipid metabolism	Other carbohydrate metabolism	M00740 Methylaspartate cycle [PATH:map01200 map00020 map00250 map00630]	K00024 mdh; malate dehydrogenase [EC:1.1.1.37]	0	0	0	0	0	0	0	0	0	0	0	0
//
627	Carbohydrate and lipid metabolism	Other carbohydrate metabolism	M00532 Photorespiration [PATH:map01200 map00630]	K01601 rbcL; ribulose-bisphosphate carboxylase large chain [EC:4.1.1.39]	0	0	0	0	0	0	0	0	0	0	0	0
628	Carbohydrate and lipid metabolism	Other carbohydrate metabolism	M00532 Photorespiration [PATH:map01200 map00630]	K01602 rbcS; ribulose-bisphosphate carboxylase small chain [EC:4.1.1.39]	0	0	0	0	0	0	0	0	0	0	0	0
629	Carbohydrate and lipid metabolism	Other carbohydrate metabolism	M00532 Photorespiration [PATH:map01200 map00630]	K19269 PGP, PGLP; phosphoglycolate phosphatase [EC:3.1.3.18 3.1.3.48]	0	0	0	0	0	0	0	0	0	0	0	0
630	Carbohydrate and lipid metabolism	Other carbohydrate metabolism	M00532 Photorespiration [PATH:map01200 map00630]	K11517 HAO; (S)-2-hydroxy-acid oxidase [EC:1.1.3.15]	0	0	0	0	0	0	0	0	0	0	0	0
631	Carbohydrate and lipid metabolism	Other carbohydrate metabolism	M00532 Photorespiration [PATH:map01200 map00630]	K03781 katE, CAT, catB, srpA; catalase [EC:1.11.1.6]	0	0	0	0	0	0	0	0	0	0	0	0
632	Carbohydrate and lipid metabolism	Other carbohydrate metabolism	M00532 Photorespiration [PATH:map01200 map00630]	K14272 GGAT; glutamate--glyoxylate aminotransferase [EC:2.6.1.4 2.6.1.2 2.6.1.44]	0	0	0	0	0	0	0	0	0	0	0	0
633	Carbohydrate and lipid metabolism	Other carbohydrate metabolism	M00532 Photorespiration [PATH:map01200 map00630]	K00600 glyA, SHMT; glycine hydroxymethyltransferase [EC:2.1.2.1]	1	1	1	1	1	1	1	1	1	1	1	1
634	Carbohydrate and lipid metabolism	Other carbohydrate metabolism	M00532 Photorespiration [PATH:map01200 map00630]	K00830 AGXT; alanine-glyoxylate transaminase / serine-glyoxylate transaminase / serine-pyruvate transaminase [EC:2.6.1.44 2.6.1.45 2.6.1.51]	1	0	1	1	1	1	1	0	0	0	0	0
635	Carbohydrate and lipid metabolism	Other carbohydrate metabolism	M00532 Photorespiration [PATH:map01200 map00630]	K15893 HPR1; hydroxypyruvate reductase 1	0	0	0	0	0	0	0	0	0	0	0	0
636	Carbohydrate and lipid metabolism	Other carbohydrate metabolism	M00532 Photorespiration [PATH:map01200 map00630]	K15919 HPR2; hydroxypyruvate reductase 2	0	0	0	0	0	0	0	0	0	0	0	0
637	Carbohydrate and lipid metabolism	Other carbohydrate metabolism	M00532 Photorespiration [PATH:map01200 map00630]	K15918 GLYK; D-glycerate 3-kinase [EC:2.7.1.31]	0	0	1	0	1	1	1	0	0	0	0	1
638	Carbohydrate and lipid metabolism	Other carbohydrate metabolism	M00532 Photorespiration [PATH:map01200 map00630]	K00281 GLDC, gcvP; glycine dehydrogenase [EC:1.4.4.2]	1	1	1	1	1	1	1	1	1	1	1	1
639	Carbohydrate and lipid metabolism	Other carbohydrate metabolism	M00532 Photorespiration [PATH:map01200 map00630]	K00605 gcvT, AMT; aminomethyltransferase [EC:2.1.2.10]	1	1	1	1	1	1	1	1	1	1	1	1
640	Carbohydrate and lipid metabolism	Other carbohydrate metabolism	M00532 Photorespiration [PATH:map01200 map00630]	K00382 DLD, lpd, pdhD; dihydrolipoamide dehydrogenase [EC:1.8.1.4]	1	1	1	1	1	1	1	1	1	1	1	1
641	Carbohydrate and lipid metabolism	Other carbohydrate metabolism	M00532 Photorespiration [PATH:map01200 map00630]	K02437 gcvH, GCSH; glycine cleavage system H protein	1	1	1	1	1	1	1	1	1	1	1	1
//
642	Carbohydrate and lipid metabolism	Other carbohydrate metabolism	M00013 Malonate semialdehyde pathway, propanoyl-CoA => acetyl-CoA [PATH:map01200 map00640]	K00249 ACADM, acd; acyl-CoA dehydrogenase [EC:1.3.8.7]	1	1	1	1	1	1	1	1	1	1	1	1
643	Carbohydrate and lipid metabolism	Other carbohydrate metabolism	M00013 Malonate semialdehyde pathway, propanoyl-CoA => acetyl-CoA [PATH:map01200 map00640]	K07511 ECHS1; enoyl-CoA hydratase [EC:4.2.1.17]	0	0	0	0	0	0	0	0	0	0	0	0
644	Carbohydrate and lipid metabolism	Other carbohydrate metabolism	M00013 Malonate semialdehyde pathway, propanoyl-CoA => acetyl-CoA [PATH:map01200 map00640]	K07514 EHHADH; enoyl-CoA hydratase / 3-hydroxyacyl-CoA dehydrogenase / 3,2-trans-enoyl-CoA isomerase [EC:4.2.1.17 1.1.1.35 5.3.3.8]	0	0	0	0	0	0	0	0	0	0	0	0
645	Carbohydrate and lipid metabolism	Other carbohydrate metabolism	M00013 Malonate semialdehyde pathway, propanoyl-CoA => acetyl-CoA [PATH:map01200 map00640]	K07515 HADHA; enoyl-CoA hydratase / long-chain 3-hydroxyacyl-CoA dehydrogenase [EC:4.2.1.17 1.1.1.211]	0	0	0	0	0	0	0	0	0	0	0	0
646	Carbohydrate and lipid metabolism	Other carbohydrate metabolism	M00013 Malonate semialdehyde pathway, propanoyl-CoA => acetyl-CoA [PATH:map01200 map00640]	K05605 HIBCH; 3-hydroxyisobutyryl-CoA hydrolase [EC:3.1.2.4]	0	1	0	0	0	0	0	1	1	1	1	0
647	Carbohydrate and lipid metabolism	Other carbohydrate metabolism	M00013 Malonate semialdehyde pathway, propanoyl-CoA => acetyl-CoA [PATH:map01200 map00640]	K00140 mmsA, iolA, ALDH6A1; malonate-semialdehyde dehydrogenase (acetylating) / methylmalonate-semialdehyde dehydrogenase [EC:1.2.1.18 1.2.1.27]	1	1	0	1	1	1	1	1	1	1	1	1
//
648	Carbohydrate and lipid metabolism	Other carbohydrate metabolism	M00741 Propanoyl-CoA metabolism, propanoyl-CoA => succinyl-CoA [PATH:map01200 map00280 map00630 map00640]	K01965 PCCA, pccA; propionyl-CoA carboxylase alpha chain [EC:6.4.1.3]	0	0	0	0	0	0	0	0	0	0	0	0
649	Carbohydrate and lipid metabolism	Other carbohydrate metabolism	M00741 Propanoyl-CoA metabolism, propanoyl-CoA => succinyl-CoA [PATH:map01200 map00280 map00630 map00640]	K01966 PCCB, pccB; propionyl-CoA carboxylase beta chain [EC:6.4.1.3]	0	0	0	0	0	0	0	0	0	0	0	0
650	Carbohydrate and lipid metabolism	Other carbohydrate metabolism	M00741 Propanoyl-CoA metabolism, propanoyl-CoA => succinyl-CoA [PATH:map01200 map00280 map00630 map00640]	K11263 bccA; acetyl-CoA/propionyl-CoA carboxylase, biotin carboxylase, biotin carboxyl carrier protein [EC:6.4.1.2 6.4.1.3 6.3.4.14]	0	0	0	0	0	0	0	0	0	0	0	0
651	Carbohydrate and lipid metabolism	Other carbohydrate metabolism	M00741 Propanoyl-CoA metabolism, propanoyl-CoA => succinyl-CoA [PATH:map01200 map00280 map00630 map00640]	K18472 accD6; acetyl-CoA/propionyl-CoA carboxylase carboxyl transferase subunit [EC:6.4.1.2 6.4.1.3]	0	0	0	0	0	0	0	0	0	0	0	0
652	Carbohydrate and lipid metabolism	Other carbohydrate metabolism	M00741 Propanoyl-CoA metabolism, propanoyl-CoA => succinyl-CoA [PATH:map01200 map00280 map00630 map00640]	K19312 K19312; acetyl-CoA/propionyl-CoA carboxylase carboxyl transferase subunit [EC:6.4.1.2 6.4.1.3]	0	0	0	0	0	0	0	0	0	0	0	0
653	Carbohydrate and lipid metabolism	Other carbohydrate metabolism	M00741 Propanoyl-CoA metabolism, propanoyl-CoA => succinyl-CoA [PATH:map01200 map00280 map00630 map00640]	K01964 K01964; acetyl-CoA/propionyl-CoA carboxylase [EC:6.4.1.2 6.4.1.3]	0	0	0	0	0	0	0	0	0	0	0	0
654	Carbohydrate and lipid metabolism	Other carbohydrate metabolism	M00741 Propanoyl-CoA metabolism, propanoyl-CoA => succinyl-CoA [PATH:map01200 map00280 map00630 map00640]	K15036 K15036; acetyl-CoA/propionyl-CoA carboxylase [EC:6.4.1.2 6.4.1.3]	0	0	0	0	0	0	0	0	0	0	0	0
655	Carbohydrate and lipid metabolism	Other carbohydrate metabolism	M00741 Propanoyl-CoA metabolism, propanoyl-CoA => succinyl-CoA [PATH:map01200 map00280 map00630 map00640]	K15037 K15037; biotin carboxyl carrier protein	0	0	0	0	0	0	0	0	0	0	0	0
656	Carbohydrate and lipid metabolism	Other carbohydrate metabolism	M00741 Propanoyl-CoA metabolism, propanoyl-CoA => succinyl-CoA [PATH:map01200 map00280 map00630 map00640]	K05606 MCEE, epi; methylmalonyl-CoA/ethylmalonyl-CoA epimerase [EC:5.1.99.1]	0	0	0	0	0	0	0	1	1	0	0	0
657	Carbohydrate and lipid metabolism	Other carbohydrate metabolism	M00741 Propanoyl-CoA metabolism, propanoyl-CoA => succinyl-CoA [PATH:map01200 map00280 map00630 map00640]	K01847 MUT; methylmalonyl-CoA mutase [EC:5.4.99.2]	0	0	0	0	0	0	0	0	0	0	0	0
658	Carbohydrate and lipid metabolism	Other carbohydrate metabolism	M00741 Propanoyl-CoA metabolism, propanoyl-CoA => succinyl-CoA [PATH:map01200 map00280 map00630 map00640]	K01848 E5.4.99.2A, mcmA1; methylmalonyl-CoA mutase, N-terminal domain [EC:5.4.99.2]	0	0	0	0	0	0	0	0	0	0	0	0
659	Carbohydrate and lipid metabolism	Other carbohydrate metabolism	M00741 Propanoyl-CoA metabolism, propanoyl-CoA => succinyl-CoA [PATH:map01200 map00280 map00630 map00640]	K01849 E5.4.99.2B, mcmA2; methylmalonyl-CoA mutase, C-terminal domain [EC:5.4.99.2]	0	0	0	0	0	0	0	0	0	0	0	0
660	Carbohydrate and lipid metabolism	Other carbohydrate metabolism	M00741 Propanoyl-CoA metabolism, propanoyl-CoA => succinyl-CoA [PATH:map01200 map00280 map00630 map00640]	K11942 E5.4.99.2; methylmalonyl-CoA mutase [EC:5.4.99.2]	0	0	1	0	0	0	0	0	0	0	0	0
//
661	Carbohydrate and lipid metabolism	Other carbohydrate metabolism	M00632 Galactose degradation, Leloir pathway, galactose => alpha-D-glucose-1P [PATH:map00052]	K01785 galM, GALM; aldose 1-epimerase [EC:5.1.3.3]	1	1	1	0	1	1	1	1	1	1	1	1
662	Carbohydrate and lipid metabolism	Other carbohydrate metabolism	M00632 Galactose degradation, Leloir pathway, galactose => alpha-D-glucose-1P [PATH:map00052]	K00849 galK; galactokinase [EC:2.7.1.6]	1	1	1	1	1	1	1	1	1	1	1	1
663	Carbohydrate and lipid metabolism	Other carbohydrate metabolism	M00632 Galactose degradation, Leloir pathway, galactose => alpha-D-glucose-1P [PATH:map00052]	K00965 galT, GALT; UDPglucose--hexose-1-phosphate uridylyltransferase [EC:2.7.7.12]	1	1	1	0	1	1	1	1	1	1	1	1
664	Carbohydrate and lipid metabolism	Other carbohydrate metabolism	M00632 Galactose degradation, Leloir pathway, galactose => alpha-D-glucose-1P [PATH:map00052]	K01784 galE, GALE; UDP-glucose 4-epimerase [EC:5.1.3.2]	1	1	1	0	1	1	1	1	1	1	1	1
//
665	Carbohydrate and lipid metabolism	Other carbohydrate metabolism	M00552 D-galactonate degradation, De Ley-Doudoroff pathway, D-galactonate => glycerate-3P [PATH:map00052]	K01684 dgoD; galactonate dehydratase [EC:4.2.1.6]	1	1	1	1	1	1	1	1	1	1	1	1
666	Carbohydrate and lipid metabolism	Other carbohydrate metabolism	M00552 D-galactonate degradation, De Ley-Doudoroff pathway, D-galactonate => glycerate-3P [PATH:map00052]	K00883 dgoK; 2-dehydro-3-deoxygalactonokinase [EC:2.7.1.58]	0	1	0	0	1	1	1	1	1	1	0	0
667	Carbohydrate and lipid metabolism	Other carbohydrate metabolism	M00552 D-galactonate degradation, De Ley-Doudoroff pathway, D-galactonate => glycerate-3P [PATH:map00052]	K01631 dgoA; 2-dehydro-3-deoxyphosphogalactonate aldolase [EC:4.1.2.21]	0	1	0	0	1	1	1	1	1	1	0	0
668	Carbohydrate and lipid metabolism	Other carbohydrate metabolism	M00552 D-galactonate degradation, De Ley-Doudoroff pathway, D-galactonate => glycerate-3P [PATH:map00052]	K00134 GAPDH, gapA; glyceraldehyde 3-phosphate dehydrogenase [EC:1.2.1.12]	1	1	1	1	1	1	1	1	1	1	1	1
669	Carbohydrate and lipid metabolism	Other carbohydrate metabolism	M00552 D-galactonate degradation, De Ley-Doudoroff pathway, D-galactonate => glycerate-3P [PATH:map00052]	K00927 PGK, pgk; phosphoglycerate kinase [EC:2.7.2.3]	1	1	1	1	1	1	1	1	1	1	1	1
//
670	Carbohydrate and lipid metabolism	Other carbohydrate metabolism	M00014 Glucuronate pathway (uronate pathway) [PATH:map00040]	K00012 UGDH, ugd; UDPglucose 6-dehydrogenase [EC:1.1.1.22]	1	1	1	0	1	1	1	1	1	1	1	1
671	Carbohydrate and lipid metabolism	Other carbohydrate metabolism	M00014 Glucuronate pathway (uronate pathway) [PATH:map00040]	K12447 USP; UDP-sugar pyrophosphorylase [EC:2.7.7.64]	0	0	0	0	0	0	0	0	0	0	0	0
672	Carbohydrate and lipid metabolism	Other carbohydrate metabolism	M00014 Glucuronate pathway (uronate pathway) [PATH:map00040]	K16190 GLCAK; glucuronokinase [EC:2.7.1.43]	0	0	0	0	0	0	0	0	0	0	0	0
673	Carbohydrate and lipid metabolism	Other carbohydrate metabolism	M00014 Glucuronate pathway (uronate pathway) [PATH:map00040]	K00699 UGT; glucuronosyltransferase [EC:2.4.1.17]	0	0	0	0	0	0	0	0	0	0	0	0
674	Carbohydrate and lipid metabolism	Other carbohydrate metabolism	M00014 Glucuronate pathway (uronate pathway) [PATH:map00040]	K01195 uidA, GUSB; beta-glucuronidase [EC:3.2.1.31]	0	0	0	0	0	0	0	0	0	0	0	0
675	Carbohydrate and lipid metabolism	Other carbohydrate metabolism	M00014 Glucuronate pathway (uronate pathway) [PATH:map00040]	K14756 KL; klotho [EC:3.2.1.31]	0	0	0	0	0	0	0	0	0	0	0	0
676	Carbohydrate and lipid metabolism	Other carbohydrate metabolism	M00014 Glucuronate pathway (uronate pathway) [PATH:map00040]	K00002 AKR1A1, adh; alcohol dehydrogenase (NADP+) [EC:1.1.1.2]	0	0	0	0	0	0	0	0	0	0	0	0
677	Carbohydrate and lipid metabolism	Other carbohydrate metabolism	M00014 Glucuronate pathway (uronate pathway) [PATH:map00040]	K13247 CRYL1; L-gulonate 3-dehydrogenase [EC:1.1.1.45]	0	0	0	0	0	0	0	0	0	0	0	0
678	Carbohydrate and lipid metabolism	Other carbohydrate metabolism	M00014 Glucuronate pathway (uronate pathway) [PATH:map00040]	K03331 DCXR; L-xylulose reductase [EC:1.1.1.10]	1	0	0	0	0	0	0	0	0	0	0	0
679	Carbohydrate and lipid metabolism	Other carbohydrate metabolism	M00014 Glucuronate pathway (uronate pathway) [PATH:map00040]	K05351 E1.1.1.9; D-xylulose reductase [EC:1.1.1.9]	0	0	0	0	0	0	0	0	0	0	0	0
680	Carbohydrate and lipid metabolism	Other carbohydrate metabolism	M00014 Glucuronate pathway (uronate pathway) [PATH:map00040]	K00008 SORD, gutB; L-iditol 2-dehydrogenase [EC:1.1.1.14]	0	1	0	0	0	0	0	0	0	0	0	0
681	Carbohydrate and lipid metabolism	Other carbohydrate metabolism	M00014 Glucuronate pathway (uronate pathway) [PATH:map00040]	K00854 xylB, XYLB; xylulokinase [EC:2.7.1.17]	1	1	0	1	0	0	0	1	1	1	1	1
//
682	Carbohydrate and lipid metabolism	Other carbohydrate metabolism	M00630 D-Galacturonate degradation (fungi) [PATH:map00040]	K18106 GAAA; D-galacturonate reductase [EC:1.1.1.-]	0	0	0	0	0	0	0	0	0	0	0	0
683	Carbohydrate and lipid metabolism	Other carbohydrate metabolism	M00630 D-Galacturonate degradation (fungi) [PATH:map00040]	K19634 gar1; D-galacturonate reductase [EC:1.1.1.365]	0	0	0	0	0	0	0	0	0	0	0	0
684	Carbohydrate and lipid metabolism	Other carbohydrate metabolism	M00630 D-Galacturonate degradation (fungi) [PATH:map00040]	K18102 GAAB, LGD1; L-galactonate dehydratase [EC:4.2.1.146]	0	0	0	0	0	0	0	0	0	0	0	0
685	Carbohydrate and lipid metabolism	Other carbohydrate metabolism	M00630 D-Galacturonate degradation (fungi) [PATH:map00040]	K18103 GAAC, LGA1; L-threo-3-deoxy-hexylosonate aldolase [EC:4.1.2.54]	0	0	0	0	0	0	0	0	0	0	0	0
686	Carbohydrate and lipid metabolism	Other carbohydrate metabolism	M00630 D-Galacturonate degradation (fungi) [PATH:map00040]	K18107 GAAD; L-glyceraldehyde reductase [EC:1.1.1.372]	0	0	0	0	0	0	0	0	0	0	0	0
//
687	Carbohydrate and lipid metabolism	Other carbohydrate metabolism	M00631 D-Galacturonate degradation (bacteria) [PATH:map00040 map00030]	K01812 uxaC; glucuronate isomerase [EC:5.3.1.12]	0	0	0	0	0	0	0	0	0	1	0	0
688	Carbohydrate and lipid metabolism	Other carbohydrate metabolism	M00631 D-Galacturonate degradation (bacteria) [PATH:map00040 map00030]	K00041 uxaB; tagaturonate reductase [EC:1.1.1.58]	0	0	0	0	0	0	0	0	0	0	0	0
689	Carbohydrate and lipid metabolism	Other carbohydrate metabolism	M00631 D-Galacturonate degradation (bacteria) [PATH:map00040 map00030]	K01685 uxaA; altronate hydrolase [EC:4.2.1.7]	0	1	0	0	0	0	1	1	0	0	0	0
690	Carbohydrate and lipid metabolism	Other carbohydrate metabolism	M00631 D-Galacturonate degradation (bacteria) [PATH:map00040 map00030]	K16849 uxaA1; altronate dehydratase small subunit [EC:4.2.1.7]	0	1	0	0	0	0	1	1	0	0	0	0
691	Carbohydrate and lipid metabolism	Other carbohydrate metabolism	M00631 D-Galacturonate degradation (bacteria) [PATH:map00040 map00030]	K16850 uxaA2; altronate dehydratase large subunit [EC:4.2.1.7]	0	0	0	0	0	0	0	0	0	0	0	0
692	Carbohydrate and lipid metabolism	Other carbohydrate metabolism	M00631 D-Galacturonate degradation (bacteria) [PATH:map00040 map00030]	K00874 kdgK; 2-dehydro-3-deoxygluconokinase [EC:2.7.1.45]	1	1	1	0	0	1	1	1	0	1	1	1
693	Carbohydrate and lipid metabolism	Other carbohydrate metabolism	M00631 D-Galacturonate degradation (bacteria) [PATH:map00040 map00030]	K01625 eda; 2-dehydro-3-deoxyphosphogluconate aldolase / (4S)-4-hydroxy-2-oxoglutarate aldolase [EC:4.1.2.14 4.1.3.42]	1	1	1	1	1	1	1	1	1	1	1	1
694	Carbohydrate and lipid metabolism	Other carbohydrate metabolism	M00631 D-Galacturonate degradation (bacteria) [PATH:map00040 map00030]	K17463 dgaF; 2-dehydro-3-deoxy-phosphogluconate aldolase [EC:4.1.2.14]	0	0	0	0	0	0	0	0	0	0	0	0
//
695	Carbohydrate and lipid metabolism	Other carbohydrate metabolism	M00061 D-Glucuronate degradation [PATH:map00040 map00030]	K01812 uxaC; glucuronate isomerase [EC:5.3.1.12]	0	0	0	0	0	0	0	0	0	1	0	0
696	Carbohydrate and lipid metabolism	Other carbohydrate metabolism	M00061 D-Glucuronate degradation [PATH:map00040 map00030]	K00040 uxuB; fructuronate reductase [EC:1.1.1.57]	0	1	0	0	0	0	0	0	0	1	0	0
697	Carbohydrate and lipid metabolism	Other carbohydrate metabolism	M00061 D-Glucuronate degradation [PATH:map00040 map00030]	K01686 uxuA; mannonate dehydratase [EC:4.2.1.8]	0	0	0	0	0	0	0	0	0	1	0	0
698	Carbohydrate and lipid metabolism	Other carbohydrate metabolism	M00061 D-Glucuronate degradation [PATH:map00040 map00030]	K08323 rspA, manD; mannonate dehydratase [EC:4.2.1.8]	0	0	0	0	0	0	0	0	0	0	0	0
699	Carbohydrate and lipid metabolism	Other carbohydrate metabolism	M00061 D-Glucuronate degradation [PATH:map00040 map00030]	K00874 kdgK; 2-dehydro-3-deoxygluconokinase [EC:2.7.1.45]	1	1	1	0	0	1	1	1	0	1	1	1
700	Carbohydrate and lipid metabolism	Other carbohydrate metabolism	M00061 D-Glucuronate degradation [PATH:map00040 map00030]	K01625 eda; 2-dehydro-3-deoxyphosphogluconate aldolase / (4S)-4-hydroxy-2-oxoglutarate aldolase [EC:4.1.2.14 4.1.3.42]	1	1	1	1	1	1	1	1	1	1	1	1
701	Carbohydrate and lipid metabolism	Other carbohydrate metabolism	M00061 D-Glucuronate degradation [PATH:map00040 map00030]	K17463 dgaF; 2-dehydro-3-deoxy-phosphogluconate aldolase [EC:4.1.2.14]	0	0	0	0	0	0	0	0	0	0	0	0
//
702	Carbohydrate and lipid metabolism	Other carbohydrate metabolism	M00081 Pectin degradation [PATH:map00040]	K01051 E3.1.1.11; pectinesterase [EC:3.1.1.11]	0	0	0	0	0	0	0	0	0	0	0	0
703	Carbohydrate and lipid metabolism	Other carbohydrate metabolism	M00081 Pectin degradation [PATH:map00040]	K01184 E3.2.1.15; polygalacturonase [EC:3.2.1.15]	0	0	0	0	0	0	0	0	0	0	0	0
704	Carbohydrate and lipid metabolism	Other carbohydrate metabolism	M00081 Pectin degradation [PATH:map00040]	K01213 E3.2.1.67; galacturan 1,4-alpha-galacturonidase [EC:3.2.1.67]	0	0	0	0	0	0	0	0	0	0	0	0
//
705	Carbohydrate and lipid metabolism	Other carbohydrate metabolism	M00565 Trehalose biosynthesis, D-glucose 1P => trehalose [PATH:map00500]	K00975 glgC; glucose-1-phosphate adenylyltransferase [EC:2.7.7.27]	1	0	0	1	0	0	0	1	1	1	1	0
706	Carbohydrate and lipid metabolism	Other carbohydrate metabolism	M00565 Trehalose biosynthesis, D-glucose 1P => trehalose [PATH:map00500]	K00703 E2.4.1.21, glgA; starch synthase [EC:2.4.1.21]	1	0	0	1	0	0	0	1	1	1	1	0
707	Carbohydrate and lipid metabolism	Other carbohydrate metabolism	M00565 Trehalose biosynthesis, D-glucose 1P => trehalose [PATH:map00500]	K16148 glgA; starch synthase [EC:2.4.1.21]	0	0	0	0	0	0	0	0	0	0	0	0
708	Carbohydrate and lipid metabolism	Other carbohydrate metabolism	M00565 Trehalose biosynthesis, D-glucose 1P => trehalose [PATH:map00500]	K00700 glgB; 1,4-alpha-glucan branching enzyme [EC:2.4.1.18]	1	0	0	1	0	0	0	1	1	1	1	0
709	Carbohydrate and lipid metabolism	Other carbohydrate metabolism	M00565 Trehalose biosynthesis, D-glucose 1P => trehalose [PATH:map00500]	K16149 K16149; 1,4-alpha-glucan branching enzyme [EC:2.4.1.18]	0	0	0	0	0	0	0	0	0	0	0	0
710	Carbohydrate and lipid metabolism	Other carbohydrate metabolism	M00565 Trehalose biosynthesis, D-glucose 1P => trehalose [PATH:map00500]	K00688 E2.4.1.1, glgP, PYG; starch phosphorylase [EC:2.4.1.1]	1	0	0	1	0	0	0	1	1	1	1	0
711	Carbohydrate and lipid metabolism	Other carbohydrate metabolism	M00565 Trehalose biosynthesis, D-glucose 1P => trehalose [PATH:map00500]	K16153 K16153; phosphorylase / glycogen(starch) synthase [EC:2.4.1.1 2.4.1.11]	0	0	0	0	0	0	0	0	0	0	0	0
712	Carbohydrate and lipid metabolism	Other carbohydrate metabolism	M00565 Trehalose biosynthesis, D-glucose 1P => trehalose [PATH:map00500]	K02438 treX, glgX; glycogen operon protein [EC:3.2.1.-]	1	0	0	1	1	0	0	1	1	1	1	0
713	Carbohydrate and lipid metabolism	Other carbohydrate metabolism	M00565 Trehalose biosynthesis, D-glucose 1P => trehalose [PATH:map00500]	K06044 treY, glgY; (1->4)-alpha-D-glucan 1-alpha-D-glucosylmutase [EC:5.4.99.15]	0	0	0	0	0	0	0	0	0	0	0	0
714	Carbohydrate and lipid metabolism	Other carbohydrate metabolism	M00565 Trehalose biosynthesis, D-glucose 1P => trehalose [PATH:map00500]	K01236 treZ, glgZ; maltooligosyltrehalose trehalohydrolase [EC:3.2.1.141]	0	0	0	0	0	0	0	0	0	0	0	0
//
715	Carbohydrate and lipid metabolism	Other carbohydrate metabolism	M00549 Nucleotide sugar biosynthesis, glucose => UDP-glucose [PATH:map00520]	K00844 HK; hexokinase [EC:2.7.1.1]	0	0	0	0	0	0	0	0	0	0	0	0
716	Carbohydrate and lipid metabolism	Other carbohydrate metabolism	M00549 Nucleotide sugar biosynthesis, glucose => UDP-glucose [PATH:map00520]	K00845 glk; glucokinase [EC:2.7.1.2]	1	1	1	1	1	1	1	1	1	1	1	1
717	Carbohydrate and lipid metabolism	Other carbohydrate metabolism	M00549 Nucleotide sugar biosynthesis, glucose => UDP-glucose [PATH:map00520]	K12407 GCK; glucokinase [EC:2.7.1.2]	0	0	0	0	0	0	0	0	0	0	0	0
718	Carbohydrate and lipid metabolism	Other carbohydrate metabolism	M00549 Nucleotide sugar biosynthesis, glucose => UDP-glucose [PATH:map00520]	K00886 ppgK; polyphosphate glucokinase [EC:2.7.1.63]	0	0	0	0	0	0	0	0	0	0	0	0
719	Carbohydrate and lipid metabolism	Other carbohydrate metabolism	M00549 Nucleotide sugar biosynthesis, glucose => UDP-glucose [PATH:map00520]	K01835 pgm; phosphoglucomutase [EC:5.4.2.2]	1	1	1	1	1	1	1	1	1	1	1	1
720	Carbohydrate and lipid metabolism	Other carbohydrate metabolism	M00549 Nucleotide sugar biosynthesis, glucose => UDP-glucose [PATH:map00520]	K00963 UGP2, galU, galF; UTP--glucose-1-phosphate uridylyltransferase [EC:2.7.7.9]	1	1	1	1	1	1	1	1	1	1	1	1
//
721	Carbohydrate and lipid metabolism	Other carbohydrate metabolism	M00554 Nucleotide sugar biosynthesis, galactose => UDP-galactose [PATH:map00520 map00052]	K00849 galK; galactokinase [EC:2.7.1.6]	1	1	1	1	1	1	1	1	1	1	1	1
722	Carbohydrate and lipid metabolism	Other carbohydrate metabolism	M00554 Nucleotide sugar biosynthesis, galactose => UDP-galactose [PATH:map00520 map00052]	K00965 galT, GALT; UDPglucose--hexose-1-phosphate uridylyltransferase [EC:2.7.7.12]	1	1	1	0	1	1	1	1	1	1	1	1
//
723	Carbohydrate and lipid metabolism	Other carbohydrate metabolism	M00761 Undecaprenylphosphate alpha-L-Ara4N biosynthesis, UDP-GlcA => undecaprenyl phosphate alpha-L-Ara4N [PATH:map00520]	K10011 arnA, pmrI; UDP-4-amino-4-deoxy-L-arabinose formyltransferase / UDP-glucuronic acid dehydrogenase (UDP-4-keto-hexauronic acid decarboxylating) [EC:2.1.2.13 1.1.1.305]	0	0	0	0	0	0	0	0	0	0	0	0
724	Carbohydrate and lipid metabolism	Other carbohydrate metabolism	M00761 Undecaprenylphosphate alpha-L-Ara4N biosynthesis, UDP-GlcA => undecaprenyl phosphate alpha-L-Ara4N [PATH:map00520]	K07806 arnB, pmrH; UDP-4-amino-4-deoxy-L-arabinose-oxoglutarate aminotransferase [EC:2.6.1.87]	0	0	0	0	0	0	0	0	0	0	0	0
725	Carbohydrate and lipid metabolism	Other carbohydrate metabolism	M00761 Undecaprenylphosphate alpha-L-Ara4N biosynthesis, UDP-GlcA => undecaprenyl phosphate alpha-L-Ara4N [PATH:map00520]	K10012 arnC, pmrF; undecaprenyl-phosphate 4-deoxy-4-formamido-L-arabinose transferase [EC:2.4.2.53]	0	0	0	0	0	0	0	0	0	0	0	0
726	Carbohydrate and lipid metabolism	Other carbohydrate metabolism	M00761 Undecaprenylphosphate alpha-L-Ara4N biosynthesis, UDP-GlcA => undecaprenyl phosphate alpha-L-Ara4N [PATH:map00520]	K13014 arnD; undecaprenyl phosphate-alpha-L-ara4FN deformylase [EC:3.5.1.-]	0	0	0	0	0	0	0	0	0	0	0	0
//
727	Carbohydrate and lipid metabolism	Other carbohydrate metabolism	M00793 dTDP-L-rhamnose biosynthesis [PATH:map00521 map00523]	K00973 E2.7.7.24, rfbA, rffH; glucose-1-phosphate thymidylyltransferase [EC:2.7.7.24]	1	1	1	0	0	1	0	1	1	1	1	1
728	Carbohydrate and lipid metabolism	Other carbohydrate metabolism	M00793 dTDP-L-rhamnose biosynthesis [PATH:map00521 map00523]	K01710 E4.2.1.46, rfbB, rffG; dTDP-glucose 4,6-dehydratase [EC:4.2.1.46]	1	1	0	0	0	1	0	1	1	1	1	1
729	Carbohydrate and lipid metabolism	Other carbohydrate metabolism	M00793 dTDP-L-rhamnose biosynthesis [PATH:map00521 map00523]	K01790 rfbC, rmlC; dTDP-4-dehydrorhamnose 3,5-epimerase [EC:5.1.3.13]	0	1	0	0	0	0	1	1	1	1	1	1
730	Carbohydrate and lipid metabolism	Other carbohydrate metabolism	M00793 dTDP-L-rhamnose biosynthesis [PATH:map00521 map00523]	K00067 rfbD, rmlD; dTDP-4-dehydrorhamnose reductase [EC:1.1.1.133]	1	1	1	0	0	0	0	1	1	1	1	1
//
731	Carbohydrate and lipid metabolism	Other carbohydrate metabolism	M00794 dTDP-6-deoxy-D-allose biosynthesis [PATH:map00523]	K13312 tylJ, gerF; dTDP-4-dehydro-6-deoxy-D-glucose 3-epimerase [EC:5.1.3.27]	0	0	0	0	0	0	0	0	0	0	0	0
732	Carbohydrate and lipid metabolism	Other carbohydrate metabolism	M00794 dTDP-6-deoxy-D-allose biosynthesis [PATH:map00523]	K13313 tylD, gerKI, mydI; dTDP-4-dehydro-6-deoxy-alpha-D-gulose 4-ketoreductase [EC:1.1.1.364]	0	0	0	0	0	0	0	0	0	0	0	0
//
733	Carbohydrate and lipid metabolism	Other carbohydrate metabolism	M00795 dTDP-beta-L-noviose biosynthesis [PATH:map00523]	K19855 novW; dTDP-4-dehydro-6-deoxy-D-glucose 3-epimerase [EC:5.1.3.27]	0	0	0	0	0	0	0	0	0	0	0	0
734	Carbohydrate and lipid metabolism	Other carbohydrate metabolism	M00795 dTDP-beta-L-noviose biosynthesis [PATH:map00523]	K12710 novU; C-methyltransferase [EC:2.1.1.-]	0	0	0	0	0	0	0	0	0	0	0	0
735	Carbohydrate and lipid metabolism	Other carbohydrate metabolism	M00795 dTDP-beta-L-noviose biosynthesis [PATH:map00523]	K17625 novS; dTDP-4-keto-6-deoxyhexose reductase [EC:1.1.1.-]	0	0	0	0	0	0	0	0	0	0	0	0
//
736	Carbohydrate and lipid metabolism	Other carbohydrate metabolism	M00796 dTDP-D-mycaminose biosynthesis [PATH:map00523]	K19853 tyl1a; TDP-4-oxo-6-deoxy-alpha-D-glucose-3,4-oxoisomerase [EC:5.3.2.4]	0	0	0	0	0	0	0	0	0	0	0	0
737	Carbohydrate and lipid metabolism	Other carbohydrate metabolism	M00796 dTDP-D-mycaminose biosynthesis [PATH:map00523]	K19854 tylB; dTDP-3-amino-3,6-dideoxy-alpha-D-glucopyranose transaminase [EC:2.6.1.89]	0	0	0	0	0	0	0	0	0	0	0	0
738	Carbohydrate and lipid metabolism	Other carbohydrate metabolism	M00796 dTDP-D-mycaminose biosynthesis [PATH:map00523]	K13307 tylMI; dTDP-3-amino-3,6-dideoxy-alpha-D-glucopyranose N,N-dimethyltransferase [EC:2.1.1.235]	0	0	0	0	0	0	0	0	0	0	0	0
//
739	Carbohydrate and lipid metabolism	Other carbohydrate metabolism	M00797 dTDP-D-desosamine biosynthesis [PATH:map00523]	K13308 desI, eryCIV; dTDP-4-amino-4,6-dideoxy-D-glucose transaminase [EC:2.6.1.33]	0	0	0	0	0	0	0	0	0	0	0	0
740	Carbohydrate and lipid metabolism	Other carbohydrate metabolism	M00797 dTDP-D-desosamine biosynthesis [PATH:map00523]	K13309 desII, eryCV; dTDP-4-amino-4,6-dideoxy-D-glucose ammonia-lyase [EC:4.3.1.30]	0	0	0	0	0	0	0	0	0	0	0	0
741	Carbohydrate and lipid metabolism	Other carbohydrate metabolism	M00797 dTDP-D-desosamine biosynthesis [PATH:map00523]	K13310 desV, eryCI; dTDP-3-amino-3,4,6-trideoxy-alpha-D-glucose transaminase [EC:2.6.1.106]	0	0	0	0	0	0	0	0	0	0	0	0
742	Carbohydrate and lipid metabolism	Other carbohydrate metabolism	M00797 dTDP-D-desosamine biosynthesis [PATH:map00523]	K16436 evaB, megDII, angB, staI; dTDP-3-amino-2,3,6-trideoxy-4-keto-D-glucose/dTDP-3-amino-3,4,6-trideoxy-alpha-D-glucose/dTDP-2,6-dideoxy-D-kanosamine transaminase [EC:2.6.1.- 2.6.1.106]	0	0	0	0	0	0	0	0	0	0	0	0
743	Carbohydrate and lipid metabolism	Other carbohydrate metabolism	M00797 dTDP-D-desosamine biosynthesis [PATH:map00523]	K13311 desVI, eryCVI; dTDP-3-amino-3,4,6-trideoxy-alpha-D-glucopyranose N,N-dimethyltransferase [EC:2.1.1.234]	0	0	0	0	0	0	0	0	0	0	0	0
744	Carbohydrate and lipid metabolism	Other carbohydrate metabolism	M00797 dTDP-D-desosamine biosynthesis [PATH:map00523]	K13326 megDIII; dTDP-3-amino-2,3,6-trideoxy-4-keto-D-glucose/dTDP-3-amino-3,4,6-trideoxy-alpha-D-glucopyranose N,N-dimethyltransferase [EC:2.1.1.- 2.1.1.234]	0	0	0	0	0	0	0	0	0	0	0	0
//
745	Carbohydrate and lipid metabolism	Other carbohydrate metabolism	M00798 dTDP-L-mycarose biosynthesis [PATH:map00523]	K16435 evaA, eryBVI, tylCVI, tylX3, staJ; dTDP-4-dehydro-6-deoxy-alpha-D-glucopyranose 2,3-dehydratase [EC:4.2.1.159]	0	0	0	0	0	0	0	0	0	0	0	0
746	Carbohydrate and lipid metabolism	Other carbohydrate metabolism	M00798 dTDP-L-mycarose biosynthesis [PATH:map00523]	K13315 eryBII, tylCII, tylC1; NDP-hexose C3-ketoreductase [EC:1.1.1.-]	0	0	0	0	0	0	0	0	0	0	0	0
747	Carbohydrate and lipid metabolism	Other carbohydrate metabolism	M00798 dTDP-L-mycarose biosynthesis [PATH:map00523]	K13317 eryBIII, tylCIII, tylC3; NDP-4-keto-2,6-dideoxyhexose 3-C-methyltransferase [EC:2.1.1.-]	0	0	0	0	0	0	0	0	0	0	0	0
748	Carbohydrate and lipid metabolism	Other carbohydrate metabolism	M00798 dTDP-L-mycarose biosynthesis [PATH:map00523]	K13316 tylCVII, tylK; NDP-hexose 5-epimerase [EC:5.1.3.-]	0	0	0	0	0	0	0	0	0	0	0	0
749	Carbohydrate and lipid metabolism	Other carbohydrate metabolism	M00798 dTDP-L-mycarose biosynthesis [PATH:map00523]	K16438 evaD, eryBVII, aveBV, megDIV, staE; 5-epimerase [EC:5.1.3.-]	0	0	0	0	0	0	0	0	0	0	0	0
750	Carbohydrate and lipid metabolism	Other carbohydrate metabolism	M00798 dTDP-L-mycarose biosynthesis [PATH:map00523]	K13318 eryBIV, tylCIV, tylC2; dTDP-4-keto-6-deoxy-L-hexose 4-reductase [EC:1.1.1.-]	0	0	0	0	0	0	0	0	0	0	0	0
//
751	Carbohydrate and lipid metabolism	Other carbohydrate metabolism	M00799 dTDP-L-oleandrose biosynthesis [PATH:map00523]	K16435 evaA, eryBVI, tylCVI, tylX3, staJ; dTDP-4-dehydro-6-deoxy-alpha-D-glucopyranose 2,3-dehydratase [EC:4.2.1.159]	0	0	0	0	0	0	0	0	0	0	0	0
752	Carbohydrate and lipid metabolism	Other carbohydrate metabolism	M00799 dTDP-L-oleandrose biosynthesis [PATH:map00523]	K13315 eryBII, tylCII, tylC1; NDP-hexose C3-ketoreductase [EC:1.1.1.-]	0	0	0	0	0	0	0	0	0	0	0	0
753	Carbohydrate and lipid metabolism	Other carbohydrate metabolism	M00799 dTDP-L-oleandrose biosynthesis [PATH:map00523]	K16438 evaD, eryBVII, aveBV, megDIV, staE; 5-epimerase [EC:5.1.3.-]	0	0	0	0	0	0	0	0	0	0	0	0
754	Carbohydrate and lipid metabolism	Other carbohydrate metabolism	M00799 dTDP-L-oleandrose biosynthesis [PATH:map00523]	K19856 aveBVII, avrH; 3-O-methyltransferase [EC:2.1.1.-]	0	0	0	0	0	0	0	0	0	0	0	0
755	Carbohydrate and lipid metabolism	Other carbohydrate metabolism	M00799 dTDP-L-oleandrose biosynthesis [PATH:map00523]	K19857 aveBIV, avrE; dTDP-4-keto-6-deoxy-L-hexose 4-reductase	0	0	0	0	0	0	0	0	0	0	0	0
//
756	Carbohydrate and lipid metabolism	Other carbohydrate metabolism	M00800 dTDP-L-megosamine biosynthesis [PATH:map00523]	K16435 evaA, eryBVI, tylCVI, tylX3, staJ; dTDP-4-dehydro-6-deoxy-alpha-D-glucopyranose 2,3-dehydratase [EC:4.2.1.159]	0	0	0	0	0	0	0	0	0	0	0	0
757	Carbohydrate and lipid metabolism	Other carbohydrate metabolism	M00800 dTDP-L-megosamine biosynthesis [PATH:map00523]	K16436 evaB, megDII, angB, staI; dTDP-3-amino-2,3,6-trideoxy-4-keto-D-glucose/dTDP-3-amino-3,4,6-trideoxy-alpha-D-glucose/dTDP-2,6-dideoxy-D-kanosamine transaminase [EC:2.6.1.- 2.6.1.106]	0	0	0	0	0	0	0	0	0	0	0	0
758	Carbohydrate and lipid metabolism	Other carbohydrate metabolism	M00800 dTDP-L-megosamine biosynthesis [PATH:map00523]	K13326 megDIII; dTDP-3-amino-2,3,6-trideoxy-4-keto-D-glucose/dTDP-3-amino-3,4,6-trideoxy-alpha-D-glucopyranose N,N-dimethyltransferase [EC:2.1.1.- 2.1.1.234]	0	0	0	0	0	0	0	0	0	0	0	0
759	Carbohydrate and lipid metabolism	Other carbohydrate metabolism	M00800 dTDP-L-megosamine biosynthesis [PATH:map00523]	K16438 evaD, eryBVII, aveBV, megDIV, staE; 5-epimerase [EC:5.1.3.-]	0	0	0	0	0	0	0	0	0	0	0	0
760	Carbohydrate and lipid metabolism	Other carbohydrate metabolism	M00800 dTDP-L-megosamine biosynthesis [PATH:map00523]	K13322 megDV; dTDP-4-keto-6-deoxyhexose 4-ketoreductase	0	0	0	0	0	0	0	0	0	0	0	0
//
761	Carbohydrate and lipid metabolism	Other carbohydrate metabolism	M00801 dTDP-L-olivose biosynthesis [PATH:map00523]	K16435 evaA, eryBVI, tylCVI, tylX3, staJ; dTDP-4-dehydro-6-deoxy-alpha-D-glucopyranose 2,3-dehydratase [EC:4.2.1.159]	0	0	0	0	0	0	0	0	0	0	0	0
762	Carbohydrate and lipid metabolism	Other carbohydrate metabolism	M00801 dTDP-L-olivose biosynthesis [PATH:map00523]	K13327 spnN, oleW; dTDP-3,4-didehydro-2,6-dideoxy-alpha-D-glucose 3-reductase [EC:1.1.1.384]	0	0	0	0	0	0	0	0	1	1	1	0
763	Carbohydrate and lipid metabolism	Other carbohydrate metabolism	M00801 dTDP-L-olivose biosynthesis [PATH:map00523]	K19858 oleL; dTDP-4-oxo-2,6-dideoxy-D-glucose 3,5-epimerase [EC:5.1.3.-]	0	0	0	0	0	0	0	0	0	0	0	0
764	Carbohydrate and lipid metabolism	Other carbohydrate metabolism	M00801 dTDP-L-olivose biosynthesis [PATH:map00523]	K13319 oleU; 4-ketoreductase	0	0	0	0	0	0	0	0	0	0	0	0
//
765	Carbohydrate and lipid metabolism	Other carbohydrate metabolism	M00802 dTDP-D-forosamine biosynthesis [PATH:map00523]	K16435 evaA, eryBVI, tylCVI, tylX3, staJ; dTDP-4-dehydro-6-deoxy-alpha-D-glucopyranose 2,3-dehydratase [EC:4.2.1.159]	0	0	0	0	0	0	0	0	0	0	0	0
766	Carbohydrate and lipid metabolism	Other carbohydrate metabolism	M00802 dTDP-D-forosamine biosynthesis [PATH:map00523]	K13327 spnN, oleW; dTDP-3,4-didehydro-2,6-dideoxy-alpha-D-glucose 3-reductase [EC:1.1.1.384]	0	0	0	0	0	0	0	0	1	1	1	0
767	Carbohydrate and lipid metabolism	Other carbohydrate metabolism	M00802 dTDP-D-forosamine biosynthesis [PATH:map00523]	K13328 spnQ; dTDP-4-keto-2,6-dideoxy-D-glucose 3-dehydrase	0	0	0	0	0	0	0	0	0	0	0	0
768	Carbohydrate and lipid metabolism	Other carbohydrate metabolism	M00802 dTDP-D-forosamine biosynthesis [PATH:map00523]	K13329 spnR; dTDP-4-keto-2,3,6-trideoxy-D-glucose 4-aminotransferase [EC:2.6.1.-]	0	0	0	0	0	0	0	0	0	0	0	0
769	Carbohydrate and lipid metabolism	Other carbohydrate metabolism	M00802 dTDP-D-forosamine biosynthesis [PATH:map00523]	K13330 spnS; SAM-dependent dTDP-4-amino-2,3,6-trideoxy-D-glucose N,N-dimethyltransferase [EC:2.1.1.-]	0	0	0	0	0	0	0	0	0	0	0	0
//
770	Carbohydrate and lipid metabolism	Other carbohydrate metabolism	M00803 dTDP-D-angolosamine biosynthesis [PATH:map00523]	K16435 evaA, eryBVI, tylCVI, tylX3, staJ; dTDP-4-dehydro-6-deoxy-alpha-D-glucopyranose 2,3-dehydratase [EC:4.2.1.159]	0	0	0	0	0	0	0	0	0	0	0	0
771	Carbohydrate and lipid metabolism	Other carbohydrate metabolism	M00803 dTDP-D-angolosamine biosynthesis [PATH:map00523]	K19859 ang14; dTDP-4-keto-6-deoxyhexose reductase	0	0	0	0	0	0	0	0	0	0	0	0
772	Carbohydrate and lipid metabolism	Other carbohydrate metabolism	M00803 dTDP-D-angolosamine biosynthesis [PATH:map00523]	K16436 evaB, megDII, angB, staI; dTDP-3-amino-2,3,6-trideoxy-4-keto-D-glucose/dTDP-3-amino-3,4,6-trideoxy-alpha-D-glucose/dTDP-2,6-dideoxy-D-kanosamine transaminase [EC:2.6.1.- 2.6.1.106]	0	0	0	0	0	0	0	0	0	0	0	0
773	Carbohydrate and lipid metabolism	Other carbohydrate metabolism	M00803 dTDP-D-angolosamine biosynthesis [PATH:map00523]	K13332 angMI; N,N-dimethyltransferase	0	0	0	0	0	0	0	0	0	0	0	0
//
774	Carbohydrate and lipid metabolism	Fatty acid metabolism	M00082 Fatty acid biosynthesis, initiation [PATH:map01212 map00061]	K11262 ACACA; acetyl-CoA carboxylase / biotin carboxylase 1 [EC:6.4.1.2 6.3.4.14]	0	0	0	0	0	0	0	0	0	0	0	0
775	Carbohydrate and lipid metabolism	Fatty acid metabolism	M00082 Fatty acid biosynthesis, initiation [PATH:map01212 map00061]	K02160 accB, bccP; acetyl-CoA carboxylase biotin carboxyl carrier protein	1	1	1	1	1	1	1	1	1	1	1	1
776	Carbohydrate and lipid metabolism	Fatty acid metabolism	M00082 Fatty acid biosynthesis, initiation [PATH:map01212 map00061]	K01961 accC; acetyl-CoA carboxylase, biotin carboxylase subunit [EC:6.4.1.2 6.3.4.14]	1	1	1	1	1	1	1	1	1	1	1	1
777	Carbohydrate and lipid metabolism	Fatty acid metabolism	M00082 Fatty acid biosynthesis, initiation [PATH:map01212 map00061]	K11263 bccA; acetyl-CoA/propionyl-CoA carboxylase, biotin carboxylase, biotin carboxyl carrier protein [EC:6.4.1.2 6.4.1.3 6.3.4.14]	0	0	0	0	0	0	0	0	0	0	0	0
778	Carbohydrate and lipid metabolism	Fatty acid metabolism	M00082 Fatty acid biosynthesis, initiation [PATH:map01212 map00061]	K01962 accA; acetyl-CoA carboxylase carboxyl transferase subunit alpha [EC:6.4.1.2]	1	1	1	1	1	1	1	1	1	1	1	1
779	Carbohydrate and lipid metabolism	Fatty acid metabolism	M00082 Fatty acid biosynthesis, initiation [PATH:map01212 map00061]	K01963 accD; acetyl-CoA carboxylase carboxyl transferase subunit beta [EC:6.4.1.2]	1	1	1	1	1	1	1	1	1	1	1	1
780	Carbohydrate and lipid metabolism	Fatty acid metabolism	M00082 Fatty acid biosynthesis, initiation [PATH:map01212 map00061]	K18472 accD6; acetyl-CoA/propionyl-CoA carboxylase carboxyl transferase subunit [EC:6.4.1.2 6.4.1.3]	0	0	0	0	0	0	0	0	0	0	0	0
781	Carbohydrate and lipid metabolism	Fatty acid metabolism	M00082 Fatty acid biosynthesis, initiation [PATH:map01212 map00061]	K00665 FASN; fatty acid synthase, animal type [EC:2.3.1.85]	0	0	0	0	0	0	0	0	0	0	0	0
782	Carbohydrate and lipid metabolism	Fatty acid metabolism	M00082 Fatty acid biosynthesis, initiation [PATH:map01212 map00061]	K00667 FAS2; fatty acid synthase subunit alpha, fungi type [EC:2.3.1.86]	0	0	0	0	0	0	0	0	0	0	0	0
783	Carbohydrate and lipid metabolism	Fatty acid metabolism	M00082 Fatty acid biosynthesis, initiation [PATH:map01212 map00061]	K00668 FAS1; fatty acid synthase subunit beta, fungi type [EC:2.3.1.86]	0	0	0	0	0	0	0	0	0	0	0	0
784	Carbohydrate and lipid metabolism	Fatty acid metabolism	M00082 Fatty acid biosynthesis, initiation [PATH:map01212 map00061]	K11533 fas; fatty acid synthase, bacteria type [EC:2.3.1.-]	0	0	0	0	0	0	0	0	0	0	0	0
785	Carbohydrate and lipid metabolism	Fatty acid metabolism	M00082 Fatty acid biosynthesis, initiation [PATH:map01212 map00061]	K00645 fabD; [acyl-carrier-protein] S-malonyltransferase [EC:2.3.1.39]	1	1	1	1	1	1	1	1	1	1	1	1
786	Carbohydrate and lipid metabolism	Fatty acid metabolism	M00082 Fatty acid biosynthesis, initiation [PATH:map01212 map00061]	K00648 fabH; 3-oxoacyl-[acyl-carrier-protein] synthase III [EC:2.3.1.180]	1	1	1	1	1	1	1	1	1	1	1	0
787	Carbohydrate and lipid metabolism	Fatty acid metabolism	M00082 Fatty acid biosynthesis, initiation [PATH:map01212 map00061]	K18473 fabY; acetoacetyl-[acyl-carrier protein] synthase [EC:2.3.1.180]	0	0	1	0	0	0	0	0	0	0	0	1
//
788	Carbohydrate and lipid metabolism	Fatty acid metabolism	M00083 Fatty acid biosynthesis, elongation [PATH:map01212 map00061]	K00665 FASN; fatty acid synthase, animal type [EC:2.3.1.85]	0	0	0	0	0	0	0	0	0	0	0	0
789	Carbohydrate and lipid metabolism	Fatty acid metabolism	M00083 Fatty acid biosynthesis, elongation [PATH:map01212 map00061]	K00667 FAS2; fatty acid synthase subunit alpha, fungi type [EC:2.3.1.86]	0	0	0	0	0	0	0	0	0	0	0	0
790	Carbohydrate and lipid metabolism	Fatty acid metabolism	M00083 Fatty acid biosynthesis, elongation [PATH:map01212 map00061]	K00668 FAS1; fatty acid synthase subunit beta, fungi type [EC:2.3.1.86]	0	0	0	0	0	0	0	0	0	0	0	0
791	Carbohydrate and lipid metabolism	Fatty acid metabolism	M00083 Fatty acid biosynthesis, elongation [PATH:map01212 map00061]	K11533 fas; fatty acid synthase, bacteria type [EC:2.3.1.-]	0	0	0	0	0	0	0	0	0	0	0	0
792	Carbohydrate and lipid metabolism	Fatty acid metabolism	M00083 Fatty acid biosynthesis, elongation [PATH:map01212 map00061]	K00647 fabB; 3-oxoacyl-[acyl-carrier-protein] synthase I [EC:2.3.1.41]	1	1	1	1	1	1	1	1	1	1	1	1
793	Carbohydrate and lipid metabolism	Fatty acid metabolism	M00083 Fatty acid biosynthesis, elongation [PATH:map01212 map00061]	K09458 fabF; 3-oxoacyl-[acyl-carrier-protein] synthase II [EC:2.3.1.179]	1	1	1	1	1	1	1	1	1	1	1	1
794	Carbohydrate and lipid metabolism	Fatty acid metabolism	M00083 Fatty acid biosynthesis, elongation [PATH:map01212 map00061]	K00648 fabH; 3-oxoacyl-[acyl-carrier-protein] synthase III [EC:2.3.1.180]	1	1	1	1	1	1	1	1	1	1	1	0
795	Carbohydrate and lipid metabolism	Fatty acid metabolism	M00083 Fatty acid biosynthesis, elongation [PATH:map01212 map00061]	K00059 fabG; 3-oxoacyl-[acyl-carrier protein] reductase [EC:1.1.1.100]	1	1	1	1	1	1	1	1	1	1	1	1
796	Carbohydrate and lipid metabolism	Fatty acid metabolism	M00083 Fatty acid biosynthesis, elongation [PATH:map01212 map00061]	K02372 fabZ; 3-hydroxyacyl-[acyl-carrier-protein] dehydratase [EC:4.2.1.59]	1	1	1	1	1	1	1	1	1	1	1	1
797	Carbohydrate and lipid metabolism	Fatty acid metabolism	M00083 Fatty acid biosynthesis, elongation [PATH:map01212 map00061]	K01716 fabA; 3-hydroxyacyl-[acyl-carrier protein] dehydratase / trans-2-decenoyl-[acyl-carrier protein] isomerase [EC:4.2.1.59 5.3.3.14]	1	1	1	1	1	1	1	1	1	1	1	1
798	Carbohydrate and lipid metabolism	Fatty acid metabolism	M00083 Fatty acid biosynthesis, elongation [PATH:map01212 map00061]	K16363 lpxC-fabZ; UDP-3-O-[3-hydroxymyristoyl] N-acetylglucosamine deacetylase / 3-hydroxyacyl-[acyl-carrier-protein] dehydratase [EC:3.5.1.108 4.2.1.59]	0	0	0	0	0	0	0	0	0	0	0	0
799	Carbohydrate and lipid metabolism	Fatty acid metabolism	M00083 Fatty acid biosynthesis, elongation [PATH:map01212 map00061]	K00208 fabI; enoyl-[acyl-carrier protein] reductase I [EC:1.3.1.9 1.3.1.10]	0	0	0	0	0	0	0	0	0	0	0	0
800	Carbohydrate and lipid metabolism	Fatty acid metabolism	M00083 Fatty acid biosynthesis, elongation [PATH:map01212 map00061]	K02371 fabK; enoyl-[acyl-carrier protein] reductase II [EC:1.3.1.9]	0	0	0	0	0	0	0	0	0	0	0	0
801	Carbohydrate and lipid metabolism	Fatty acid metabolism	M00083 Fatty acid biosynthesis, elongation [PATH:map01212 map00061]	K10780 fabL; enoyl-[acyl-carrier protein] reductase III [EC:1.3.1.104]	0	0	0	0	0	0	0	0	0	0	0	0
802	Carbohydrate and lipid metabolism	Fatty acid metabolism	M00083 Fatty acid biosynthesis, elongation [PATH:map01212 map00061]	K00209 fabV, ter; enoyl-[acyl-carrier protein] reductase / trans-2-enoyl-CoA reductase (NAD+) [EC:1.3.1.9 1.3.1.44]	1	1	1	1	1	1	1	1	1	1	1	1
//
803	Carbohydrate and lipid metabolism	Fatty acid metabolism	M00085 Fatty acid biosynthesis, elongation, mitochondria [PATH:map01212 map00062]	K07508 ACAA2; acetyl-CoA acyltransferase 2 [EC:2.3.1.16]	0	0	0	0	0	0	0	0	0	0	0	0
804	Carbohydrate and lipid metabolism	Fatty acid metabolism	M00085 Fatty acid biosynthesis, elongation, mitochondria [PATH:map01212 map00062]	K07509 HADHB; acetyl-CoA acyltransferase [EC:2.3.1.16]	0	0	0	0	0	0	0	0	0	0	0	0
805	Carbohydrate and lipid metabolism	Fatty acid metabolism	M00085 Fatty acid biosynthesis, elongation, mitochondria [PATH:map01212 map00062]	K00022 HADH; 3-hydroxyacyl-CoA dehydrogenase [EC:1.1.1.35]	0	0	0	0	0	0	0	0	0	0	0	0
806	Carbohydrate and lipid metabolism	Fatty acid metabolism	M00085 Fatty acid biosynthesis, elongation, mitochondria [PATH:map01212 map00062]	K07511 ECHS1; enoyl-CoA hydratase [EC:4.2.1.17]	0	0	0	0	0	0	0	0	0	0	0	0
807	Carbohydrate and lipid metabolism	Fatty acid metabolism	M00085 Fatty acid biosynthesis, elongation, mitochondria [PATH:map01212 map00062]	K07515 HADHA; enoyl-CoA hydratase / long-chain 3-hydroxyacyl-CoA dehydrogenase [EC:4.2.1.17 1.1.1.211]	0	0	0	0	0	0	0	0	0	0	0	0
808	Carbohydrate and lipid metabolism	Fatty acid metabolism	M00085 Fatty acid biosynthesis, elongation, mitochondria [PATH:map01212 map00062]	K07512 MECR, NRBF1; mitochondrial trans-2-enoyl-CoA reductase [EC:1.3.1.38]	0	0	0	0	0	0	0	0	0	0	0	0
//
809	Carbohydrate and lipid metabolism	Fatty acid metabolism	M00415 Fatty acid biosynthesis, elongation, endoplasmic reticulum [PATH:map01212 map00062]	K10247 ELOVL1; elongation of very long chain fatty acids protein 1 [EC:2.3.1.199]	0	0	0	0	0	0	0	0	0	0	0	0
810	Carbohydrate and lipid metabolism	Fatty acid metabolism	M00415 Fatty acid biosynthesis, elongation, endoplasmic reticulum [PATH:map01212 map00062]	K10205 ELOVL2; elongation of very long chain fatty acids protein 2 [EC:2.3.1.199]	0	0	0	0	0	0	0	0	0	0	0	0
811	Carbohydrate and lipid metabolism	Fatty acid metabolism	M00415 Fatty acid biosynthesis, elongation, endoplasmic reticulum [PATH:map01212 map00062]	K10248 ELOVL3; elongation of very long chain fatty acids protein 3 [EC:2.3.1.199]	0	0	0	0	0	0	0	0	0	0	0	0
812	Carbohydrate and lipid metabolism	Fatty acid metabolism	M00415 Fatty acid biosynthesis, elongation, endoplasmic reticulum [PATH:map01212 map00062]	K10249 ELOVL4; elongation of very long chain fatty acids protein 4 [EC:2.3.1.199]	0	0	0	0	0	0	0	0	0	0	0	0
813	Carbohydrate and lipid metabolism	Fatty acid metabolism	M00415 Fatty acid biosynthesis, elongation, endoplasmic reticulum [PATH:map01212 map00062]	K10244 ELOVL5; elongation of very long chain fatty acids protein 5 [EC:2.3.1.199]	0	0	0	0	0	0	0	0	0	0	0	0
814	Carbohydrate and lipid metabolism	Fatty acid metabolism	M00415 Fatty acid biosynthesis, elongation, endoplasmic reticulum [PATH:map01212 map00062]	K10203 ELOVL6; elongation of very long chain fatty acids protein 6 [EC:2.3.1.199]	0	0	0	0	0	0	0	0	0	0	0	0
815	Carbohydrate and lipid metabolism	Fatty acid metabolism	M00415 Fatty acid biosynthesis, elongation, endoplasmic reticulum [PATH:map01212 map00062]	K10250 ELOVL7; elongation of very long chain fatty acids protein 7 [EC:2.3.1.199]	0	0	0	0	0	0	0	0	0	0	0	0
816	Carbohydrate and lipid metabolism	Fatty acid metabolism	M00415 Fatty acid biosynthesis, elongation, endoplasmic reticulum [PATH:map01212 map00062]	K15397 KCS; 3-ketoacyl-CoA synthase [EC:2.3.1.199]	0	0	0	0	0	0	0	0	0	0	0	0
817	Carbohydrate and lipid metabolism	Fatty acid metabolism	M00415 Fatty acid biosynthesis, elongation, endoplasmic reticulum [PATH:map01212 map00062]	K10245 ELO2; fatty acid elongase 2 [EC:2.3.1.199]	0	0	0	0	0	0	0	0	0	0	0	0
818	Carbohydrate and lipid metabolism	Fatty acid metabolism	M00415 Fatty acid biosynthesis, elongation, endoplasmic reticulum [PATH:map01212 map00062]	K10246 ELO3; fatty acid elongase 3 [EC:2.3.1.199]	0	0	0	0	0	0	0	0	0	0	0	0
819	Carbohydrate and lipid metabolism	Fatty acid metabolism	M00415 Fatty acid biosynthesis, elongation, endoplasmic reticulum [PATH:map01212 map00062]	K10251 HSD17B12, KAR, IFA38; 17beta-estradiol 17-dehydrogenase / very-long-chain 3-oxoacyl-CoA reductase [EC:1.1.1.62 1.1.1.330]	0	0	0	0	0	0	0	0	0	0	0	0
820	Carbohydrate and lipid metabolism	Fatty acid metabolism	M00415 Fatty acid biosynthesis, elongation, endoplasmic reticulum [PATH:map01212 map00062]	K10703 PHS1, PAS2; very-long-chain (3R)-3-hydroxyacyl-CoA dehydratase [EC:4.2.1.134]	0	0	0	0	0	0	0	0	0	0	0	0
821	Carbohydrate and lipid metabolism	Fatty acid metabolism	M00415 Fatty acid biosynthesis, elongation, endoplasmic reticulum [PATH:map01212 map00062]	K10258 TER, TSC13, CER10; very-long-chain enoyl-CoA reductase [EC:1.3.1.93]	0	0	0	0	0	0	0	0	0	0	0	0
//
822	Carbohydrate and lipid metabolism	Fatty acid metabolism	M00113 Jasmonic acid biosynthesis [PATH:map00592]	K00454 LOX2S; lipoxygenase [EC:1.13.11.12]	0	0	0	0	0	0	0	0	0	0	0	0
823	Carbohydrate and lipid metabolism	Fatty acid metabolism	M00113 Jasmonic acid biosynthesis [PATH:map00592]	K01723 AOS; hydroperoxide dehydratase [EC:4.2.1.92]	0	0	0	0	0	0	0	0	0	0	0	0
824	Carbohydrate and lipid metabolism	Fatty acid metabolism	M00113 Jasmonic acid biosynthesis [PATH:map00592]	K10525 AOC; allene oxide cyclase [EC:5.3.99.6]	0	0	0	0	0	0	0	0	0	0	0	0
825	Carbohydrate and lipid metabolism	Fatty acid metabolism	M00113 Jasmonic acid biosynthesis [PATH:map00592]	K05894 OPR; 12-oxophytodienoic acid reductase [EC:1.3.1.42]	0	0	0	0	0	0	0	0	0	0	0	0
826	Carbohydrate and lipid metabolism	Fatty acid metabolism	M00113 Jasmonic acid biosynthesis [PATH:map00592]	K10526 OPCL1; OPC-8:0 CoA ligase 1 [EC:6.2.1.-]	0	0	0	0	0	0	0	0	0	0	0	0
827	Carbohydrate and lipid metabolism	Fatty acid metabolism	M00113 Jasmonic acid biosynthesis [PATH:map00592]	K00232 E1.3.3.6, ACOX1, ACOX3; acyl-CoA oxidase [EC:1.3.3.6]	0	0	0	0	0	0	0	0	0	0	0	0
828	Carbohydrate and lipid metabolism	Fatty acid metabolism	M00113 Jasmonic acid biosynthesis [PATH:map00592]	K10527 MFP2; enoyl-CoA hydratase/3-hydroxyacyl-CoA dehydrogenase [EC:4.2.1.17 1.1.1.35 1.1.1.211]	0	0	0	0	0	0	0	0	0	0	0	0
829	Carbohydrate and lipid metabolism	Fatty acid metabolism	M00113 Jasmonic acid biosynthesis [PATH:map00592]	K00632 fadA, fadI; acetyl-CoA acyltransferase [EC:2.3.1.16]	1	1	1	1	1	1	1	1	1	1	1	1
830	Carbohydrate and lipid metabolism	Fatty acid metabolism	M00113 Jasmonic acid biosynthesis [PATH:map00592]	K07513 ACAA1; acetyl-CoA acyltransferase 1 [EC:2.3.1.16]	0	0	0	0	0	0	0	0	0	0	0	0
//
831	Carbohydrate and lipid metabolism	Fatty acid metabolism	M00086 beta-Oxidation, acyl-CoA synthesis [PATH:map01212 map00071]	K01897 ACSL, fadD; long-chain acyl-CoA synthetase [EC:6.2.1.3]	1	1	1	1	1	1	1	1	1	1	1	1
832	Carbohydrate and lipid metabolism	Fatty acid metabolism	M00086 beta-Oxidation, acyl-CoA synthesis [PATH:map01212 map00071]	K15013 ACSBG; long-chain-fatty-acid--CoA ligase ACSBG [EC:6.2.1.3]	0	0	0	0	0	0	0	0	0	0	0	0
//
833	Carbohydrate and lipid metabolism	Fatty acid metabolism	M00087 beta-Oxidation [PATH:map01212 map00071]	K00232 E1.3.3.6, ACOX1, ACOX3; acyl-CoA oxidase [EC:1.3.3.6]	0	0	0	0	0	0	0	0	0	0	0	0
834	Carbohydrate and lipid metabolism	Fatty acid metabolism	M00087 beta-Oxidation [PATH:map01212 map00071]	K00249 ACADM, acd; acyl-CoA dehydrogenase [EC:1.3.8.7]	1	1	1	1	1	1	1	1	1	1	1	1
835	Carbohydrate and lipid metabolism	Fatty acid metabolism	M00087 beta-Oxidation [PATH:map01212 map00071]	K00255 ACADL; long-chain-acyl-CoA dehydrogenase [EC:1.3.8.8]	0	0	0	1	0	0	0	0	0	0	0	0
836	Carbohydrate and lipid metabolism	Fatty acid metabolism	M00087 beta-Oxidation [PATH:map01212 map00071]	K06445 fadE; acyl-CoA dehydrogenase [EC:1.3.99.-]	1	1	1	1	1	1	1	1	1	1	1	1
837	Carbohydrate and lipid metabolism	Fatty acid metabolism	M00087 beta-Oxidation [PATH:map01212 map00071]	K09479 ACADVL; very long chain acyl-CoA dehydrogenase [EC:1.3.8.9]	0	0	0	0	0	0	0	0	0	0	0	0
838	Carbohydrate and lipid metabolism	Fatty acid metabolism	M00087 beta-Oxidation [PATH:map01212 map00071]	K01692 paaF, echA; enoyl-CoA hydratase [EC:4.2.1.17]	1	1	0	1	1	1	1	1	1	1	1	1
839	Carbohydrate and lipid metabolism	Fatty acid metabolism	M00087 beta-Oxidation [PATH:map01212 map00071]	K07511 ECHS1; enoyl-CoA hydratase [EC:4.2.1.17]	0	0	0	0	0	0	0	0	0	0	0	0
840	Carbohydrate and lipid metabolism	Fatty acid metabolism	M00087 beta-Oxidation [PATH:map01212 map00071]	K13767 fadB; enoyl-CoA hydratase [EC:4.2.1.17]	0	0	0	0	0	0	0	0	0	0	0	0
841	Carbohydrate and lipid metabolism	Fatty acid metabolism	M00087 beta-Oxidation [PATH:map01212 map00071]	K00022 HADH; 3-hydroxyacyl-CoA dehydrogenase [EC:1.1.1.35]	0	0	0	0	0	0	0	0	0	0	0	0
842	Carbohydrate and lipid metabolism	Fatty acid metabolism	M00087 beta-Oxidation [PATH:map01212 map00071]	K07516 fadN; 3-hydroxyacyl-CoA dehydrogenase [EC:1.1.1.35]	0	0	0	0	0	0	0	0	0	0	0	0
843	Carbohydrate and lipid metabolism	Fatty acid metabolism	M00087 beta-Oxidation [PATH:map01212 map00071]	K01825 fadB; 3-hydroxyacyl-CoA dehydrogenase / enoyl-CoA hydratase / 3-hydroxybutyryl-CoA epimerase / enoyl-CoA isomerase [EC:1.1.1.35 4.2.1.17 5.1.2.3 5.3.3.8]	1	1	1	1	1	1	1	1	1	1	1	1
844	Carbohydrate and lipid metabolism	Fatty acid metabolism	M00087 beta-Oxidation [PATH:map01212 map00071]	K01782 fadJ; 3-hydroxyacyl-CoA dehydrogenase / enoyl-CoA hydratase / 3-hydroxybutyryl-CoA epimerase [EC:1.1.1.35 4.2.1.17 5.1.2.3]	1	1	1	0	1	1	1	1	1	1	1	1
845	Carbohydrate and lipid metabolism	Fatty acid metabolism	M00087 beta-Oxidation [PATH:map01212 map00071]	K07514 EHHADH; enoyl-CoA hydratase / 3-hydroxyacyl-CoA dehydrogenase / 3,2-trans-enoyl-CoA isomerase [EC:4.2.1.17 1.1.1.35 5.3.3.8]	0	0	0	0	0	0	0	0	0	0	0	0
846	Carbohydrate and lipid metabolism	Fatty acid metabolism	M00087 beta-Oxidation [PATH:map01212 map00071]	K07515 HADHA; enoyl-CoA hydratase / long-chain 3-hydroxyacyl-CoA dehydrogenase [EC:4.2.1.17 1.1.1.211]	0	0	0	0	0	0	0	0	0	0	0	0
847	Carbohydrate and lipid metabolism	Fatty acid metabolism	M00087 beta-Oxidation [PATH:map01212 map00071]	K10527 MFP2; enoyl-CoA hydratase/3-hydroxyacyl-CoA dehydrogenase [EC:4.2.1.17 1.1.1.35 1.1.1.211]	0	0	0	0	0	0	0	0	0	0	0	0
848	Carbohydrate and lipid metabolism	Fatty acid metabolism	M00087 beta-Oxidation [PATH:map01212 map00071]	K00632 fadA, fadI; acetyl-CoA acyltransferase [EC:2.3.1.16]	1	1	1	1	1	1	1	1	1	1	1	1
849	Carbohydrate and lipid metabolism	Fatty acid metabolism	M00087 beta-Oxidation [PATH:map01212 map00071]	K07508 ACAA2; acetyl-CoA acyltransferase 2 [EC:2.3.1.16]	0	0	0	0	0	0	0	0	0	0	0	0
850	Carbohydrate and lipid metabolism	Fatty acid metabolism	M00087 beta-Oxidation [PATH:map01212 map00071]	K07509 HADHB; acetyl-CoA acyltransferase [EC:2.3.1.16]	0	0	0	0	0	0	0	0	0	0	0	0
851	Carbohydrate and lipid metabolism	Fatty acid metabolism	M00087 beta-Oxidation [PATH:map01212 map00071]	K07513 ACAA1; acetyl-CoA acyltransferase 1 [EC:2.3.1.16]	0	0	0	0	0	0	0	0	0	0	0	0
//
852	Carbohydrate and lipid metabolism	Fatty acid metabolism	M00088 Ketone body biosynthesis, acetyl-CoA => acetoacetate/3-hydroxybutyrate/acetone [PATH:map00072]	K00626 E2.3.1.9, atoB; acetyl-CoA C-acetyltransferase [EC:2.3.1.9]	1	1	1	1	1	1	1	1	1	1	1	1
853	Carbohydrate and lipid metabolism	Fatty acid metabolism	M00088 Ketone body biosynthesis, acetyl-CoA => acetoacetate/3-hydroxybutyrate/acetone [PATH:map00072]	K01641 E2.3.3.10; hydroxymethylglutaryl-CoA synthase [EC:2.3.3.10]	0	0	0	0	0	0	0	0	0	0	0	0
854	Carbohydrate and lipid metabolism	Fatty acid metabolism	M00088 Ketone body biosynthesis, acetyl-CoA => acetoacetate/3-hydroxybutyrate/acetone [PATH:map00072]	K01640 E4.1.3.4, HMGCL, hmgL; hydroxymethylglutaryl-CoA lyase [EC:4.1.3.4]	1	1	1	0	1	1	1	1	1	1	1	1
855	Carbohydrate and lipid metabolism	Fatty acid metabolism	M00088 Ketone body biosynthesis, acetyl-CoA => acetoacetate/3-hydroxybutyrate/acetone [PATH:map00072]	K00019 E1.1.1.30, bdh; 3-hydroxybutyrate dehydrogenase [EC:1.1.1.30]	1	0	1	1	0	0	0	1	1	1	1	1
856	Carbohydrate and lipid metabolism	Fatty acid metabolism	M00088 Ketone body biosynthesis, acetyl-CoA => acetoacetate/3-hydroxybutyrate/acetone [PATH:map00072]	K01574 adc; acetoacetate decarboxylase [EC:4.1.1.4]	0	0	0	0	0	0	0	0	0	0	0	0
//
857	Carbohydrate and lipid metabolism	Lipid metabolism	M00089 Triacylglycerol biosynthesis [PATH:map00561]	K00629 GPAT1_2; glycerol-3-phosphate O-acyltransferase 1/2 [EC:2.3.1.15]	0	0	0	0	0	0	0	0	0	0	0	0
858	Carbohydrate and lipid metabolism	Lipid metabolism	M00089 Triacylglycerol biosynthesis [PATH:map00561]	K13506 GPAT3_4, AGPAT9, AGPAT6; glycerol-3-phosphate O-acyltransferase 3/4 [EC:2.3.1.15]	0	0	0	0	0	0	0	0	0	0	0	0
859	Carbohydrate and lipid metabolism	Lipid metabolism	M00089 Triacylglycerol biosynthesis [PATH:map00561]	K13507 GAT; glycerol-3-phosphate O-acyltransferase / dihydroxyacetone phosphate acyltransferase [EC:2.3.1.15 2.3.1.42]	0	0	0	0	0	0	0	0	0	0	0	0
860	Carbohydrate and lipid metabolism	Lipid metabolism	M00089 Triacylglycerol biosynthesis [PATH:map00561]	K00630 ATS1; glycerol-3-phosphate O-acyltransferase [EC:2.3.1.15]	0	0	0	0	0	0	0	0	0	0	0	0
861	Carbohydrate and lipid metabolism	Lipid metabolism	M00089 Triacylglycerol biosynthesis [PATH:map00561]	K13508 GPAT; glycerol-3-phosphate acyltransferase [EC:2.3.1.15]	0	0	0	0	0	0	0	0	0	0	0	0
862	Carbohydrate and lipid metabolism	Lipid metabolism	M00089 Triacylglycerol biosynthesis [PATH:map00561]	K00631 plsB; glycerol-3-phosphate O-acyltransferase [EC:2.3.1.15]	1	1	1	1	1	1	1	1	1	1	1	1
863	Carbohydrate and lipid metabolism	Lipid metabolism	M00089 Triacylglycerol biosynthesis [PATH:map00561]	K03621 plsX; glycerol-3-phosphate acyltransferase PlsX [EC:2.3.1.15]	1	1	1	1	1	1	1	1	1	1	1	1
864	Carbohydrate and lipid metabolism	Lipid metabolism	M00089 Triacylglycerol biosynthesis [PATH:map00561]	K08591 plsY; glycerol-3-phosphate acyltransferase PlsY [EC:2.3.1.15]	1	1	1	1	1	1	1	1	1	1	1	1
865	Carbohydrate and lipid metabolism	Lipid metabolism	M00089 Triacylglycerol biosynthesis [PATH:map00561]	K00655 plsC; 1-acyl-sn-glycerol-3-phosphate acyltransferase [EC:2.3.1.51]	1	1	1	1	1	1	1	1	1	1	1	1
866	Carbohydrate and lipid metabolism	Lipid metabolism	M00089 Triacylglycerol biosynthesis [PATH:map00561]	K13509 AGPAT1_2; lysophosphatidate acyltransferase [EC:2.3.1.51]	0	0	0	0	0	0	0	0	0	0	0	0
867	Carbohydrate and lipid metabolism	Lipid metabolism	M00089 Triacylglycerol biosynthesis [PATH:map00561]	K13513 LCLAT1, AGPAT8; lysocardiolipin and lysophospholipid acyltransferase [EC:2.3.1.- 2.3.1.51]	0	0	0	0	0	0	0	0	0	0	0	0
868	Carbohydrate and lipid metabolism	Lipid metabolism	M00089 Triacylglycerol biosynthesis [PATH:map00561]	K13517 MBOAT1_2; lysophospholipid acyltransferase 1/2 [EC:2.3.1.51 2.3.1.-]	0	0	0	0	0	0	0	0	0	0	0	0
869	Carbohydrate and lipid metabolism	Lipid metabolism	M00089 Triacylglycerol biosynthesis [PATH:map00561]	K13519 LPT1, ALE1; lysophospholipid acyltransferase [EC:2.3.1.51 2.3.1.23 2.3.1.-]	0	0	0	0	0	0	0	0	0	0	0	0
870	Carbohydrate and lipid metabolism	Lipid metabolism	M00089 Triacylglycerol biosynthesis [PATH:map00561]	K13523 AGPAT3_4; lysophosphatidic acid acyltransferase / lysophosphatidylinositol acyltransferase [EC:2.3.1.51 2.3.1.-]	0	0	0	0	0	0	0	0	0	0	0	0
871	Carbohydrate and lipid metabolism	Lipid metabolism	M00089 Triacylglycerol biosynthesis [PATH:map00561]	K14674 TGL4; TAG lipase / steryl ester hydrolase / phospholipase A2 / LPA acyltransferase [EC:3.1.1.3 3.1.1.13 3.1.1.4 2.3.1.51]	0	0	0	0	1	1	1	0	0	0	0	0
872	Carbohydrate and lipid metabolism	Lipid metabolism	M00089 Triacylglycerol biosynthesis [PATH:map00561]	K01080 PPAP2; phosphatidate phosphatase [EC:3.1.3.4]	0	0	0	0	0	0	0	0	0	0	0	0
873	Carbohydrate and lipid metabolism	Lipid metabolism	M00089 Triacylglycerol biosynthesis [PATH:map00561]	K00635 E2.3.1.20; diacylglycerol O-acyltransferase [EC:2.3.1.20]	0	0	0	0	1	1	1	0	0	0	0	0
874	Carbohydrate and lipid metabolism	Lipid metabolism	M00089 Triacylglycerol biosynthesis [PATH:map00561]	K11155 DGAT1; diacylglycerol O-acyltransferase 1 [EC:2.3.1.20 2.3.1.75 2.3.1.76]	0	0	0	0	0	0	0	0	0	0	0	0
875	Carbohydrate and lipid metabolism	Lipid metabolism	M00089 Triacylglycerol biosynthesis [PATH:map00561]	K11160 DGAT2; diacylglycerol O-acyltransferase 2 [EC:2.3.1.20 2.3.1.75]	0	0	0	0	0	0	0	0	0	0	0	0
876	Carbohydrate and lipid metabolism	Lipid metabolism	M00089 Triacylglycerol biosynthesis [PATH:map00561]	K14456 MOGAT3, MGAT3; 2-acylglycerol O-acyltransferase 3 [EC:2.3.1.20 2.3.1.22]	0	0	0	0	0	0	0	0	0	0	0	0
877	Carbohydrate and lipid metabolism	Lipid metabolism	M00089 Triacylglycerol biosynthesis [PATH:map00561]	K18851 fbp; diacylglycerol O-acyltransferase / trehalose O-mycolyltransferase [EC:2.3.1.20 2.3.1.122]	0	0	0	0	0	0	0	0	0	0	0	0
//
878	Carbohydrate and lipid metabolism	Lipid metabolism	M00098 Acylglycerol degradation [PATH:map00561]	K01046 E3.1.1.3; triacylglycerol lipase [EC:3.1.1.3]	0	0	0	0	1	1	1	1	0	0	0	0
879	Carbohydrate and lipid metabolism	Lipid metabolism	M00098 Acylglycerol degradation [PATH:map00561]	K12298 CEL; bile salt-stimulated lipase [EC:3.1.1.3 3.1.1.13]	0	0	0	0	0	0	0	0	0	0	0	0
880	Carbohydrate and lipid metabolism	Lipid metabolism	M00098 Acylglycerol degradation [PATH:map00561]	K16816 PNPLA2, ATGL; patatin-like phospholipase domain-containing protein 2 [EC:3.1.1.3]	0	0	0	0	0	0	0	0	0	0	0	0
881	Carbohydrate and lipid metabolism	Lipid metabolism	M00098 Acylglycerol degradation [PATH:map00561]	K13534 PNPLA3; patatin-like phospholipase domain-containing protein 3 [EC:3.1.1.3 2.3.1.-]	0	0	0	0	0	0	0	0	0	0	0	0
882	Carbohydrate and lipid metabolism	Lipid metabolism	M00098 Acylglycerol degradation [PATH:map00561]	K14073 PNLIP, PL; pancreatic triacylglycerol lipase [EC:3.1.1.3]	0	0	0	0	0	0	0	0	0	0	0	0
883	Carbohydrate and lipid metabolism	Lipid metabolism	M00098 Acylglycerol degradation [PATH:map00561]	K14074 PNLIPRP1, PLRP1; pancreatic lipase-related protein 1 [EC:3.1.1.3]	0	0	0	0	0	0	0	0	0	0	0	0
884	Carbohydrate and lipid metabolism	Lipid metabolism	M00098 Acylglycerol degradation [PATH:map00561]	K14075 PNLIPRP2, PLRP2; pancreatic lipase-related protein 2 [EC:3.1.1.3]	0	0	0	0	0	0	0	0	0	0	0	0
885	Carbohydrate and lipid metabolism	Lipid metabolism	M00098 Acylglycerol degradation [PATH:map00561]	K14076 PNLIPRP3, PLRP3; pancreatic lipase-related protein 3 [EC:3.1.1.3]	0	0	0	0	0	0	0	0	0	0	0	0
886	Carbohydrate and lipid metabolism	Lipid metabolism	M00098 Acylglycerol degradation [PATH:map00561]	K14452 LIPF; gastric triacylglycerol lipase [EC:3.1.1.3]	0	0	0	0	0	0	0	0	0	0	0	0
887	Carbohydrate and lipid metabolism	Lipid metabolism	M00098 Acylglycerol degradation [PATH:map00561]	K14674 TGL4; TAG lipase / steryl ester hydrolase / phospholipase A2 / LPA acyltransferase [EC:3.1.1.3 3.1.1.13 3.1.1.4 2.3.1.51]	0	0	0	0	1	1	1	0	0	0	0	0
888	Carbohydrate and lipid metabolism	Lipid metabolism	M00098 Acylglycerol degradation [PATH:map00561]	K14675 TGL3; TAG lipase / lysophosphatidylethanolamine acyltransferase [EC:3.1.1.3 2.3.1.-]	0	0	0	0	0	0	0	0	0	0	0	0
889	Carbohydrate and lipid metabolism	Lipid metabolism	M00098 Acylglycerol degradation [PATH:map00561]	K17900 ATG15, AUT5; lipase ATG15 [EC:3.1.1.3]	0	0	0	0	0	0	0	0	0	0	0	0
890	Carbohydrate and lipid metabolism	Lipid metabolism	M00098 Acylglycerol degradation [PATH:map00561]	K01054 MGLL; acylglycerol lipase [EC:3.1.1.23]	0	0	0	0	0	0	0	0	0	0	0	0
//
891	Carbohydrate and lipid metabolism	Lipid metabolism	M00090 Phosphatidylcholine (PC) biosynthesis, choline => PC [PATH:map00564]	K00866 CKI1; choline kinase [EC:2.7.1.32]	0	0	0	0	0	0	0	0	0	0	0	0
892	Carbohydrate and lipid metabolism	Lipid metabolism	M00090 Phosphatidylcholine (PC) biosynthesis, choline => PC [PATH:map00564]	K14156 CHK; choline/ethanolamine kinase [EC:2.7.1.32 2.7.1.82]	0	0	0	0	0	0	0	0	0	0	0	0
893	Carbohydrate and lipid metabolism	Lipid metabolism	M00090 Phosphatidylcholine (PC) biosynthesis, choline => PC [PATH:map00564]	K00968 PCYT1; choline-phosphate cytidylyltransferase [EC:2.7.7.15]	1	0	0	0	1	0	0	0	1	1	1	0
894	Carbohydrate and lipid metabolism	Lipid metabolism	M00090 Phosphatidylcholine (PC) biosynthesis, choline => PC [PATH:map00564]	K00994 CHPT1, CPT1; diacylglycerol cholinephosphotransferase [EC:2.7.8.2]	0	0	0	0	0	0	0	0	0	0	0	0
895	Carbohydrate and lipid metabolism	Lipid metabolism	M00090 Phosphatidylcholine (PC) biosynthesis, choline => PC [PATH:map00564]	K13644 CEPT1; choline/ethanolamine phosphotransferase [EC:2.7.8.1 2.7.8.2]	0	0	0	0	0	0	0	0	0	0	0	0
//
896	Carbohydrate and lipid metabolism	Lipid metabolism	M00091 Phosphatidylcholine (PC) biosynthesis, PE => PC [PATH:map00564]	K00551 PEMT; phosphatidylethanolamine N-methyltransferase [EC:2.1.1.17]	0	0	0	0	0	0	0	0	0	0	0	0
897	Carbohydrate and lipid metabolism	Lipid metabolism	M00091 Phosphatidylcholine (PC) biosynthesis, PE => PC [PATH:map00564]	K16369 CHO2; phosphatidylethanolamine N-methyltransferase [EC:2.1.1.17]	0	0	0	0	0	0	0	0	0	0	0	0
898	Carbohydrate and lipid metabolism	Lipid metabolism	M00091 Phosphatidylcholine (PC) biosynthesis, PE => PC [PATH:map00564]	K00550 OPI3; methylene-fatty-acyl-phospholipid synthase [EC:2.1.1.16]	0	0	0	0	0	0	0	0	0	0	0	0
899	Carbohydrate and lipid metabolism	Lipid metabolism	M00091 Phosphatidylcholine (PC) biosynthesis, PE => PC [PATH:map00564]	K00570 pmtA; phosphatidylethanolamine/phosphatidyl-N-methylethanolamine N-methyltransferase [EC:2.1.1.17 2.1.1.71]	0	0	0	0	0	0	0	0	0	0	0	0
//
900	Carbohydrate and lipid metabolism	Lipid metabolism	M00092 Phosphatidylethanolamine (PE) biosynthesis, ethanolamine => PE [PATH:map00564]	K00894 ETNK, EKI; ethanolamine kinase [EC:2.7.1.82]	0	0	0	0	0	0	0	0	0	0	0	0
901	Carbohydrate and lipid metabolism	Lipid metabolism	M00092 Phosphatidylethanolamine (PE) biosynthesis, ethanolamine => PE [PATH:map00564]	K14156 CHK; choline/ethanolamine kinase [EC:2.7.1.32 2.7.1.82]	0	0	0	0	0	0	0	0	0	0	0	0
902	Carbohydrate and lipid metabolism	Lipid metabolism	M00092 Phosphatidylethanolamine (PE) biosynthesis, ethanolamine => PE [PATH:map00564]	K00967 PCYT2; ethanolamine-phosphate cytidylyltransferase [EC:2.7.7.14]	0	0	0	0	0	0	0	0	0	0	0	0
903	Carbohydrate and lipid metabolism	Lipid metabolism	M00092 Phosphatidylethanolamine (PE) biosynthesis, ethanolamine => PE [PATH:map00564]	K00993 EPT1; ethanolaminephosphotransferase [EC:2.7.8.1]	0	0	0	0	0	0	0	0	0	0	0	0
904	Carbohydrate and lipid metabolism	Lipid metabolism	M00092 Phosphatidylethanolamine (PE) biosynthesis, ethanolamine => PE [PATH:map00564]	K13644 CEPT1; choline/ethanolamine phosphotransferase [EC:2.7.8.1 2.7.8.2]	0	0	0	0	0	0	0	0	0	0	0	0
//
905	Carbohydrate and lipid metabolism	Lipid metabolism	M00093 Phosphatidylethanolamine (PE) biosynthesis, PA => PS => PE [PATH:map00564]	K00981 E2.7.7.41, CDS1, CDS2, cdsA; phosphatidate cytidylyltransferase [EC:2.7.7.41]	1	1	1	1	1	1	1	1	1	1	1	1
906	Carbohydrate and lipid metabolism	Lipid metabolism	M00093 Phosphatidylethanolamine (PE) biosynthesis, PA => PS => PE [PATH:map00564]	K00998 pssA; CDP-diacylglycerol---serine O-phosphatidyltransferase [EC:2.7.8.8]	1	1	1	1	0	0	0	1	1	1	1	0
907	Carbohydrate and lipid metabolism	Lipid metabolism	M00093 Phosphatidylethanolamine (PE) biosynthesis, PA => PS => PE [PATH:map00564]	K17103 CHO1, pssA; CDP-diacylglycerol---serine O-phosphatidyltransferase [EC:2.7.8.8]	0	0	1	0	1	1	1	0	0	0	0	1
908	Carbohydrate and lipid metabolism	Lipid metabolism	M00093 Phosphatidylethanolamine (PE) biosynthesis, PA => PS => PE [PATH:map00564]	K01613 psd, PISD; phosphatidylserine decarboxylase [EC:4.1.1.65]	1	1	1	1	1	1	1	1	1	1	1	1
//
909	Carbohydrate and lipid metabolism	Lipid metabolism	M00130 Inositol phosphate metabolism, PI=> PIP2 => Ins(1,4,5)P3 => Ins(1,3,4,5)P4 [PATH:map00562]	K00888 PI4KA; phosphatidylinositol 4-kinase A [EC:2.7.1.67]	0	0	0	0	0	0	0	0	0	0	0	0
910	Carbohydrate and lipid metabolism	Lipid metabolism	M00130 Inositol phosphate metabolism, PI=> PIP2 => Ins(1,4,5)P3 => Ins(1,3,4,5)P4 [PATH:map00562]	K19801 PI4KB; phosphatidylinositol 4-kinase B [EC:2.7.1.67]	0	0	0	0	0	0	0	0	0	0	0	0
911	Carbohydrate and lipid metabolism	Lipid metabolism	M00130 Inositol phosphate metabolism, PI=> PIP2 => Ins(1,4,5)P3 => Ins(1,3,4,5)P4 [PATH:map00562]	K13711 PI4K2; phosphatidylinositol 4-kinase type 2 [EC:2.7.1.67]	0	0	0	0	0	0	0	0	0	0	0	0
912	Carbohydrate and lipid metabolism	Lipid metabolism	M00130 Inositol phosphate metabolism, PI=> PIP2 => Ins(1,4,5)P3 => Ins(1,3,4,5)P4 [PATH:map00562]	K00889 PIP5K; 1-phosphatidylinositol-4-phosphate 5-kinase [EC:2.7.1.68]	0	0	0	0	0	0	0	0	0	0	0	0
913	Carbohydrate and lipid metabolism	Lipid metabolism	M00130 Inositol phosphate metabolism, PI=> PIP2 => Ins(1,4,5)P3 => Ins(1,3,4,5)P4 [PATH:map00562]	K13712 PIP5KL1; phosphatidylinositol-4-phosphate 5-kinase-like protein 1 [EC:2.7.1.68]	0	0	0	0	0	0	0	0	0	0	0	0
914	Carbohydrate and lipid metabolism	Lipid metabolism	M00130 Inositol phosphate metabolism, PI=> PIP2 => Ins(1,4,5)P3 => Ins(1,3,4,5)P4 [PATH:map00562]	K01116 PLCG1; phosphatidylinositol phospholipase C, gamma-1 [EC:3.1.4.11]	0	0	0	0	0	0	0	0	0	0	0	0
915	Carbohydrate and lipid metabolism	Lipid metabolism	M00130 Inositol phosphate metabolism, PI=> PIP2 => Ins(1,4,5)P3 => Ins(1,3,4,5)P4 [PATH:map00562]	K05857 PLCD; phosphatidylinositol phospholipase C, delta [EC:3.1.4.11]	0	0	0	0	0	0	0	0	0	0	0	0
916	Carbohydrate and lipid metabolism	Lipid metabolism	M00130 Inositol phosphate metabolism, PI=> PIP2 => Ins(1,4,5)P3 => Ins(1,3,4,5)P4 [PATH:map00562]	K05858 PLCB; phosphatidylinositol phospholipase C, beta [EC:3.1.4.11]	0	0	0	0	0	0	0	0	0	0	0	0
917	Carbohydrate and lipid metabolism	Lipid metabolism	M00130 Inositol phosphate metabolism, PI=> PIP2 => Ins(1,4,5)P3 => Ins(1,3,4,5)P4 [PATH:map00562]	K05859 PLCG2; phosphatidylinositol phospholipase C, gamma-2 [EC:3.1.4.11]	0	0	0	0	0	0	0	0	0	0	0	0
918	Carbohydrate and lipid metabolism	Lipid metabolism	M00130 Inositol phosphate metabolism, PI=> PIP2 => Ins(1,4,5)P3 => Ins(1,3,4,5)P4 [PATH:map00562]	K05860 PLCE; phosphatidylinositol phospholipase C, epsilon [EC:3.1.4.11]	0	0	0	0	0	0	0	0	0	0	0	0
919	Carbohydrate and lipid metabolism	Lipid metabolism	M00130 Inositol phosphate metabolism, PI=> PIP2 => Ins(1,4,5)P3 => Ins(1,3,4,5)P4 [PATH:map00562]	K05861 PLCZ; phosphatidylinositol phospholipase C, zeta [EC:3.1.4.11]	0	0	0	0	0	0	0	0	0	0	0	0
920	Carbohydrate and lipid metabolism	Lipid metabolism	M00130 Inositol phosphate metabolism, PI=> PIP2 => Ins(1,4,5)P3 => Ins(1,3,4,5)P4 [PATH:map00562]	K00911 ITPK; 1D-myo-inositol-triphosphate 3-kinase [EC:2.7.1.127]	0	0	0	0	0	0	0	0	0	0	0	0
//
921	Carbohydrate and lipid metabolism	Lipid metabolism	M00131 Inositol phosphate metabolism, Ins(1,3,4,5)P4 => Ins(1,3,4)P3 => myo-inositol [PATH:map00562]	K01106 E3.1.3.56; inositol-1,4,5-trisphosphate 5-phosphatase [EC:3.1.3.56]	0	0	0	0	0	0	0	0	0	0	0	0
922	Carbohydrate and lipid metabolism	Lipid metabolism	M00131 Inositol phosphate metabolism, Ins(1,3,4,5)P4 => Ins(1,3,4)P3 => myo-inositol [PATH:map00562]	K01107 INPP1; inositol polyphosphate 1-phosphatase [EC:3.1.3.57]	0	0	0	0	0	0	0	0	0	0	0	0
923	Carbohydrate and lipid metabolism	Lipid metabolism	M00131 Inositol phosphate metabolism, Ins(1,3,4,5)P4 => Ins(1,3,4)P3 => myo-inositol [PATH:map00562]	K15422 SAL; 3'(2'), 5'-bisphosphate nucleotidase / inositol polyphosphate 1-phosphatase [EC:3.1.3.7 3.1.3.57]	0	0	0	0	0	0	0	0	0	0	0	0
924	Carbohydrate and lipid metabolism	Lipid metabolism	M00131 Inositol phosphate metabolism, Ins(1,3,4,5)P4 => Ins(1,3,4)P3 => myo-inositol [PATH:map00562]	K01109 INPP4; inositol polyphosphate-4-phosphatase [EC:3.1.3.66]	0	0	0	0	0	0	0	0	0	0	0	0
925	Carbohydrate and lipid metabolism	Lipid metabolism	M00131 Inositol phosphate metabolism, Ins(1,3,4,5)P4 => Ins(1,3,4)P3 => myo-inositol [PATH:map00562]	K01092 E3.1.3.25, IMPA, suhB; myo-inositol-1(or 4)-monophosphatase [EC:3.1.3.25]	1	1	1	1	1	1	1	1	1	1	1	1
926	Carbohydrate and lipid metabolism	Lipid metabolism	M00131 Inositol phosphate metabolism, Ins(1,3,4,5)P4 => Ins(1,3,4)P3 => myo-inositol [PATH:map00562]	K15759 IMPAD1, IMPA3; inositol monophosphatase 3 [EC:3.1.3.25 3.1.3.7]	0	0	0	0	0	0	0	0	0	0	0	0
927	Carbohydrate and lipid metabolism	Lipid metabolism	M00131 Inositol phosphate metabolism, Ins(1,3,4,5)P4 => Ins(1,3,4)P3 => myo-inositol [PATH:map00562]	K10047 VTC4; inositol-phosphate phosphatase / L-galactose 1-phosphate phosphatase [EC:3.1.3.25 3.1.3.93]	0	0	0	0	0	0	0	0	0	0	0	0
928	Carbohydrate and lipid metabolism	Lipid metabolism	M00131 Inositol phosphate metabolism, Ins(1,3,4,5)P4 => Ins(1,3,4)P3 => myo-inositol [PATH:map00562]	K18649 IMPL2; inositol-phosphate phosphatase / L-galactose 1-phosphate phosphatase / histidinol-phosphatase [EC:3.1.3.25 3.1.3.93 3.1.3.15]	0	0	0	0	0	0	0	0	0	0	0	0
//
929	Carbohydrate and lipid metabolism	Lipid metabolism	M00132 Inositol phosphate metabolism, Ins(1,3,4)P3 => phytate [PATH:map00562]	K00913 ITPK1; inositol-1,3,4-trisphosphate 5/6-kinase / inositol-tetrakisphosphate 1-kinase [EC:2.7.1.159 2.7.1.134]	0	0	0	0	0	0	0	0	0	0	0	0
930	Carbohydrate and lipid metabolism	Lipid metabolism	M00132 Inositol phosphate metabolism, Ins(1,3,4)P3 => phytate [PATH:map00562]	K00915 IPMK, IPK2; inositol-polyphosphate multikinase [EC:2.7.1.140 2.7.1.151]	0	0	0	0	0	0	0	0	0	0	0	0
931	Carbohydrate and lipid metabolism	Lipid metabolism	M00132 Inositol phosphate metabolism, Ins(1,3,4)P3 => phytate [PATH:map00562]	K10572 IPPK; inositol-pentakisphosphate 2-kinase [EC:2.7.1.158]	0	0	0	0	0	0	0	0	0	0	0	0
//
932	Carbohydrate and lipid metabolism	Lipid metabolism	M00094 Ceramide biosynthesis [PATH:map00600]	K00654 SPT; serine palmitoyltransferase [EC:2.3.1.50]	0	0	0	0	0	0	0	0	0	0	0	0
933	Carbohydrate and lipid metabolism	Lipid metabolism	M00094 Ceramide biosynthesis [PATH:map00600]	K04708 E1.1.1.102; 3-dehydrosphinganine reductase [EC:1.1.1.102]	0	0	0	0	0	0	0	0	0	0	0	0
934	Carbohydrate and lipid metabolism	Lipid metabolism	M00094 Ceramide biosynthesis [PATH:map00600]	K04709 LAG1; Acyl-CoA-dependent ceramide synthase [EC:2.3.1.24]	0	0	0	0	0	0	0	0	0	0	0	0
935	Carbohydrate and lipid metabolism	Lipid metabolism	M00094 Ceramide biosynthesis [PATH:map00600]	K04710 CERS; ceramide synthetase [EC:2.3.1.24]	0	0	0	0	0	0	0	0	0	0	0	0
936	Carbohydrate and lipid metabolism	Lipid metabolism	M00094 Ceramide biosynthesis [PATH:map00600]	K04712 DEGS; sphingolipid Delta-4 desaturase [EC:1.14.-.-]	0	0	0	0	0	0	0	0	0	0	0	0
//
937	Carbohydrate and lipid metabolism	Lipid metabolism	M00066 Lactosylceramide biosynthesis [PATH:map00600]	K00720 UGCG; ceramide glucosyltransferase [EC:2.4.1.80]	0	0	0	0	0	0	0	0	0	0	0	0
938	Carbohydrate and lipid metabolism	Lipid metabolism	M00066 Lactosylceramide biosynthesis [PATH:map00600]	K07553 B4GALT6; beta-1,4-galactosyltransferase 6 [EC:2.4.1.274]	0	0	0	0	0	0	0	0	0	0	0	0
//
939	Carbohydrate and lipid metabolism	Lipid metabolism	M00067 Cerebroside and sulfatide biosynthesis [PATH:map00600 map00565]	K04628 CGT, UGT8; 2-hydroxyacylsphingosine 1-beta-galactosyltransferase [EC:2.4.1.45]	0	0	0	0	0	0	0	0	0	0	0	0
940	Carbohydrate and lipid metabolism	Lipid metabolism	M00067 Cerebroside and sulfatide biosynthesis [PATH:map00600 map00565]	K01019 GAL3ST1; galactosylceramide sulfotransferase [EC:2.8.2.11]	0	0	0	0	0	0	0	0	0	0	0	0
//
941	Carbohydrate and lipid metabolism	Lipid metabolism	M00099 Sphingosine biosynthesis [PATH:map00600]	K00654 SPT; serine palmitoyltransferase [EC:2.3.1.50]	0	0	0	0	0	0	0	0	0	0	0	0
942	Carbohydrate and lipid metabolism	Lipid metabolism	M00099 Sphingosine biosynthesis [PATH:map00600]	K04708 E1.1.1.102; 3-dehydrosphinganine reductase [EC:1.1.1.102]	0	0	0	0	0	0	0	0	0	0	0	0
943	Carbohydrate and lipid metabolism	Lipid metabolism	M00099 Sphingosine biosynthesis [PATH:map00600]	K04709 LAG1; Acyl-CoA-dependent ceramide synthase [EC:2.3.1.24]	0	0	0	0	0	0	0	0	0	0	0	0
944	Carbohydrate and lipid metabolism	Lipid metabolism	M00099 Sphingosine biosynthesis [PATH:map00600]	K04710 CERS; ceramide synthetase [EC:2.3.1.24]	0	0	0	0	0	0	0	0	0	0	0	0
945	Carbohydrate and lipid metabolism	Lipid metabolism	M00099 Sphingosine biosynthesis [PATH:map00600]	K04712 DEGS; sphingolipid Delta-4 desaturase [EC:1.14.-.-]	0	0	0	0	0	0	0	0	0	0	0	0
946	Carbohydrate and lipid metabolism	Lipid metabolism	M00099 Sphingosine biosynthesis [PATH:map00600]	K01441 ACER1_2, ASAH3; alkaline ceramidase [EC:3.5.1.23]	0	0	0	0	0	0	0	0	0	0	0	0
947	Carbohydrate and lipid metabolism	Lipid metabolism	M00099 Sphingosine biosynthesis [PATH:map00600]	K12348 ASAH1; acid ceramidase [EC:3.5.1.23]	0	0	0	0	0	0	0	0	0	0	0	0
948	Carbohydrate and lipid metabolism	Lipid metabolism	M00099 Sphingosine biosynthesis [PATH:map00600]	K12349 ASAH2; neutral ceramidase [EC:3.5.1.23]	0	0	0	0	0	0	0	0	0	0	0	0
//
949	Carbohydrate and lipid metabolism	Lipid metabolism	M00100 Sphingosine degradation [PATH:map00600]	K04718 SPHK; sphingosine kinase [EC:2.7.1.91]	0	0	0	0	0	0	0	0	0	0	0	0
950	Carbohydrate and lipid metabolism	Lipid metabolism	M00100 Sphingosine degradation [PATH:map00600]	K01634 SGPL1, DPL1; sphinganine-1-phosphate aldolase [EC:4.1.2.27]	0	0	0	0	0	0	0	1	0	1	0	0
//
951	Carbohydrate and lipid metabolism	Lipopolysaccharide metabolism	M00060 Lipopolysaccharide biosynthesis, KDO2-lipid A [PATH:map00540]	K00677 lpxA; UDP-N-acetylglucosamine acyltransferase [EC:2.3.1.129]	1	1	1	1	1	1	1	1	1	1	1	1
952	Carbohydrate and lipid metabolism	Lipopolysaccharide metabolism	M00060 Lipopolysaccharide biosynthesis, KDO2-lipid A [PATH:map00540]	K02535 lpxC; UDP-3-O-[3-hydroxymyristoyl] N-acetylglucosamine deacetylase [EC:3.5.1.108]	1	1	1	1	1	1	1	1	1	1	1	1
953	Carbohydrate and lipid metabolism	Lipopolysaccharide metabolism	M00060 Lipopolysaccharide biosynthesis, KDO2-lipid A [PATH:map00540]	K16363 lpxC-fabZ; UDP-3-O-[3-hydroxymyristoyl] N-acetylglucosamine deacetylase / 3-hydroxyacyl-[acyl-carrier-protein] dehydratase [EC:3.5.1.108 4.2.1.59]	0	0	0	0	0	0	0	0	0	0	0	0
954	Carbohydrate and lipid metabolism	Lipopolysaccharide metabolism	M00060 Lipopolysaccharide biosynthesis, KDO2-lipid A [PATH:map00540]	K02536 lpxD; UDP-3-O-[3-hydroxymyristoyl] glucosamine N-acyltransferase [EC:2.3.1.191]	1	1	1	1	1	1	1	1	1	1	1	1
955	Carbohydrate and lipid metabolism	Lipopolysaccharide metabolism	M00060 Lipopolysaccharide biosynthesis, KDO2-lipid A [PATH:map00540]	K03269 lpxH; UDP-2,3-diacylglucosamine hydrolase [EC:3.6.1.54]	1	1	1	1	1	1	1	1	1	1	1	1
956	Carbohydrate and lipid metabolism	Lipopolysaccharide metabolism	M00060 Lipopolysaccharide biosynthesis, KDO2-lipid A [PATH:map00540]	K00748 lpxB; lipid-A-disaccharide synthase [EC:2.4.1.182]	1	1	1	1	1	1	1	1	1	1	1	1
957	Carbohydrate and lipid metabolism	Lipopolysaccharide metabolism	M00060 Lipopolysaccharide biosynthesis, KDO2-lipid A [PATH:map00540]	K00912 lpxK; tetraacyldisaccharide 4'-kinase [EC:2.7.1.130]	1	1	1	1	1	1	1	1	1	1	1	1
958	Carbohydrate and lipid metabolism	Lipopolysaccharide metabolism	M00060 Lipopolysaccharide biosynthesis, KDO2-lipid A [PATH:map00540]	K02527 kdtA, waaA; 3-deoxy-D-manno-octulosonic-acid transferase [EC:2.4.99.12 2.4.99.13 2.4.99.14 2.4.99.15]	1	1	1	1	1	1	1	1	1	1	1	1
959	Carbohydrate and lipid metabolism	Lipopolysaccharide metabolism	M00060 Lipopolysaccharide biosynthesis, KDO2-lipid A [PATH:map00540]	K02517 lpxL, htrB; Kdo2-lipid IVA lauroyltransferase [EC:2.3.1.241]	0	0	0	0	0	0	0	0	0	0	0	0
960	Carbohydrate and lipid metabolism	Lipopolysaccharide metabolism	M00060 Lipopolysaccharide biosynthesis, KDO2-lipid A [PATH:map00540]	K02560 lpxM, msbB; lauroyl-Kdo2-lipid IVA myristoyltransferase [EC:2.3.1.243]	0	0	0	0	0	0	0	0	0	0	0	0
//
961	Carbohydrate and lipid metabolism	Lipopolysaccharide metabolism	M00063 CMP-KDO biosynthesis [PATH:map00540]	K06041 kdsD, kpsF; arabinose-5-phosphate isomerase [EC:5.3.1.13]	1	1	1	1	1	1	1	1	1	1	1	1
962	Carbohydrate and lipid metabolism	Lipopolysaccharide metabolism	M00063 CMP-KDO biosynthesis [PATH:map00540]	K01627 kdsA; 2-dehydro-3-deoxyphosphooctonate aldolase (KDO 8-P synthase) [EC:2.5.1.55]	1	1	1	1	1	1	1	1	1	1	1	1
963	Carbohydrate and lipid metabolism	Lipopolysaccharide metabolism	M00063 CMP-KDO biosynthesis [PATH:map00540]	K03270 kdsC; 3-deoxy-D-manno-octulosonate 8-phosphate phosphatase (KDO 8-P phosphatase) [EC:3.1.3.45]	1	1	1	1	1	1	1	1	1	1	1	1
964	Carbohydrate and lipid metabolism	Lipopolysaccharide metabolism	M00063 CMP-KDO biosynthesis [PATH:map00540]	K00979 kdsB; 3-deoxy-manno-octulosonate cytidylyltransferase (CMP-KDO synthetase) [EC:2.7.7.38]	1	1	1	1	1	1	1	1	1	1	1	1
//
965	Carbohydrate and lipid metabolism	Lipopolysaccharide metabolism	M00064 ADP-L-glycero-D-manno-heptose biosynthesis [PATH:map00540]	K03271 gmhA, lpcA; D-sedoheptulose 7-phosphate isomerase [EC:5.3.1.28]	0	0	0	0	1	0	0	0	0	0	0	0
966	Carbohydrate and lipid metabolism	Lipopolysaccharide metabolism	M00064 ADP-L-glycero-D-manno-heptose biosynthesis [PATH:map00540]	K03272 gmhC, hldE, waaE, rfaE; D-beta-D-heptose 7-phosphate kinase / D-beta-D-heptose 1-phosphate adenosyltransferase [EC:2.7.1.167 2.7.7.70]	1	1	1	1	1	1	1	1	1	1	1	1
967	Carbohydrate and lipid metabolism	Lipopolysaccharide metabolism	M00064 ADP-L-glycero-D-manno-heptose biosynthesis [PATH:map00540]	K03273 gmhB; D-glycero-D-manno-heptose 1,7-bisphosphate phosphatase [EC:3.1.3.82 3.1.3.83]	1	1	1	0	1	1	1	1	1	1	1	1
968	Carbohydrate and lipid metabolism	Lipopolysaccharide metabolism	M00064 ADP-L-glycero-D-manno-heptose biosynthesis [PATH:map00540]	K03274 gmhD, rfaD; ADP-L-glycero-D-manno-heptose 6-epimerase [EC:5.1.3.20]	0	0	0	0	0	0	0	0	0	0	0	0
//
969	Carbohydrate and lipid metabolism	Lipopolysaccharide metabolism	M00080 Lipopolysaccharide biosynthesis, inner core => outer core => O-antigen [PATH:map00540]	K02527 kdtA, waaA; 3-deoxy-D-manno-octulosonic-acid transferase [EC:2.4.99.12 2.4.99.13 2.4.99.14 2.4.99.15]	1	1	1	1	1	1	1	1	1	1	1	1
970	Carbohydrate and lipid metabolism	Lipopolysaccharide metabolism	M00080 Lipopolysaccharide biosynthesis, inner core => outer core => O-antigen [PATH:map00540]	K02841 waaC, rfaC; heptosyltransferase I [EC:2.4.-.-]	0	0	0	0	0	0	0	0	0	0	0	0
971	Carbohydrate and lipid metabolism	Lipopolysaccharide metabolism	M00080 Lipopolysaccharide biosynthesis, inner core => outer core => O-antigen [PATH:map00540]	K02843 waaF, rfaF; heptosyltransferase II [EC:2.4.-.-]	0	0	0	0	0	0	0	0	0	0	0	0
972	Carbohydrate and lipid metabolism	Lipopolysaccharide metabolism	M00080 Lipopolysaccharide biosynthesis, inner core => outer core => O-antigen [PATH:map00540]	K02850 waaY, rfaY; heptose II phosphotransferase [EC:2.7.1.-]	0	0	0	0	0	0	0	0	0	0	0	0
973	Carbohydrate and lipid metabolism	Lipopolysaccharide metabolism	M00080 Lipopolysaccharide biosynthesis, inner core => outer core => O-antigen [PATH:map00540]	K02848 waaP, rfaP; heptose I phosphotransferase [EC:2.7.1.-]	0	0	0	0	0	0	0	0	0	0	0	0
974	Carbohydrate and lipid metabolism	Lipopolysaccharide metabolism	M00080 Lipopolysaccharide biosynthesis, inner core => outer core => O-antigen [PATH:map00540]	K02849 waaQ, rfaQ; heptosyltransferase III [EC:2.4.-.-]	0	0	0	0	0	0	0	0	0	0	0	0
975	Carbohydrate and lipid metabolism	Lipopolysaccharide metabolism	M00080 Lipopolysaccharide biosynthesis, inner core => outer core => O-antigen [PATH:map00540]	K02844 waaG, rfaG; UDP-glucose:(heptosyl)LPS alpha-1,3-glucosyltransferase [EC:2.4.1.-]	0	0	0	0	1	1	1	1	0	1	0	0
976	Carbohydrate and lipid metabolism	Lipopolysaccharide metabolism	M00080 Lipopolysaccharide biosynthesis, inner core => outer core => O-antigen [PATH:map00540]	K02840 waaB, rfaB; UDP-D-galactose:(glucosyl)LPS alpha-1,6-D-galactosyltransferase [EC:2.4.1.-]	0	0	0	0	0	0	0	0	0	0	0	0
977	Carbohydrate and lipid metabolism	Lipopolysaccharide metabolism	M00080 Lipopolysaccharide biosynthesis, inner core => outer core => O-antigen [PATH:map00540]	K03278 waaI, rfaI; UDP-D-galactose:(glucosyl)LPS alpha-1,3-D-galactosyltransferase [EC:2.4.1.44]	0	0	0	0	0	0	0	0	0	0	0	0
978	Carbohydrate and lipid metabolism	Lipopolysaccharide metabolism	M00080 Lipopolysaccharide biosynthesis, inner core => outer core => O-antigen [PATH:map00540]	K03279 waaJ, rfaJ; UDP-glucose:(galactosyl)LPS alpha-1,2-glucosyltransferase [EC:2.4.1.58]	0	0	0	0	0	0	0	0	0	0	0	0
979	Carbohydrate and lipid metabolism	Lipopolysaccharide metabolism	M00080 Lipopolysaccharide biosynthesis, inner core => outer core => O-antigen [PATH:map00540]	K03280 waaK, rfaK; UDP-N-acetylglucosamine:(glucosyl)LPS alpha-1,2-N-acetylglucosaminyltransferase [EC:2.4.1.56]	0	0	0	0	0	0	0	0	0	0	0	0
980	Carbohydrate and lipid metabolism	Lipopolysaccharide metabolism	M00080 Lipopolysaccharide biosynthesis, inner core => outer core => O-antigen [PATH:map00540]	K02847 waaL, rfaL; O-antigen ligase [EC:2.4.1.-]	1	1	1	1	1	1	1	0	1	1	1	0
//
981	Carbohydrate and lipid metabolism	Glycan metabolism	M00055 N-glycan precursor biosynthesis [PATH:map00510]	K01001 ALG7; UDP-N-acetylglucosamine--dolichyl-phosphate N-acetylglucosaminephosphotransferase [EC:2.7.8.15]	0	0	0	0	0	0	0	0	0	0	0	0
982	Carbohydrate and lipid metabolism	Glycan metabolism	M00055 N-glycan precursor biosynthesis [PATH:map00510]	K07432 ALG13; beta-1,4-N-acetylglucosaminyltransferase [EC:2.4.1.141]	0	0	1	0	0	1	0	0	0	0	0	0
983	Carbohydrate and lipid metabolism	Glycan metabolism	M00055 N-glycan precursor biosynthesis [PATH:map00510]	K07441 ALG14; beta-1,4-N-acetylglucosaminyltransferase [EC:2.4.1.141]	0	0	1	0	1	1	0	0	0	0	0	0
984	Carbohydrate and lipid metabolism	Glycan metabolism	M00055 N-glycan precursor biosynthesis [PATH:map00510]	K03842 ALG1; beta-1,4-mannosyltransferase [EC:2.4.1.142]	0	0	0	0	0	0	0	0	0	0	0	0
985	Carbohydrate and lipid metabolism	Glycan metabolism	M00055 N-glycan precursor biosynthesis [PATH:map00510]	K03843 ALG2; alpha-1,3/alpha-1,6-mannosyltransferase [EC:2.4.1.132 2.4.1.257]	0	0	0	0	0	0	0	0	0	0	0	0
986	Carbohydrate and lipid metabolism	Glycan metabolism	M00055 N-glycan precursor biosynthesis [PATH:map00510]	K03844 ALG11; alpha-1,2-mannosyltransferase [EC:2.4.1.131]	0	0	0	0	0	0	0	0	0	0	0	0
987	Carbohydrate and lipid metabolism	Glycan metabolism	M00055 N-glycan precursor biosynthesis [PATH:map00510]	K03845 ALG3; alpha-1,3-mannosyltransferase [EC:2.4.1.258]	0	0	0	0	0	0	0	0	0	0	0	0
988	Carbohydrate and lipid metabolism	Glycan metabolism	M00055 N-glycan precursor biosynthesis [PATH:map00510]	K03846 ALG9; alpha-1,2-mannosyltransferase [EC:2.4.1.259 2.4.1.261]	0	0	0	0	0	0	0	0	0	0	0	0
989	Carbohydrate and lipid metabolism	Glycan metabolism	M00055 N-glycan precursor biosynthesis [PATH:map00510]	K03847 ALG12; alpha-1,6-mannosyltransferase [EC:2.4.1.260]	0	0	0	0	0	0	0	0	0	0	0	0
990	Carbohydrate and lipid metabolism	Glycan metabolism	M00055 N-glycan precursor biosynthesis [PATH:map00510]	K00729 ALG5; dolichyl-phosphate beta-glucosyltransferase [EC:2.4.1.117]	0	0	0	0	0	0	0	0	0	0	0	0
991	Carbohydrate and lipid metabolism	Glycan metabolism	M00055 N-glycan precursor biosynthesis [PATH:map00510]	K03848 ALG6; alpha-1,3-glucosyltransferase [EC:2.4.1.267]	0	0	0	0	0	0	0	0	0	0	0	0
992	Carbohydrate and lipid metabolism	Glycan metabolism	M00055 N-glycan precursor biosynthesis [PATH:map00510]	K03849 ALG8; alpha-1,3-glucosyltransferase [EC:2.4.1.265]	0	0	0	0	0	0	0	0	0	0	0	0
993	Carbohydrate and lipid metabolism	Glycan metabolism	M00055 N-glycan precursor biosynthesis [PATH:map00510]	K03850 ALG10; alpha-1,2-glucosyltransferase [EC:2.4.1.256]	0	0	0	0	0	0	0	0	0	0	0	0
//
994	Carbohydrate and lipid metabolism	Glycan metabolism	M00072 N-glycosylation by oligosaccharyltransferase [PATH:map00510]	K07151 STT3; dolichyl-diphosphooligosaccharide--protein glycosyltransferase [EC:2.4.99.18]	0	0	0	0	0	0	0	0	0	0	0	0
995	Carbohydrate and lipid metabolism	Glycan metabolism	M00072 N-glycosylation by oligosaccharyltransferase [PATH:map00510]	K12666 OST1, RPN1; oligosaccharyltransferase complex subunit alpha (ribophorin I)	0	0	0	0	0	0	0	0	0	0	0	0
996	Carbohydrate and lipid metabolism	Glycan metabolism	M00072 N-glycosylation by oligosaccharyltransferase [PATH:map00510]	K12667 SWP1, RPN2; oligosaccharyltransferase complex subunit delta (ribophorin II)	0	0	0	0	0	0	0	0	0	0	0	0
997	Carbohydrate and lipid metabolism	Glycan metabolism	M00072 N-glycosylation by oligosaccharyltransferase [PATH:map00510]	K12668 OST2, DAD1; oligosaccharyltransferase complex subunit epsilon	0	0	0	0	0	0	0	0	0	0	0	0
998	Carbohydrate and lipid metabolism	Glycan metabolism	M00072 N-glycosylation by oligosaccharyltransferase [PATH:map00510]	K12669 OST3, OST6; oligosaccharyltransferase complex subunit gamma	0	0	0	0	0	0	0	0	0	0	0	0
999	Carbohydrate and lipid metabolism	Glycan metabolism	M00072 N-glycosylation by oligosaccharyltransferase [PATH:map00510]	K12670 WBP1; oligosaccharyltransferase complex subunit beta	0	0	0	0	0	0	0	0	0	0	0	0
1000	Carbohydrate and lipid metabolism	Glycan metabolism	M00072 N-glycosylation by oligosaccharyltransferase [PATH:map00510]	K00730 OST4; oligosaccharyl transferase complex subunit OST4	0	0	0	0	0	0	0	0	0	0	0	0
1001	Carbohydrate and lipid metabolism	Glycan metabolism	M00072 N-glycosylation by oligosaccharyltransferase [PATH:map00510]	K12691 OST5; oligosaccharyl transferase complex subunit OST5	0	0	0	0	0	0	0	0	0	0	0	0
//
1002	Carbohydrate and lipid metabolism	Glycan metabolism	M00073 N-glycan precursor trimming [PATH:map00510]	K01228 GCS1; mannosyl-oligosaccharide glucosidase [EC:3.2.1.106]	0	0	0	0	0	0	0	0	0	0	0	0
1003	Carbohydrate and lipid metabolism	Glycan metabolism	M00073 N-glycan precursor trimming [PATH:map00510]	K05546 GANAB; alpha 1,3-glucosidase [EC:3.2.1.84]	0	0	0	0	0	0	0	0	0	0	0	0
1004	Carbohydrate and lipid metabolism	Glycan metabolism	M00073 N-glycan precursor trimming [PATH:map00510]	K01230 MAN1; mannosyl-oligosaccharide alpha-1,2-mannosidase [EC:3.2.1.113]	0	0	0	0	0	0	0	0	0	0	0	0
//
1005	Carbohydrate and lipid metabolism	Glycan metabolism	M00074 N-glycan biosynthesis, high-mannose type [PATH:map00510 map00513]	K05546 GANAB; alpha 1,3-glucosidase [EC:3.2.1.84]	0	0	0	0	0	0	0	0	0	0	0	0
1006	Carbohydrate and lipid metabolism	Glycan metabolism	M00074 N-glycan biosynthesis, high-mannose type [PATH:map00510 map00513]	K01230 MAN1; mannosyl-oligosaccharide alpha-1,2-mannosidase [EC:3.2.1.113]	0	0	0	0	0	0	0	0	0	0	0	0
1007	Carbohydrate and lipid metabolism	Glycan metabolism	M00074 N-glycan biosynthesis, high-mannose type [PATH:map00510 map00513]	K05528 OCH1; alpha 1,6-mannosyltransferase [EC:2.4.1.232]	0	0	0	0	0	0	0	0	0	0	0	0
1008	Carbohydrate and lipid metabolism	Glycan metabolism	M00074 N-glycan biosynthesis, high-mannose type [PATH:map00510 map00513]	K05529 MNN9; mannan polymerase complexes MNN9 subunit [EC:2.4.1.-]	0	0	0	0	0	0	0	0	0	0	0	0
1009	Carbohydrate and lipid metabolism	Glycan metabolism	M00074 N-glycan biosynthesis, high-mannose type [PATH:map00510 map00513]	K05530 VAN1; mannan polymerase I complex VAN1 subunit [EC:2.4.1.-]	0	0	0	0	0	0	0	0	0	0	0	0
1010	Carbohydrate and lipid metabolism	Glycan metabolism	M00074 N-glycan biosynthesis, high-mannose type [PATH:map00510 map00513]	K05531 MNN10; mannan polymerase II complex MNN10 subunit [EC:2.4.1.-]	0	0	0	0	0	0	0	0	0	0	0	0
1011	Carbohydrate and lipid metabolism	Glycan metabolism	M00074 N-glycan biosynthesis, high-mannose type [PATH:map00510 map00513]	K05532 MNN11; mannan polymerase II complex MNN11 subunit [EC:2.4.1.-]	0	0	0	0	0	0	0	0	0	0	0	0
1012	Carbohydrate and lipid metabolism	Glycan metabolism	M00074 N-glycan biosynthesis, high-mannose type [PATH:map00510 map00513]	K05533 ANP1; mannan polymerase II complex ANP1 subunit [EC:2.4.1.-]	0	0	0	0	0	0	0	0	0	0	0	0
1013	Carbohydrate and lipid metabolism	Glycan metabolism	M00074 N-glycan biosynthesis, high-mannose type [PATH:map00510 map00513]	K05534 HOC1; mannan polymerase II complex HOC1 subunit [EC:2.4.1.-]	0	0	0	0	0	0	0	0	0	0	0	0
1014	Carbohydrate and lipid metabolism	Glycan metabolism	M00074 N-glycan biosynthesis, high-mannose type [PATH:map00510 map00513]	K05535 MNN2; alpha 1,2-mannosyltransferase [EC:2.4.1.-]	0	0	0	0	0	0	0	0	0	0	0	0
//
1015	Carbohydrate and lipid metabolism	Glycan metabolism	M00075 N-glycan biosynthesis, complex type [PATH:map00510]	K01231 MAN2; alpha-mannosidase II [EC:3.2.1.114]	0	0	0	0	0	0	0	0	0	0	0	0
1016	Carbohydrate and lipid metabolism	Glycan metabolism	M00075 N-glycan biosynthesis, complex type [PATH:map00510]	K00736 MGAT2; alpha-1,6-mannosyl-glycoprotein beta-1,2-N-acetylglucosaminyltransferase [EC:2.4.1.143]	0	0	0	0	0	0	0	0	0	0	0	0
1017	Carbohydrate and lipid metabolism	Glycan metabolism	M00075 N-glycan biosynthesis, complex type [PATH:map00510]	K00737 MGAT3; beta-1,4-mannosyl-glycoprotein beta-1,4-N-acetylglucosaminyltransferase [EC:2.4.1.144]	0	0	0	0	0	0	0	0	0	0	0	0
1018	Carbohydrate and lipid metabolism	Glycan metabolism	M00075 N-glycan biosynthesis, complex type [PATH:map00510]	K00738 MGAT4A_B; alpha-1,3-mannosylglycoprotein beta-1,4-N-acetylglucosaminyltransferase A/B [EC:2.4.1.145]	0	0	0	0	0	0	0	0	0	0	0	0
1019	Carbohydrate and lipid metabolism	Glycan metabolism	M00075 N-glycan biosynthesis, complex type [PATH:map00510]	K00744 MGAT5; alpha-1,3(6)-mannosylglycoprotein beta-1,6-N-acetyl-glucosaminyltransferase [EC:2.4.1.155]	0	0	0	0	0	0	0	0	0	0	0	0
1020	Carbohydrate and lipid metabolism	Glycan metabolism	M00075 N-glycan biosynthesis, complex type [PATH:map00510]	K09661 MGAT5B; mannosyl alpha-1,6-glycoprotein beta-1,6-N-acetyl-glucosaminyltransferase, isozyme B [EC:2.4.1.-]	0	0	0	0	0	0	0	0	0	0	0	0
1021	Carbohydrate and lipid metabolism	Glycan metabolism	M00075 N-glycan biosynthesis, complex type [PATH:map00510]	K13748 MGAT4C; alpha-1,3-mannosylglycoprotein beta-1,4-N-acetylglucosaminyltransferase C [EC:2.4.1.201 2.4.1.145]	0	0	0	0	0	0	0	0	0	0	0	0
1022	Carbohydrate and lipid metabolism	Glycan metabolism	M00075 N-glycan biosynthesis, complex type [PATH:map00510]	K00717 FUT8; glycoprotein 6-alpha-L-fucosyltransferase [EC:2.4.1.68]	0	0	0	0	0	0	0	0	0	0	0	0
1023	Carbohydrate and lipid metabolism	Glycan metabolism	M00075 N-glycan biosynthesis, complex type [PATH:map00510]	K07966 B4GALT1; beta-1,4-galactosyltransferase 1 [EC:2.4.1.22 2.4.1.90 2.4.1.38 2.4.1.-]	0	0	0	0	0	0	0	0	0	0	0	0
1024	Carbohydrate and lipid metabolism	Glycan metabolism	M00075 N-glycan biosynthesis, complex type [PATH:map00510]	K07967 B4GALT2; beta-1,4-galactosyltransferase 2 [EC:2.4.1.22 2.4.1.90 2.4.1.38 2.4.1.-]	0	0	0	0	0	0	0	0	0	0	0	0
1025	Carbohydrate and lipid metabolism	Glycan metabolism	M00075 N-glycan biosynthesis, complex type [PATH:map00510]	K07968 B4GALT3; beta-1,4-galactosyltransferase 3 [EC:2.4.1.90 2.4.1.38 2.4.1.-]	0	0	0	0	0	0	0	0	0	0	0	0
1026	Carbohydrate and lipid metabolism	Glycan metabolism	M00075 N-glycan biosynthesis, complex type [PATH:map00510]	K00778 SIAT1, ST6GAL1; beta-galactoside alpha-2,6-sialyltransferase (sialyltransferase 1) [EC:2.4.99.1]	0	0	0	0	0	0	0	0	0	0	0	0
1027	Carbohydrate and lipid metabolism	Glycan metabolism	M00075 N-glycan biosynthesis, complex type [PATH:map00510]	K00779 SIAT2, ST6GAL2; beta-galactoside alpha2,6-sialyltransferase (sialyltransferase 2) [EC:2.4.99.1]	0	0	0	0	0	0	0	0	0	0	0	0
//
1028	Carbohydrate and lipid metabolism	Glycan metabolism	M00056 O-glycan biosynthesis, mucin type core [PATH:map00512]	K00710 GALNT; polypeptide N-acetylgalactosaminyltransferase [EC:2.4.1.41]	0	0	0	0	0	0	0	0	0	0	0	0
1029	Carbohydrate and lipid metabolism	Glycan metabolism	M00056 O-glycan biosynthesis, mucin type core [PATH:map00512]	K00731 C1GALT1; glycoprotein-N-acetylgalactosamine 3-beta-galactosyltransferase [EC:2.4.1.122]	0	0	0	0	0	0	0	0	0	0	0	0
1030	Carbohydrate and lipid metabolism	Glycan metabolism	M00056 O-glycan biosynthesis, mucin type core [PATH:map00512]	K09653 C1GALT2, C1GALT1C1; C1GALT1-specific chaperone 1 [EC:2.4.1.-]	0	0	0	0	0	0	0	0	0	0	0	0
1031	Carbohydrate and lipid metabolism	Glycan metabolism	M00056 O-glycan biosynthesis, mucin type core [PATH:map00512]	K00727 GCNT1; beta-1,3-galactosyl-O-glycosyl-glycoprotein beta-1,6-N-acetylglucosaminyltransferase [EC:2.4.1.102]	0	0	0	0	0	0	0	0	0	0	0	0
1032	Carbohydrate and lipid metabolism	Glycan metabolism	M00056 O-glycan biosynthesis, mucin type core [PATH:map00512]	K09662 GCNT3; N-acetylglucosaminyltransferase 3, mucin type [EC:2.4.1.-]	0	0	0	0	0	0	0	0	0	0	0	0
1033	Carbohydrate and lipid metabolism	Glycan metabolism	M00056 O-glycan biosynthesis, mucin type core [PATH:map00512]	K09663 GCNT4; beta-1,6-N-acetylglucosaminyltransferase 4 [EC:2.4.1.-]	0	0	0	0	0	0	0	0	0	0	0	0
1034	Carbohydrate and lipid metabolism	Glycan metabolism	M00056 O-glycan biosynthesis, mucin type core [PATH:map00512]	K00739 B3GNT6; acetylgalactosaminyl-O-glycosyl-glycoprotein beta-1,3-N-acetylglucosaminyltransferase [EC:2.4.1.147]	0	0	0	0	0	0	0	0	0	0	0	0
//
1035	Carbohydrate and lipid metabolism	Glycan metabolism	M00070 Glycosphingolipid biosynthesis, lacto-series, LacCer => Lc4Cer [PATH:map00601]	K03766 B3GNT5; beta-1,3-N-acetylglucosaminyltransferase 5 [EC:2.4.1.206]	0	0	0	0	0	0	0	0	0	0	0	0
1036	Carbohydrate and lipid metabolism	Glycan metabolism	M00070 Glycosphingolipid biosynthesis, lacto-series, LacCer => Lc4Cer [PATH:map00601]	K07819 B3GALT1; beta-1,3-galactosyltransferase 1 [EC:2.4.1.-]	0	0	0	0	0	0	0	0	0	0	0	0
1037	Carbohydrate and lipid metabolism	Glycan metabolism	M00070 Glycosphingolipid biosynthesis, lacto-series, LacCer => Lc4Cer [PATH:map00601]	K07820 B3GALT2; beta-1,3-galactosyltransferase 2 [EC:2.4.1.-]	0	0	0	0	0	0	0	0	0	0	0	0
1038	Carbohydrate and lipid metabolism	Glycan metabolism	M00070 Glycosphingolipid biosynthesis, lacto-series, LacCer => Lc4Cer [PATH:map00601]	K03877 B3GALT5; beta-1,3-galactosyltransferase 5 [EC:2.4.1.-]	0	0	0	0	0	0	0	0	0	0	0	0
//
1039	Carbohydrate and lipid metabolism	Glycan metabolism	M00071 Glycosphingolipid biosynthesis, neolacto-series, LacCer => nLc4Cer [PATH:map00601]	K03766 B3GNT5; beta-1,3-N-acetylglucosaminyltransferase 5 [EC:2.4.1.206]	0	0	0	0	0	0	0	0	0	0	0	0
1040	Carbohydrate and lipid metabolism	Glycan metabolism	M00071 Glycosphingolipid biosynthesis, neolacto-series, LacCer => nLc4Cer [PATH:map00601]	K07966 B4GALT1; beta-1,4-galactosyltransferase 1 [EC:2.4.1.22 2.4.1.90 2.4.1.38 2.4.1.-]	0	0	0	0	0	0	0	0	0	0	0	0
1041	Carbohydrate and lipid metabolism	Glycan metabolism	M00071 Glycosphingolipid biosynthesis, neolacto-series, LacCer => nLc4Cer [PATH:map00601]	K07967 B4GALT2; beta-1,4-galactosyltransferase 2 [EC:2.4.1.22 2.4.1.90 2.4.1.38 2.4.1.-]	0	0	0	0	0	0	0	0	0	0	0	0
1042	Carbohydrate and lipid metabolism	Glycan metabolism	M00071 Glycosphingolipid biosynthesis, neolacto-series, LacCer => nLc4Cer [PATH:map00601]	K07968 B4GALT3; beta-1,4-galactosyltransferase 3 [EC:2.4.1.90 2.4.1.38 2.4.1.-]	0	0	0	0	0	0	0	0	0	0	0	0
1043	Carbohydrate and lipid metabolism	Glycan metabolism	M00071 Glycosphingolipid biosynthesis, neolacto-series, LacCer => nLc4Cer [PATH:map00601]	K07969 B4GALT4; beta-1,4-galactosyltransferase 4 [EC:2.4.1.90 2.4.1.275 2.4.1.-]	0	0	0	0	0	0	0	0	0	0	0	0
//
1044	Carbohydrate and lipid metabolism	Glycan metabolism	M00068 Glycosphingolipid biosynthesis, globo-series, LacCer => Gb4Cer [PATH:map00603]	K01988 A4GALT; lactosylceramide 4-alpha-galactosyltransferase [EC:2.4.1.228]	0	0	0	0	0	0	0	0	0	0	0	0
1045	Carbohydrate and lipid metabolism	Glycan metabolism	M00068 Glycosphingolipid biosynthesis, globo-series, LacCer => Gb4Cer [PATH:map00603]	K00719 B3GALNT1, B3GALT3; galactosylgalactosylglucosylceramide beta-D-acetylgalactosaminyltransferase [EC:2.4.1.79]	0	0	0	0	0	0	0	0	0	0	0	0
//
1046	Carbohydrate and lipid metabolism	Glycan metabolism	M00069 Glycosphingolipid biosynthesis, ganglio series, LacCer => GT3 [PATH:map00604]	K03370 SIAT9; lactosylceramide alpha-2,3-sialyltransferase (sialyltransferase 9) [EC:2.4.99.9]	0	0	0	0	0	0	0	0	0	0	0	0
1047	Carbohydrate and lipid metabolism	Glycan metabolism	M00069 Glycosphingolipid biosynthesis, ganglio series, LacCer => GT3 [PATH:map00604]	K03371 SIAT8A; alpha-N-acetyl-neuraminate alpha-2,8-sialyltransferase (sialyltransferase 8A) [EC:2.4.99.8]	0	0	0	0	0	0	0	0	0	0	0	0
1048	Carbohydrate and lipid metabolism	Glycan metabolism	M00069 Glycosphingolipid biosynthesis, ganglio series, LacCer => GT3 [PATH:map00604]	K03369 SIAT8E; alpha-N-acetyl-neuraminate alpha-2,8-sialyltransferase (sialyltransferase 8E) [EC:2.4.99.-]	0	0	0	0	0	0	0	0	0	0	0	0
//
1049	Carbohydrate and lipid metabolism	Glycan metabolism	M00065 GPI-anchor biosynthesis, core oligosaccharide [PATH:map00563]	K03857 PIGA, GPI3; phosphatidylinositol glycan, class A [EC:2.4.1.198]	0	0	0	0	1	0	0	0	0	0	0	0
1050	Carbohydrate and lipid metabolism	Glycan metabolism	M00065 GPI-anchor biosynthesis, core oligosaccharide [PATH:map00563]	K03434 PIGL; N-acetylglucosaminylphosphatidylinositol deacetylase [EC:3.5.1.89]	0	0	0	0	0	0	0	0	0	0	0	0
1051	Carbohydrate and lipid metabolism	Glycan metabolism	M00065 GPI-anchor biosynthesis, core oligosaccharide [PATH:map00563]	K05283 PIGW; phosphatidylinositol glycan, class W [EC:2.3.-.-]	0	0	0	0	0	0	0	0	0	0	0	0
1052	Carbohydrate and lipid metabolism	Glycan metabolism	M00065 GPI-anchor biosynthesis, core oligosaccharide [PATH:map00563]	K05284 PIGM; phosphatidylinositol glycan, class M [EC:2.4.1.-]	0	0	0	0	0	0	0	0	0	0	0	0
1053	Carbohydrate and lipid metabolism	Glycan metabolism	M00065 GPI-anchor biosynthesis, core oligosaccharide [PATH:map00563]	K05285 PIGN; phosphatidylinositol glycan, class N [EC:2.7.-.-]	0	0	0	0	0	0	0	0	0	0	0	0
1054	Carbohydrate and lipid metabolism	Glycan metabolism	M00065 GPI-anchor biosynthesis, core oligosaccharide [PATH:map00563]	K07542 PIGV; phosphatidylinositol glycan, class V [EC:2.4.1.-]	0	0	0	0	0	0	0	0	0	0	0	0
1055	Carbohydrate and lipid metabolism	Glycan metabolism	M00065 GPI-anchor biosynthesis, core oligosaccharide [PATH:map00563]	K05286 PIGB; phosphatidylinositol glycan, class B [EC:2.4.1.-]	0	0	0	0	0	0	0	0	0	0	0	0
1056	Carbohydrate and lipid metabolism	Glycan metabolism	M00065 GPI-anchor biosynthesis, core oligosaccharide [PATH:map00563]	K05287 PIGF; phosphatidylinositol glycan, class F [EC:2.7.-.-]	0	0	0	0	0	0	0	0	0	0	0	0
//
1057	Carbohydrate and lipid metabolism	Glycosaminoglycan metabolism	M00057 Glycosaminoglycan biosynthesis, linkage tetrasaccharide [PATH:map00532]	K00771 XYLT; protein xylosyltransferase [EC:2.4.2.26]	0	0	0	0	0	0	0	0	0	0	0	0
1058	Carbohydrate and lipid metabolism	Glycosaminoglycan metabolism	M00057 Glycosaminoglycan biosynthesis, linkage tetrasaccharide [PATH:map00532]	K00733 B4GALT7; xylosylprotein 4-beta-galactosyltransferase [EC:2.4.1.133]	0	0	0	0	0	0	0	0	0	0	0	0
1059	Carbohydrate and lipid metabolism	Glycosaminoglycan metabolism	M00057 Glycosaminoglycan biosynthesis, linkage tetrasaccharide [PATH:map00532]	K00734 B3GALT6; galactosylxylosylprotein 3-beta-galactosyltransferase [EC:2.4.1.134]	0	0	0	0	0	0	0	0	0	0	0	0
1060	Carbohydrate and lipid metabolism	Glycosaminoglycan metabolism	M00057 Glycosaminoglycan biosynthesis, linkage tetrasaccharide [PATH:map00532]	K10158 B3GAT3; galactosylgalactosylxylosylprotein 3-beta-glucuronosyltransferase 3 [EC:2.4.1.135]	0	0	0	0	0	0	0	0	0	0	0	0
//
1061	Carbohydrate and lipid metabolism	Glycosaminoglycan metabolism	M00058 Glycosaminoglycan biosynthesis, chondroitin sulfate backbone [PATH:map00532]	K00746 CSGALNACT1_2; chondroitin sulfate N-acetylgalactosaminyltransferase 1/2 [EC:2.4.1.174 2.4.1.175]	0	0	0	0	0	0	0	0	0	0	0	0
1062	Carbohydrate and lipid metabolism	Glycosaminoglycan metabolism	M00058 Glycosaminoglycan biosynthesis, chondroitin sulfate backbone [PATH:map00532]	K13499 CHSY; chondroitin sulfate synthase [EC:2.4.1.175 2.4.1.226]	0	0	0	0	0	0	0	0	0	0	0	0
1063	Carbohydrate and lipid metabolism	Glycosaminoglycan metabolism	M00058 Glycosaminoglycan biosynthesis, chondroitin sulfate backbone [PATH:map00532]	K00747 CHPF; chondroitin polymerizing factor [EC:2.4.1.175 2.4.1.226]	0	0	0	0	0	0	0	0	0	0	0	0
1064	Carbohydrate and lipid metabolism	Glycosaminoglycan metabolism	M00058 Glycosaminoglycan biosynthesis, chondroitin sulfate backbone [PATH:map00532]	K03419 CHPF2; chondroitin polymerizing factor 2 [EC:2.4.1.226]	0	0	0	0	0	0	0	0	0	0	0	0
//
1065	Carbohydrate and lipid metabolism	Glycosaminoglycan metabolism	M00059 Glycosaminoglycan biosynthesis, heparan sulfate backbone [PATH:map00534]	K02369 EXTL2; alpha-1,4-N-acetylglucosaminyltransferase EXTL2 [EC:2.4.1.223]	0	0	0	0	0	0	0	0	0	0	0	0
1066	Carbohydrate and lipid metabolism	Glycosaminoglycan metabolism	M00059 Glycosaminoglycan biosynthesis, heparan sulfate backbone [PATH:map00534]	K02370 EXTL3; alpha-1,4-N-acetylglucosaminyltransferase EXTL3 [EC:2.4.1.223 2.4.1.224]	0	0	0	0	0	0	0	0	0	0	0	0
1067	Carbohydrate and lipid metabolism	Glycosaminoglycan metabolism	M00059 Glycosaminoglycan biosynthesis, heparan sulfate backbone [PATH:map00534]	K02366 EXT1; glucuronyl/N-acetylglucosaminyl transferase EXT1 [EC:2.4.1.224 2.4.1.225]	0	0	0	0	0	0	0	0	0	0	0	0
1068	Carbohydrate and lipid metabolism	Glycosaminoglycan metabolism	M00059 Glycosaminoglycan biosynthesis, heparan sulfate backbone [PATH:map00534]	K02367 EXT2; glucuronyl/N-acetylglucosaminyl transferase EXT2 [EC:2.4.1.224 2.4.1.225]	0	0	0	0	0	0	0	0	0	0	0	0
1069	Carbohydrate and lipid metabolism	Glycosaminoglycan metabolism	M00059 Glycosaminoglycan biosynthesis, heparan sulfate backbone [PATH:map00534]	K02368 EXTL1; alpha-1,4-N-acetylglucosaminyltransferase EXTL1 [EC:2.4.1.224]	0	0	0	0	0	0	0	0	0	0	0	0
1070	Carbohydrate and lipid metabolism	Glycosaminoglycan metabolism	M00059 Glycosaminoglycan biosynthesis, heparan sulfate backbone [PATH:map00534]	K02576 NDST1; heparan sulfate N-deacetylase/N-sulfotransferase NDST1 [EC:3.1.1.- 2.8.2.-]	0	0	0	0	0	0	0	0	0	0	0	0
1071	Carbohydrate and lipid metabolism	Glycosaminoglycan metabolism	M00059 Glycosaminoglycan biosynthesis, heparan sulfate backbone [PATH:map00534]	K02577 NDST2; heparan sulfate N-deacetylase/N-sulfotransferase NDST2 [EC:3.1.1.- 2.8.2.-]	0	0	0	0	0	0	0	0	0	0	0	0
1072	Carbohydrate and lipid metabolism	Glycosaminoglycan metabolism	M00059 Glycosaminoglycan biosynthesis, heparan sulfate backbone [PATH:map00534]	K02578 NDST3; heparan sulfate N-deacetylase/N-sulfotransferase NDST3 [EC:3.1.1.- 2.8.2.-]	0	0	0	0	0	0	0	0	0	0	0	0
1073	Carbohydrate and lipid metabolism	Glycosaminoglycan metabolism	M00059 Glycosaminoglycan biosynthesis, heparan sulfate backbone [PATH:map00534]	K02579 NDST4; heparan sulfate N-deacetylase/N-sulfotransferase NDST4 [EC:3.1.1.- 2.8.2.-]	0	0	0	0	0	0	0	0	0	0	0	0
1074	Carbohydrate and lipid metabolism	Glycosaminoglycan metabolism	M00059 Glycosaminoglycan biosynthesis, heparan sulfate backbone [PATH:map00534]	K01793 GLCE; heparosan-N-sulfate-glucuronate 5-epimerase [EC:5.1.3.17]	0	0	0	0	0	0	0	0	0	0	0	0
//
1075	Carbohydrate and lipid metabolism	Glycosaminoglycan metabolism	M00076 Dermatan sulfate degradation [PATH:map00531]	K01136 IDS; iduronate 2-sulfatase [EC:3.1.6.13]	0	0	0	0	0	0	0	0	0	0	0	0
1076	Carbohydrate and lipid metabolism	Glycosaminoglycan metabolism	M00076 Dermatan sulfate degradation [PATH:map00531]	K01217 IDUA; L-iduronidase [EC:3.2.1.76]	0	0	0	0	0	0	0	0	0	0	0	0
1077	Carbohydrate and lipid metabolism	Glycosaminoglycan metabolism	M00076 Dermatan sulfate degradation [PATH:map00531]	K01135 ARSB; arylsulfatase B [EC:3.1.6.12]	0	0	0	0	0	0	0	0	0	0	0	0
1078	Carbohydrate and lipid metabolism	Glycosaminoglycan metabolism	M00076 Dermatan sulfate degradation [PATH:map00531]	K01197 hya; hyaluronoglucosaminidase [EC:3.2.1.35]	0	0	0	0	0	0	0	0	0	0	0	0
1079	Carbohydrate and lipid metabolism	Glycosaminoglycan metabolism	M00076 Dermatan sulfate degradation [PATH:map00531]	K01195 uidA, GUSB; beta-glucuronidase [EC:3.2.1.31]	0	0	0	0	0	0	0	0	0	0	0	0
//
1080	Carbohydrate and lipid metabolism	Glycosaminoglycan metabolism	M00077 Chondroitin sulfate degradation [PATH:map00531]	K01135 ARSB; arylsulfatase B [EC:3.1.6.12]	0	0	0	0	0	0	0	0	0	0	0	0
1081	Carbohydrate and lipid metabolism	Glycosaminoglycan metabolism	M00077 Chondroitin sulfate degradation [PATH:map00531]	K01197 hya; hyaluronoglucosaminidase [EC:3.2.1.35]	0	0	0	0	0	0	0	0	0	0	0	0
1082	Carbohydrate and lipid metabolism	Glycosaminoglycan metabolism	M00077 Chondroitin sulfate degradation [PATH:map00531]	K01195 uidA, GUSB; beta-glucuronidase [EC:3.2.1.31]	0	0	0	0	0	0	0	0	0	0	0	0
1083	Carbohydrate and lipid metabolism	Glycosaminoglycan metabolism	M00077 Chondroitin sulfate degradation [PATH:map00531]	K01132 GALNS; N-acetylgalactosamine-6-sulfatase [EC:3.1.6.4]	0	0	0	0	0	0	0	0	0	0	0	0
//
1084	Carbohydrate and lipid metabolism	Glycosaminoglycan metabolism	M00078 Heparan sulfate degradation [PATH:map00531]	K07964 HPSE; heparanase 1 [EC:3.2.1.166]	0	0	0	0	0	0	0	0	0	0	0	0
1085	Carbohydrate and lipid metabolism	Glycosaminoglycan metabolism	M00078 Heparan sulfate degradation [PATH:map00531]	K07965 HPSE2; heparanase 2 [EC:3.2.1.-]	0	0	0	0	0	0	0	0	0	0	0	0
1086	Carbohydrate and lipid metabolism	Glycosaminoglycan metabolism	M00078 Heparan sulfate degradation [PATH:map00531]	K01136 IDS; iduronate 2-sulfatase [EC:3.1.6.13]	0	0	0	0	0	0	0	0	0	0	0	0
1087	Carbohydrate and lipid metabolism	Glycosaminoglycan metabolism	M00078 Heparan sulfate degradation [PATH:map00531]	K01217 IDUA; L-iduronidase [EC:3.2.1.76]	0	0	0	0	0	0	0	0	0	0	0	0
1088	Carbohydrate and lipid metabolism	Glycosaminoglycan metabolism	M00078 Heparan sulfate degradation [PATH:map00531]	K01565 SGSH; N-sulfoglucosamine sulfohydrolase [EC:3.10.1.1]	1	1	1	0	0	0	0	1	0	1	0	1
1089	Carbohydrate and lipid metabolism	Glycosaminoglycan metabolism	M00078 Heparan sulfate degradation [PATH:map00531]	K10532 HGSNAT; heparan-alpha-glucosaminide N-acetyltransferase [EC:2.3.1.78]	0	0	0	0	0	0	0	0	0	0	0	0
1090	Carbohydrate and lipid metabolism	Glycosaminoglycan metabolism	M00078 Heparan sulfate degradation [PATH:map00531]	K01205 NAGLU; alpha-N-acetylglucosaminidase [EC:3.2.1.50]	1	0	0	0	0	0	0	0	0	0	0	0
1091	Carbohydrate and lipid metabolism	Glycosaminoglycan metabolism	M00078 Heparan sulfate degradation [PATH:map00531]	K01195 uidA, GUSB; beta-glucuronidase [EC:3.2.1.31]	0	0	0	0	0	0	0	0	0	0	0	0
1092	Carbohydrate and lipid metabolism	Glycosaminoglycan metabolism	M00078 Heparan sulfate degradation [PATH:map00531]	K01137 GNS; N-acetylglucosamine-6-sulfatase [EC:3.1.6.14]	0	0	0	0	0	0	0	0	0	0	0	0
//
1093	Carbohydrate and lipid metabolism	Glycosaminoglycan metabolism	M00079 Keratan sulfate degradation [PATH:map00531]	K01132 GALNS; N-acetylgalactosamine-6-sulfatase [EC:3.1.6.4]	0	0	0	0	0	0	0	0	0	0	0	0
1094	Carbohydrate and lipid metabolism	Glycosaminoglycan metabolism	M00079 Keratan sulfate degradation [PATH:map00531]	K12309 GLB1, ELNR1; beta-galactosidase [EC:3.2.1.23]	0	0	0	0	0	0	0	0	0	0	0	0
1095	Carbohydrate and lipid metabolism	Glycosaminoglycan metabolism	M00079 Keratan sulfate degradation [PATH:map00531]	K01137 GNS; N-acetylglucosamine-6-sulfatase [EC:3.1.6.14]	0	0	0	0	0	0	0	0	0	0	0	0
1096	Carbohydrate and lipid metabolism	Glycosaminoglycan metabolism	M00079 Keratan sulfate degradation [PATH:map00531]	K12373 HEXA_B; hexosaminidase [EC:3.2.1.52]	1	1	1	0	0	0	0	1	1	1	1	1
//
1097	Carbohydrate and lipid metabolism	Terpenoid backbone biosynthesis	M00095 C5 isoprenoid biosynthesis, mevalonate pathway [PATH:map00900]	K00626 E2.3.1.9, atoB; acetyl-CoA C-acetyltransferase [EC:2.3.1.9]	1	1	1	1	1	1	1	1	1	1	1	1
1098	Carbohydrate and lipid metabolism	Terpenoid backbone biosynthesis	M00095 C5 isoprenoid biosynthesis, mevalonate pathway [PATH:map00900]	K01641 E2.3.3.10; hydroxymethylglutaryl-CoA synthase [EC:2.3.3.10]	0	0	0	0	0	0	0	0	0	0	0	0
1099	Carbohydrate and lipid metabolism	Terpenoid backbone biosynthesis	M00095 C5 isoprenoid biosynthesis, mevalonate pathway [PATH:map00900]	K00021 HMGCR; hydroxymethylglutaryl-CoA reductase (NADPH) [EC:1.1.1.34]	1	0	0	1	1	1	1	0	0	0	0	0
1100	Carbohydrate and lipid metabolism	Terpenoid backbone biosynthesis	M00095 C5 isoprenoid biosynthesis, mevalonate pathway [PATH:map00900]	K00869 E2.7.1.36, MVK, mvaK1; mevalonate kinase [EC:2.7.1.36]	0	0	0	0	0	0	0	0	0	0	0	0
1101	Carbohydrate and lipid metabolism	Terpenoid backbone biosynthesis	M00095 C5 isoprenoid biosynthesis, mevalonate pathway [PATH:map00900]	K00938 E2.7.4.2, mvaK2; phosphomevalonate kinase [EC:2.7.4.2]	0	0	0	0	0	0	0	0	0	0	0	0
1102	Carbohydrate and lipid metabolism	Terpenoid backbone biosynthesis	M00095 C5 isoprenoid biosynthesis, mevalonate pathway [PATH:map00900]	K13273 PMVK; phosphomevalonate kinase [EC:2.7.4.2]	0	0	0	0	0	0	0	0	0	0	0	0
1103	Carbohydrate and lipid metabolism	Terpenoid backbone biosynthesis	M00095 C5 isoprenoid biosynthesis, mevalonate pathway [PATH:map00900]	K01597 MVD, mvaD; diphosphomevalonate decarboxylase [EC:4.1.1.33]	0	0	0	0	0	0	0	0	0	0	0	0
1104	Carbohydrate and lipid metabolism	Terpenoid backbone biosynthesis	M00095 C5 isoprenoid biosynthesis, mevalonate pathway [PATH:map00900]	K01823 idi, IDI; isopentenyl-diphosphate delta-isomerase [EC:5.3.3.2]	0	0	0	0	0	0	0	0	1	1	1	0
//
1105	Carbohydrate and lipid metabolism	Terpenoid backbone biosynthesis	M00096 C5 isoprenoid biosynthesis, non-mevalonate pathway [PATH:map00900]	K01662 dxs; 1-deoxy-D-xylulose-5-phosphate synthase [EC:2.2.1.7]	1	1	1	1	1	1	1	1	1	1	1	1
1106	Carbohydrate and lipid metabolism	Terpenoid backbone biosynthesis	M00096 C5 isoprenoid biosynthesis, non-mevalonate pathway [PATH:map00900]	K00099 dxr; 1-deoxy-D-xylulose-5-phosphate reductoisomerase [EC:1.1.1.267]	1	1	1	1	1	1	1	1	1	1	1	1
1107	Carbohydrate and lipid metabolism	Terpenoid backbone biosynthesis	M00096 C5 isoprenoid biosynthesis, non-mevalonate pathway [PATH:map00900]	K00991 ispD; 2-C-methyl-D-erythritol 4-phosphate cytidylyltransferase [EC:2.7.7.60]	1	1	1	1	1	1	1	1	1	1	1	1
1108	Carbohydrate and lipid metabolism	Terpenoid backbone biosynthesis	M00096 C5 isoprenoid biosynthesis, non-mevalonate pathway [PATH:map00900]	K12506 ispDF; 2-C-methyl-D-erythritol 4-phosphate cytidylyltransferase / 2-C-methyl-D-erythritol 2,4-cyclodiphosphate synthase [EC:2.7.7.60 4.6.1.12]	0	0	0	0	0	0	0	0	0	0	0	0
1109	Carbohydrate and lipid metabolism	Terpenoid backbone biosynthesis	M00096 C5 isoprenoid biosynthesis, non-mevalonate pathway [PATH:map00900]	K00919 ispE; 4-diphosphocytidyl-2-C-methyl-D-erythritol kinase [EC:2.7.1.148]	1	1	1	1	1	1	1	1	1	1	1	1
1110	Carbohydrate and lipid metabolism	Terpenoid backbone biosynthesis	M00096 C5 isoprenoid biosynthesis, non-mevalonate pathway [PATH:map00900]	K01770 ispF; 2-C-methyl-D-erythritol 2,4-cyclodiphosphate synthase [EC:4.6.1.12]	1	1	1	1	1	1	1	1	1	1	1	1
1111	Carbohydrate and lipid metabolism	Terpenoid backbone biosynthesis	M00096 C5 isoprenoid biosynthesis, non-mevalonate pathway [PATH:map00900]	K03526 gcpE, ispG; (E)-4-hydroxy-3-methylbut-2-enyl-diphosphate synthase [EC:1.17.7.1 1.17.7.3]	1	1	1	1	1	1	1	1	1	1	1	1
1112	Carbohydrate and lipid metabolism	Terpenoid backbone biosynthesis	M00096 C5 isoprenoid biosynthesis, non-mevalonate pathway [PATH:map00900]	K03527 ispH, lytB; 4-hydroxy-3-methylbut-2-en-1-yl diphosphate reductase [EC:1.17.7.4]	1	1	1	1	1	1	1	1	1	1	1	1
1113	Carbohydrate and lipid metabolism	Terpenoid backbone biosynthesis	M00096 C5 isoprenoid biosynthesis, non-mevalonate pathway [PATH:map00900]	K01823 idi, IDI; isopentenyl-diphosphate delta-isomerase [EC:5.3.3.2]	0	0	0	0	0	0	0	0	1	1	1	0
//
1114	Carbohydrate and lipid metabolism	Terpenoid backbone biosynthesis	M00364 C10-C20 isoprenoid biosynthesis, bacteria [PATH:map00900]	K01823 idi, IDI; isopentenyl-diphosphate delta-isomerase [EC:5.3.3.2]	0	0	0	0	0	0	0	0	1	1	1	0
1115	Carbohydrate and lipid metabolism	Terpenoid backbone biosynthesis	M00364 C10-C20 isoprenoid biosynthesis, bacteria [PATH:map00900]	K00795 ispA; farnesyl diphosphate synthase [EC:2.5.1.1 2.5.1.10]	1	1	1	1	1	1	1	1	1	1	1	1
1116	Carbohydrate and lipid metabolism	Terpenoid backbone biosynthesis	M00364 C10-C20 isoprenoid biosynthesis, bacteria [PATH:map00900]	K13789 GGPS; geranylgeranyl diphosphate synthase, type II [EC:2.5.1.1 2.5.1.10 2.5.1.29]	0	0	0	0	0	0	0	0	0	0	0	0
1117	Carbohydrate and lipid metabolism	Terpenoid backbone biosynthesis	M00364 C10-C20 isoprenoid biosynthesis, bacteria [PATH:map00900]	K13787 idsA; geranylgeranyl diphosphate synthase, type I [EC:2.5.1.1 2.5.1.10 2.5.1.29]	0	0	0	0	0	0	0	0	0	0	0	0
//
1118	Carbohydrate and lipid metabolism	Terpenoid backbone biosynthesis	M00365 C10-C20 isoprenoid biosynthesis, archaea [PATH:map00900]	K01823 idi, IDI; isopentenyl-diphosphate delta-isomerase [EC:5.3.3.2]	0	0	0	0	0	0	0	0	1	1	1	0
1119	Carbohydrate and lipid metabolism	Terpenoid backbone biosynthesis	M00365 C10-C20 isoprenoid biosynthesis, archaea [PATH:map00900]	K13787 idsA; geranylgeranyl diphosphate synthase, type I [EC:2.5.1.1 2.5.1.10 2.5.1.29]	0	0	0	0	0	0	0	0	0	0	0	0
//
1120	Carbohydrate and lipid metabolism	Terpenoid backbone biosynthesis	M00366 C10-C20 isoprenoid biosynthesis, plants [PATH:map00900]	K01823 idi, IDI; isopentenyl-diphosphate delta-isomerase [EC:5.3.3.2]	0	0	0	0	0	0	0	0	1	1	1	0
1121	Carbohydrate and lipid metabolism	Terpenoid backbone biosynthesis	M00366 C10-C20 isoprenoid biosynthesis, plants [PATH:map00900]	K14066 GPS; geranyl diphosphate synthase [EC:2.5.1.1]	0	0	0	0	0	0	0	0	0	0	0	0
1122	Carbohydrate and lipid metabolism	Terpenoid backbone biosynthesis	M00366 C10-C20 isoprenoid biosynthesis, plants [PATH:map00900]	K00787 FDPS; farnesyl diphosphate synthase [EC:2.5.1.1 2.5.1.10]	0	0	0	0	0	0	0	0	0	0	0	0
1123	Carbohydrate and lipid metabolism	Terpenoid backbone biosynthesis	M00366 C10-C20 isoprenoid biosynthesis, plants [PATH:map00900]	K13789 GGPS; geranylgeranyl diphosphate synthase, type II [EC:2.5.1.1 2.5.1.10 2.5.1.29]	0	0	0	0	0	0	0	0	0	0	0	0
//
1124	Carbohydrate and lipid metabolism	Terpenoid backbone biosynthesis	M00367 C10-C20 isoprenoid biosynthesis, non-plant eukaryotes [PATH:map00900]	K01823 idi, IDI; isopentenyl-diphosphate delta-isomerase [EC:5.3.3.2]	0	0	0	0	0	0	0	0	1	1	1	0
1125	Carbohydrate and lipid metabolism	Terpenoid backbone biosynthesis	M00367 C10-C20 isoprenoid biosynthesis, non-plant eukaryotes [PATH:map00900]	K00787 FDPS; farnesyl diphosphate synthase [EC:2.5.1.1 2.5.1.10]	0	0	0	0	0	0	0	0	0	0	0	0
1126	Carbohydrate and lipid metabolism	Terpenoid backbone biosynthesis	M00367 C10-C20 isoprenoid biosynthesis, non-plant eukaryotes [PATH:map00900]	K00804 GGPS1; geranylgeranyl diphosphate synthase, type III [EC:2.5.1.1 2.5.1.10 2.5.1.29]	0	0	0	0	0	0	0	0	0	0	0	0
//
1127	Carbohydrate and lipid metabolism	Sterol biosynthesis	M00101 Cholesterol biosynthesis, squalene 2,3-epoxide => cholesterol [PATH:map00100]	K01852 E5.4.99.7, LSS, ERG7; lanosterol synthase [EC:5.4.99.7]	0	0	0	0	0	0	0	0	0	0	0	0
1128	Carbohydrate and lipid metabolism	Sterol biosynthesis	M00101 Cholesterol biosynthesis, squalene 2,3-epoxide => cholesterol [PATH:map00100]	K05917 CYP51; sterol 14-demethylase [EC:1.14.13.70]	0	0	0	0	0	0	0	0	0	0	0	0
1129	Carbohydrate and lipid metabolism	Sterol biosynthesis	M00101 Cholesterol biosynthesis, squalene 2,3-epoxide => cholesterol [PATH:map00100]	K00222 TM7SF2, ERG24; Delta14-sterol reductase [EC:1.3.1.70]	0	0	0	0	0	0	0	0	0	0	0	0
1130	Carbohydrate and lipid metabolism	Sterol biosynthesis	M00101 Cholesterol biosynthesis, squalene 2,3-epoxide => cholesterol [PATH:map00100]	K07750 E1.14.13.72, SC4MOL, ERG25; methylsterol monooxygenase [EC:1.14.13.72]	0	0	0	0	0	0	0	0	0	0	0	0
1131	Carbohydrate and lipid metabolism	Sterol biosynthesis	M00101 Cholesterol biosynthesis, squalene 2,3-epoxide => cholesterol [PATH:map00100]	K07748 E1.1.1.170, NSDHL, ERG26; sterol-4alpha-carboxylate 3-dehydrogenase (decarboxylating) [EC:1.1.1.170]	0	0	0	0	0	0	0	0	0	0	0	0
1132	Carbohydrate and lipid metabolism	Sterol biosynthesis	M00101 Cholesterol biosynthesis, squalene 2,3-epoxide => cholesterol [PATH:map00100]	K09827 ERG27; 3-keto steroid reductase [EC:1.1.1.270]	0	0	0	0	0	0	0	0	0	0	0	0
1133	Carbohydrate and lipid metabolism	Sterol biosynthesis	M00101 Cholesterol biosynthesis, squalene 2,3-epoxide => cholesterol [PATH:map00100]	K13373 HSD17B7; 17beta-estradiol 17-dehydrogenase / 3beta-hydroxysteroid 3-dehydrogenase [EC:1.1.1.62 1.1.1.270]	0	0	0	0	0	0	0	0	0	0	0	0
1134	Carbohydrate and lipid metabolism	Sterol biosynthesis	M00101 Cholesterol biosynthesis, squalene 2,3-epoxide => cholesterol [PATH:map00100]	K09828 DHCR24, DWF1; Delta24-sterol reductase [EC:1.3.1.72 1.3.1.-]	0	0	0	0	0	0	0	0	0	0	0	0
1135	Carbohydrate and lipid metabolism	Sterol biosynthesis	M00101 Cholesterol biosynthesis, squalene 2,3-epoxide => cholesterol [PATH:map00100]	K01824 EBP; cholestenol Delta-isomerase [EC:5.3.3.5]	0	0	0	0	0	0	0	0	0	0	0	0
1136	Carbohydrate and lipid metabolism	Sterol biosynthesis	M00101 Cholesterol biosynthesis, squalene 2,3-epoxide => cholesterol [PATH:map00100]	K00227 SC5DL, ERG3; Delta7-sterol 5-desaturase [EC:1.14.19.20]	0	0	1	0	1	1	1	0	0	1	1	1
1137	Carbohydrate and lipid metabolism	Sterol biosynthesis	M00101 Cholesterol biosynthesis, squalene 2,3-epoxide => cholesterol [PATH:map00100]	K00213 DHCR7; 7-dehydrocholesterol reductase [EC:1.3.1.21]	0	0	0	0	0	0	0	0	0	0	0	0
//
1138	Carbohydrate and lipid metabolism	Sterol biosynthesis	M00102 Ergocalciferol biosynthesis [PATH:map00100]	K00559 E2.1.1.41, SMT1, ERG6; sterol 24-C-methyltransferase [EC:2.1.1.41]	0	0	0	0	0	0	0	0	0	0	0	0
1139	Carbohydrate and lipid metabolism	Sterol biosynthesis	M00102 Ergocalciferol biosynthesis [PATH:map00100]	K09829 ERG2; C-8 sterol isomerase [EC:5.-.-.-]	0	0	0	0	0	0	0	0	0	0	0	0
1140	Carbohydrate and lipid metabolism	Sterol biosynthesis	M00102 Ergocalciferol biosynthesis [PATH:map00100]	K00227 SC5DL, ERG3; Delta7-sterol 5-desaturase [EC:1.14.19.20]	0	0	1	0	1	1	1	0	0	1	1	1
1141	Carbohydrate and lipid metabolism	Sterol biosynthesis	M00102 Ergocalciferol biosynthesis [PATH:map00100]	K09831 ERG5, CYP61A; sterol 22-desaturase [EC:1.14.19.41]	0	0	0	0	0	0	0	0	0	0	0	0
1142	Carbohydrate and lipid metabolism	Sterol biosynthesis	M00102 Ergocalciferol biosynthesis [PATH:map00100]	K00223 ERG4; Delta24(24(1))-sterol reductase [EC:1.3.1.71]	0	0	0	0	0	0	0	0	0	0	0	0
//
1143	Carbohydrate and lipid metabolism	Sterol biosynthesis	M00103 Cholecalciferol biosynthesis [PATH:map00100]	K07419 CYP2R1; vitamin D 25-hydroxylase [EC:1.14.14.24]	0	0	0	0	0	0	0	0	0	0	0	0
1144	Carbohydrate and lipid metabolism	Sterol biosynthesis	M00103 Cholecalciferol biosynthesis [PATH:map00100]	K07438 CYP27B; 25-hydroxyvitamin D3 1alpha-hydroxylase [EC:1.14.13.13]	0	0	0	0	0	0	0	0	0	0	0	0
//
1145	Carbohydrate and lipid metabolism	Sterol biosynthesis	M00104 Bile acid biosynthesis, cholesterol => cholate [PATH:map00120]	K00489 CYP7A1; cholesterol 7alpha-monooxygenase [EC:1.14.14.23]	0	0	0	0	0	0	0	0	0	0	0	0
1146	Carbohydrate and lipid metabolism	Sterol biosynthesis	M00104 Bile acid biosynthesis, cholesterol => cholate [PATH:map00120]	K12408 HSD3B7; cholest-5-ene-3beta,7alpha-diol 3beta-dehydrogenase [EC:1.1.1.181]	0	0	0	0	0	0	0	0	0	0	0	0
1147	Carbohydrate and lipid metabolism	Sterol biosynthesis	M00104 Bile acid biosynthesis, cholesterol => cholate [PATH:map00120]	K07431 CYP8B1; sterol 12-alpha-hydroxylase [EC:1.14.18.8 1.14.13.96]	0	0	0	0	0	0	0	0	0	0	0	0
1148	Carbohydrate and lipid metabolism	Sterol biosynthesis	M00104 Bile acid biosynthesis, cholesterol => cholate [PATH:map00120]	K00251 AKR1D1; 3-oxo-5-beta-steroid 4-dehydrogenase [EC:1.3.1.3]	0	0	0	0	0	0	0	0	0	0	0	0
1149	Carbohydrate and lipid metabolism	Sterol biosynthesis	M00104 Bile acid biosynthesis, cholesterol => cholate [PATH:map00120]	K00037 AKR1C4; 3alpha-hydroxysteroid 3-dehydrogenase / chlordecone reductase [EC:1.1.1.50 1.1.1.357 1.1.1.225]	0	0	0	0	0	0	0	0	0	0	0	0
1150	Carbohydrate and lipid metabolism	Sterol biosynthesis	M00104 Bile acid biosynthesis, cholesterol => cholate [PATH:map00120]	K00488 CYP27A; cholestanetriol 26-monooxygenase [EC:1.14.15.15]	0	0	0	0	0	0	0	0	0	0	0	0
1151	Carbohydrate and lipid metabolism	Sterol biosynthesis	M00104 Bile acid biosynthesis, cholesterol => cholate [PATH:map00120]	K08748 SLC27A5, FATP5; solute carrier family 27 (fatty acid transporter), member 5 [EC:6.2.1.7]	0	0	0	0	0	0	0	0	0	0	0	0
1152	Carbohydrate and lipid metabolism	Sterol biosynthesis	M00104 Bile acid biosynthesis, cholesterol => cholate [PATH:map00120]	K01796 E5.1.99.4, AMACR, mcr; alpha-methylacyl-CoA racemase [EC:5.1.99.4]	0	1	0	1	0	0	0	1	0	0	0	0
1153	Carbohydrate and lipid metabolism	Sterol biosynthesis	M00104 Bile acid biosynthesis, cholesterol => cholate [PATH:map00120]	K10214 ACOX2; 3alpha,7alpha,12alpha-trihydroxy-5beta-cholestanoyl-CoA 24-hydroxylase [EC:1.17.99.3]	0	0	0	0	0	0	0	0	0	0	0	0
1154	Carbohydrate and lipid metabolism	Sterol biosynthesis	M00104 Bile acid biosynthesis, cholesterol => cholate [PATH:map00120]	K12405 HSD17B4; 3-hydroxyacyl-CoA dehydrogenase / 3a,7a,12a-trihydroxy-5b-cholest-24-enoyl-CoA hydratase / enoyl-CoA hydratase 2 [EC:1.1.1.35 4.2.1.107 4.2.1.119]	0	0	0	0	0	0	0	0	0	0	0	0
1155	Carbohydrate and lipid metabolism	Sterol biosynthesis	M00104 Bile acid biosynthesis, cholesterol => cholate [PATH:map00120]	K08764 SCP2, SCPX; sterol carrier protein 2 [EC:2.3.1.176]	0	0	0	1	0	0	0	0	0	0	0	0
1156	Carbohydrate and lipid metabolism	Sterol biosynthesis	M00104 Bile acid biosynthesis, cholesterol => cholate [PATH:map00120]	K11992 ACOT8, PTE; acyl-CoA thioesterase 8 [EC:3.1.2.27]	0	0	0	0	0	0	0	0	0	0	0	0
//
1157	Carbohydrate and lipid metabolism	Sterol biosynthesis	M00106 Conjugated bile acid biosynthesis, cholate => taurocholate/glycocholate [PATH:map00120]	K08748 SLC27A5, FATP5; solute carrier family 27 (fatty acid transporter), member 5 [EC:6.2.1.7]	0	0	0	0	0	0	0	0	0	0	0	0
1158	Carbohydrate and lipid metabolism	Sterol biosynthesis	M00106 Conjugated bile acid biosynthesis, cholate => taurocholate/glycocholate [PATH:map00120]	K00659 BAAT; bile acid-CoA:amino acid N-acyltransferase [EC:2.3.1.65 3.1.2.2]	0	0	0	0	0	0	0	0	0	0	0	0
//
1159	Carbohydrate and lipid metabolism	Sterol biosynthesis	M00107 Steroid hormone biosynthesis, cholesterol => prognenolone => progesterone [PATH:map00140]	K00498 CYP11A; cholesterol monooxygenase (side-chain-cleaving) [EC:1.14.15.6]	0	0	0	0	0	0	0	0	0	0	0	0
1160	Carbohydrate and lipid metabolism	Sterol biosynthesis	M00107 Steroid hormone biosynthesis, cholesterol => prognenolone => progesterone [PATH:map00140]	K00070 HSD3B; 3beta-hydroxy-delta5-steroid dehydrogenase / steroid delta-isomerase [EC:1.1.1.145 5.3.3.1]	0	0	0	0	0	0	0	0	0	0	0	0
1161	Carbohydrate and lipid metabolism	Sterol biosynthesis	M00107 Steroid hormone biosynthesis, cholesterol => prognenolone => progesterone [PATH:map00140]	K01822 E5.3.3.1; steroid delta-isomerase [EC:5.3.3.1]	0	0	0	0	0	0	0	0	0	0	0	1
//
1162	Carbohydrate and lipid metabolism	Sterol biosynthesis	M00108 C21-Steroid hormone biosynthesis, progesterone => corticosterone/aldosterone [PATH:map00140]	K00513 CYP21A; steroid 21-monooxygenase [EC:1.14.14.16]	0	0	0	0	0	0	0	0	0	0	0	0
1163	Carbohydrate and lipid metabolism	Sterol biosynthesis	M00108 C21-Steroid hormone biosynthesis, progesterone => corticosterone/aldosterone [PATH:map00140]	K00497 CYP11B1; steroid 11beta-monooxygenase [EC:1.14.15.4]	0	0	0	0	0	0	0	0	0	0	0	0
1164	Carbohydrate and lipid metabolism	Sterol biosynthesis	M00108 C21-Steroid hormone biosynthesis, progesterone => corticosterone/aldosterone [PATH:map00140]	K07433 CYP11B2; steroid 11beta-monooxygenase / corticosterone 18-monooxygenase [EC:1.14.15.4 1.14.15.5]	0	0	0	0	0	0	0	0	0	0	0	0
//
1165	Carbohydrate and lipid metabolism	Sterol biosynthesis	M00109 C21-Steroid hormone biosynthesis, progesterone => cortisol/cortisone [PATH:map00140]	K00512 CYP17A; steroid 17alpha-monooxygenase / 17alpha-hydroxyprogesterone aldolase [EC:1.14.14.19 4.1.2.30]	0	0	0	0	0	0	0	0	0	0	0	0
1166	Carbohydrate and lipid metabolism	Sterol biosynthesis	M00109 C21-Steroid hormone biosynthesis, progesterone => cortisol/cortisone [PATH:map00140]	K00513 CYP21A; steroid 21-monooxygenase [EC:1.14.14.16]	0	0	0	0	0	0	0	0	0	0	0	0
1167	Carbohydrate and lipid metabolism	Sterol biosynthesis	M00109 C21-Steroid hormone biosynthesis, progesterone => cortisol/cortisone [PATH:map00140]	K00497 CYP11B1; steroid 11beta-monooxygenase [EC:1.14.15.4]	0	0	0	0	0	0	0	0	0	0	0	0
1168	Carbohydrate and lipid metabolism	Sterol biosynthesis	M00109 C21-Steroid hormone biosynthesis, progesterone => cortisol/cortisone [PATH:map00140]	K07433 CYP11B2; steroid 11beta-monooxygenase / corticosterone 18-monooxygenase [EC:1.14.15.4 1.14.15.5]	0	0	0	0	0	0	0	0	0	0	0	0
1169	Carbohydrate and lipid metabolism	Sterol biosynthesis	M00109 C21-Steroid hormone biosynthesis, progesterone => cortisol/cortisone [PATH:map00140]	K15680 HSD11B1; corticosteroid 11-beta-dehydrogenase isozyme 1 [EC:1.1.1.146]	0	0	0	0	0	0	0	0	0	0	0	0
1170	Carbohydrate and lipid metabolism	Sterol biosynthesis	M00109 C21-Steroid hormone biosynthesis, progesterone => cortisol/cortisone [PATH:map00140]	K00071 HSD11B2; corticosteroid 11-beta-dehydrogenase isozyme 2 [EC:1.1.1.-]	0	0	0	0	0	0	0	0	0	0	0	0
//
1171	Carbohydrate and lipid metabolism	Sterol biosynthesis	M00110 C19/C18-Steroid hormone biosynthesis, pregnenolone => androstenedione => estrone [PATH:map00140]	K00512 CYP17A; steroid 17alpha-monooxygenase / 17alpha-hydroxyprogesterone aldolase [EC:1.14.14.19 4.1.2.30]	0	0	0	0	0	0	0	0	0	0	0	0
1172	Carbohydrate and lipid metabolism	Sterol biosynthesis	M00110 C19/C18-Steroid hormone biosynthesis, pregnenolone => androstenedione => estrone [PATH:map00140]	K00070 HSD3B; 3beta-hydroxy-delta5-steroid dehydrogenase / steroid delta-isomerase [EC:1.1.1.145 5.3.3.1]	0	0	0	0	0	0	0	0	0	0	0	0
1173	Carbohydrate and lipid metabolism	Sterol biosynthesis	M00110 C19/C18-Steroid hormone biosynthesis, pregnenolone => androstenedione => estrone [PATH:map00140]	K01822 E5.3.3.1; steroid delta-isomerase [EC:5.3.3.1]	0	0	0	0	0	0	0	0	0	0	0	1
1174	Carbohydrate and lipid metabolism	Sterol biosynthesis	M00110 C19/C18-Steroid hormone biosynthesis, pregnenolone => androstenedione => estrone [PATH:map00140]	K07434 CYP19A; aromatase [EC:1.14.14.14]	0	0	0	0	0	0	0	0	0	0	0	0
//
1175	Carbohydrate and lipid metabolism	Other terpenoid biosynthesis	M00097 beta-Carotene biosynthesis, GGAP => beta-carotene [PATH:map00906]	K02291 crtB; phytoene synthase [EC:2.5.1.32]	0	0	0	0	0	0	0	0	0	0	0	0
1176	Carbohydrate and lipid metabolism	Other terpenoid biosynthesis	M00097 beta-Carotene biosynthesis, GGAP => beta-carotene [PATH:map00906]	K02293 PDS, crtP; 15-cis-phytoene desaturase [EC:1.3.5.5]	0	0	0	0	0	0	0	0	0	0	0	0
1177	Carbohydrate and lipid metabolism	Other terpenoid biosynthesis	M00097 beta-Carotene biosynthesis, GGAP => beta-carotene [PATH:map00906]	K15744 Z-ISO; zeta-carotene isomerase [EC:5.2.1.12]	0	0	0	0	0	0	0	0	0	0	0	0
1178	Carbohydrate and lipid metabolism	Other terpenoid biosynthesis	M00097 beta-Carotene biosynthesis, GGAP => beta-carotene [PATH:map00906]	K00514 ZDS, crtQ; zeta-carotene desaturase [EC:1.3.5.6]	0	0	0	0	0	0	0	0	0	0	0	0
1179	Carbohydrate and lipid metabolism	Other terpenoid biosynthesis	M00097 beta-Carotene biosynthesis, GGAP => beta-carotene [PATH:map00906]	K09835 crtISO, crtH; prolycopene isomerase [EC:5.2.1.13]	0	0	0	0	0	0	0	0	0	0	0	0
1180	Carbohydrate and lipid metabolism	Other terpenoid biosynthesis	M00097 beta-Carotene biosynthesis, GGAP => beta-carotene [PATH:map00906]	K06443 lcyB, crtL1, crtY; lycopene beta-cyclase [EC:5.5.1.19]	0	0	0	0	0	0	0	0	0	0	0	0
//
1181	Carbohydrate and lipid metabolism	Other terpenoid biosynthesis	M00372 Abscisic acid biosynthesis, beta-carotene => abscisic acid [PATH:map00906]	K15746 crtZ; beta-carotene 3-hydroxylase [EC:1.14.13.129]	0	0	0	0	0	0	0	0	0	0	0	0
1182	Carbohydrate and lipid metabolism	Other terpenoid biosynthesis	M00372 Abscisic acid biosynthesis, beta-carotene => abscisic acid [PATH:map00906]	K15747 LUT5, CYP97A3; beta-ring hydroxylase [EC:1.14.-.-]	0	0	0	0	0	0	0	0	0	0	0	0
1183	Carbohydrate and lipid metabolism	Other terpenoid biosynthesis	M00372 Abscisic acid biosynthesis, beta-carotene => abscisic acid [PATH:map00906]	K09838 ZEP, ABA1; zeaxanthin epoxidase [EC:1.14.13.90]	0	0	0	0	0	0	0	0	0	0	0	0
1184	Carbohydrate and lipid metabolism	Other terpenoid biosynthesis	M00372 Abscisic acid biosynthesis, beta-carotene => abscisic acid [PATH:map00906]	K14594 NSY; neoxanthin synthase [EC:5.3.99.9]	0	0	0	0	0	0	0	0	0	0	0	0
1185	Carbohydrate and lipid metabolism	Other terpenoid biosynthesis	M00372 Abscisic acid biosynthesis, beta-carotene => abscisic acid [PATH:map00906]	K09840 NCED; 9-cis-epoxycarotenoid dioxygenase [EC:1.13.11.51]	0	0	0	0	0	0	0	0	0	0	0	0
1186	Carbohydrate and lipid metabolism	Other terpenoid biosynthesis	M00372 Abscisic acid biosynthesis, beta-carotene => abscisic acid [PATH:map00906]	K09841 ABA2; xanthoxin dehydrogenase [EC:1.1.1.288]	0	0	0	0	0	0	0	0	0	0	0	0
1187	Carbohydrate and lipid metabolism	Other terpenoid biosynthesis	M00372 Abscisic acid biosynthesis, beta-carotene => abscisic acid [PATH:map00906]	K09842 AAO3; abscisic-aldehyde oxidase [EC:1.2.3.14]	0	0	0	0	0	0	0	0	0	0	0	0
//
1188	Carbohydrate and lipid metabolism	Other terpenoid biosynthesis	M00371 Castasterone biosynthesis, campesterol => castasterone [PATH:map00905]	K09587 CYP90B1, DWF4; steroid 22-alpha-hydroxylase [EC:1.14.13.-]	0	0	0	0	0	0	0	0	0	0	0	0
1189	Carbohydrate and lipid metabolism	Other terpenoid biosynthesis	M00371 Castasterone biosynthesis, campesterol => castasterone [PATH:map00905]	K12639 CYP724B1, D11; cytochrome P450, family 724, subfamily B, polypeptide 1 [EC:1.14.13.-]	0	0	0	0	0	0	0	0	0	0	0	0
1190	Carbohydrate and lipid metabolism	Other terpenoid biosynthesis	M00371 Castasterone biosynthesis, campesterol => castasterone [PATH:map00905]	K09588 CYP90A1, CPD; cytochrome P450, family 90, subfamily A, polypeptide 1 [EC:1.14.-.-]	0	0	0	0	0	0	0	0	0	0	0	0
1191	Carbohydrate and lipid metabolism	Other terpenoid biosynthesis	M00371 Castasterone biosynthesis, campesterol => castasterone [PATH:map00905]	K09591 DET2; steroid 5-alpha-reductase [EC:1.3.1.22]	0	0	0	0	0	0	0	0	0	0	0	0
1192	Carbohydrate and lipid metabolism	Other terpenoid biosynthesis	M00371 Castasterone biosynthesis, campesterol => castasterone [PATH:map00905]	K12637 CYP90C1, ROT3; 3-epi-6-deoxocathasterone 23-monooxygenase [EC:1.14.13.112]	0	0	0	0	0	0	0	0	0	0	0	0
1193	Carbohydrate and lipid metabolism	Other terpenoid biosynthesis	M00371 Castasterone biosynthesis, campesterol => castasterone [PATH:map00905]	K12638 CYP90D1; 3-epi-6-deoxocathasterone 23-monooxygenase [EC:1.14.13.112]	0	0	0	0	0	0	0	0	0	0	0	0
1194	Carbohydrate and lipid metabolism	Other terpenoid biosynthesis	M00371 Castasterone biosynthesis, campesterol => castasterone [PATH:map00905]	K09590 CYP85A1, BR6OX1; brassinosteroid-6-oxidase 1 [EC:1.14.-.-]	0	0	0	0	0	0	0	0	0	0	0	0
1195	Carbohydrate and lipid metabolism	Other terpenoid biosynthesis	M00371 Castasterone biosynthesis, campesterol => castasterone [PATH:map00905]	K12640 CYP85A2, BR6OX2; brassinosteroid-6-oxidase 2 [EC:1.14.-.-]	0	0	0	0	0	0	0	0	0	0	0	0
//
1196	Nucleotide and amino acid metabolism	Purine metabolism	M00048 Inosine monophosphate biosynthesis, PRPP + glutamine => IMP [PATH:map00230]	K00764 purF, PPAT; amidophosphoribosyltransferase [EC:2.4.2.14]	1	1	1	1	1	1	1	1	1	1	1	1
1197	Nucleotide and amino acid metabolism	Purine metabolism	M00048 Inosine monophosphate biosynthesis, PRPP + glutamine => IMP [PATH:map00230]	K01945 purD; phosphoribosylamine--glycine ligase [EC:6.3.4.13]	1	1	1	1	1	1	1	1	1	0	1	1
1198	Nucleotide and amino acid metabolism	Purine metabolism	M00048 Inosine monophosphate biosynthesis, PRPP + glutamine => IMP [PATH:map00230]	K11787 GART; phosphoribosylamine--glycine ligase / phosphoribosylglycinamide formyltransferase / phosphoribosylformylglycinamidine cyclo-ligase [EC:6.3.4.13 2.1.2.2 6.3.3.1]	0	0	0	0	0	0	0	0	0	0	0	0
1199	Nucleotide and amino acid metabolism	Purine metabolism	M00048 Inosine monophosphate biosynthesis, PRPP + glutamine => IMP [PATH:map00230]	K11788 ADE5; phosphoribosylamine--glycine ligase / phosphoribosylformylglycinamidine cyclo-ligase [EC:6.3.4.13 6.3.3.1]	0	0	0	0	0	0	0	0	0	0	0	0
1200	Nucleotide and amino acid metabolism	Purine metabolism	M00048 Inosine monophosphate biosynthesis, PRPP + glutamine => IMP [PATH:map00230]	K13713 purCD; fusion protein PurCD [EC:6.3.2.6 6.3.4.13]	0	0	0	0	0	0	0	0	0	0	0	0
1201	Nucleotide and amino acid metabolism	Purine metabolism	M00048 Inosine monophosphate biosynthesis, PRPP + glutamine => IMP [PATH:map00230]	K00601 E2.1.2.2; phosphoribosylglycinamide formyltransferase [EC:2.1.2.2]	0	0	0	0	0	0	0	0	0	0	0	0
1202	Nucleotide and amino acid metabolism	Purine metabolism	M00048 Inosine monophosphate biosynthesis, PRPP + glutamine => IMP [PATH:map00230]	K11175 purN; phosphoribosylglycinamide formyltransferase 1 [EC:2.1.2.2]	1	1	1	1	1	1	1	1	1	1	1	1
1203	Nucleotide and amino acid metabolism	Purine metabolism	M00048 Inosine monophosphate biosynthesis, PRPP + glutamine => IMP [PATH:map00230]	K08289 purT; phosphoribosylglycinamide formyltransferase 2 [EC:2.1.2.2]	0	0	0	0	0	0	0	0	0	0	0	0
1204	Nucleotide and amino acid metabolism	Purine metabolism	M00048 Inosine monophosphate biosynthesis, PRPP + glutamine => IMP [PATH:map00230]	K01952 purL, PFAS; phosphoribosylformylglycinamidine synthase [EC:6.3.5.3]	1	1	1	1	1	1	1	1	1	1	1	1
1205	Nucleotide and amino acid metabolism	Purine metabolism	M00048 Inosine monophosphate biosynthesis, PRPP + glutamine => IMP [PATH:map00230]	K01933 purM; phosphoribosylformylglycinamidine cyclo-ligase [EC:6.3.3.1]	1	1	1	1	1	1	1	1	1	1	1	1
1206	Nucleotide and amino acid metabolism	Purine metabolism	M00048 Inosine monophosphate biosynthesis, PRPP + glutamine => IMP [PATH:map00230]	K01587 PAICS; phosphoribosylaminoimidazole carboxylase / phosphoribosylaminoimidazole-succinocarboxamide synthase [EC:4.1.1.21 6.3.2.6]	0	0	0	0	0	0	0	0	0	0	0	0
1207	Nucleotide and amino acid metabolism	Purine metabolism	M00048 Inosine monophosphate biosynthesis, PRPP + glutamine => IMP [PATH:map00230]	K11808 ADE2; phosphoribosylaminoimidazole carboxylase [EC:4.1.1.21]	0	0	0	0	0	0	0	0	0	0	0	0
1208	Nucleotide and amino acid metabolism	Purine metabolism	M00048 Inosine monophosphate biosynthesis, PRPP + glutamine => IMP [PATH:map00230]	K01589 purK; 5-(carboxyamino)imidazole ribonucleotide synthase [EC:6.3.4.18]	1	1	1	0	1	1	1	1	1	1	1	1
1209	Nucleotide and amino acid metabolism	Purine metabolism	M00048 Inosine monophosphate biosynthesis, PRPP + glutamine => IMP [PATH:map00230]	K01588 purE; 5-(carboxyamino)imidazole ribonucleotide mutase [EC:5.4.99.18]	1	1	1	1	1	1	1	1	1	1	1	1
1210	Nucleotide and amino acid metabolism	Purine metabolism	M00048 Inosine monophosphate biosynthesis, PRPP + glutamine => IMP [PATH:map00230]	K01923 purC; phosphoribosylaminoimidazole-succinocarboxamide synthase [EC:6.3.2.6]	1	1	1	1	1	1	1	1	1	1	1	1
1211	Nucleotide and amino acid metabolism	Purine metabolism	M00048 Inosine monophosphate biosynthesis, PRPP + glutamine => IMP [PATH:map00230]	K01756 purB, ADSL; adenylosuccinate lyase [EC:4.3.2.2]	1	1	1	1	1	1	1	1	1	1	1	1
1212	Nucleotide and amino acid metabolism	Purine metabolism	M00048 Inosine monophosphate biosynthesis, PRPP + glutamine => IMP [PATH:map00230]	K00602 purH; phosphoribosylaminoimidazolecarboxamide formyltransferase / IMP cyclohydrolase [EC:2.1.2.3 3.5.4.10]	1	1	1	1	1	1	1	1	1	1	1	1
1213	Nucleotide and amino acid metabolism	Purine metabolism	M00048 Inosine monophosphate biosynthesis, PRPP + glutamine => IMP [PATH:map00230]	K01492 E2.1.2.3; phosphoribosylaminoimidazolecarboxamide formyltransferase [EC:2.1.2.3]	0	0	0	0	0	0	0	0	0	0	0	0
1214	Nucleotide and amino acid metabolism	Purine metabolism	M00048 Inosine monophosphate biosynthesis, PRPP + glutamine => IMP [PATH:map00230]	K06863 purP; 5-formaminoimidazole-4-carboxamide-1-(beta)-D-ribofuranosyl 5'-monophosphate synthetase [EC:6.3.4.23]	0	0	0	0	0	0	0	0	0	0	0	0
1215	Nucleotide and amino acid metabolism	Purine metabolism	M00048 Inosine monophosphate biosynthesis, PRPP + glutamine => IMP [PATH:map00230]	K11176 purO; IMP cyclohydrolase [EC:3.5.4.10]	0	0	0	0	0	0	0	0	0	0	0	0
//
1216	Nucleotide and amino acid metabolism	Purine metabolism	M00049 Adenine ribonucleotide biosynthesis, IMP => ADP,ATP [PATH:map00230]	K01939 purA, ADSS; adenylosuccinate synthase [EC:6.3.4.4]	1	1	1	1	1	1	1	1	1	1	1	1
1217	Nucleotide and amino acid metabolism	Purine metabolism	M00049 Adenine ribonucleotide biosynthesis, IMP => ADP,ATP [PATH:map00230]	K01756 purB, ADSL; adenylosuccinate lyase [EC:4.3.2.2]	1	1	1	1	1	1	1	1	1	1	1	1
1218	Nucleotide and amino acid metabolism	Purine metabolism	M00049 Adenine ribonucleotide biosynthesis, IMP => ADP,ATP [PATH:map00230]	K00939 adk, AK; adenylate kinase [EC:2.7.4.3]	1	1	1	1	1	1	1	1	1	1	1	1
1219	Nucleotide and amino acid metabolism	Purine metabolism	M00049 Adenine ribonucleotide biosynthesis, IMP => ADP,ATP [PATH:map00230]	K18532 AK6, FAP7; adenylate kinase [EC:2.7.4.3]	0	0	0	0	0	0	0	0	0	0	0	0
1220	Nucleotide and amino acid metabolism	Purine metabolism	M00049 Adenine ribonucleotide biosynthesis, IMP => ADP,ATP [PATH:map00230]	K18533 AK9; adenylate/nucleoside-diphosphate kinase [EC:2.7.4.3 2.7.4.6]	0	0	0	0	0	0	0	0	0	0	0	0
1221	Nucleotide and amino acid metabolism	Purine metabolism	M00049 Adenine ribonucleotide biosynthesis, IMP => ADP,ATP [PATH:map00230]	K00944 AK3; nucleoside-triphosphate--adenylate kinase [EC:2.7.4.10]	0	0	0	0	0	0	0	0	0	0	0	0
1222	Nucleotide and amino acid metabolism	Purine metabolism	M00049 Adenine ribonucleotide biosynthesis, IMP => ADP,ATP [PATH:map00230]	K00940 ndk, NME; nucleoside-diphosphate kinase [EC:2.7.4.6]	1	1	1	1	1	1	1	1	1	1	1	1
1223	Nucleotide and amino acid metabolism	Purine metabolism	M00049 Adenine ribonucleotide biosynthesis, IMP => ADP,ATP [PATH:map00230]	K00873 PK, pyk; pyruvate kinase [EC:2.7.1.40]	1	1	1	1	1	1	1	1	1	1	1	1
1224	Nucleotide and amino acid metabolism	Purine metabolism	M00049 Adenine ribonucleotide biosynthesis, IMP => ADP,ATP [PATH:map00230]	K12406 PKLR; pyruvate kinase isozymes R/L [EC:2.7.1.40]	0	0	0	0	0	0	0	0	0	0	0	0
//
1225	Nucleotide and amino acid metabolism	Purine metabolism	M00050 Guanine ribonucleotide biosynthesis IMP => GDP,GTP [PATH:map00230]	K00088 guaB; IMP dehydrogenase [EC:1.1.1.205]	1	1	1	1	1	1	1	1	1	1	1	1
1226	Nucleotide and amino acid metabolism	Purine metabolism	M00050 Guanine ribonucleotide biosynthesis IMP => GDP,GTP [PATH:map00230]	K01951 guaA, GMPS; GMP synthase (glutamine-hydrolysing) [EC:6.3.5.2]	1	1	1	1	1	1	1	1	1	1	1	1
1227	Nucleotide and amino acid metabolism	Purine metabolism	M00050 Guanine ribonucleotide biosynthesis IMP => GDP,GTP [PATH:map00230]	K00942 E2.7.4.8, gmk; guanylate kinase [EC:2.7.4.8]	1	1	1	0	1	1	1	1	1	1	1	1
1228	Nucleotide and amino acid metabolism	Purine metabolism	M00050 Guanine ribonucleotide biosynthesis IMP => GDP,GTP [PATH:map00230]	K00940 ndk, NME; nucleoside-diphosphate kinase [EC:2.7.4.6]	1	1	1	1	1	1	1	1	1	1	1	1
1229	Nucleotide and amino acid metabolism	Purine metabolism	M00050 Guanine ribonucleotide biosynthesis IMP => GDP,GTP [PATH:map00230]	K00873 PK, pyk; pyruvate kinase [EC:2.7.1.40]	1	1	1	1	1	1	1	1	1	1	1	1
1230	Nucleotide and amino acid metabolism	Purine metabolism	M00050 Guanine ribonucleotide biosynthesis IMP => GDP,GTP [PATH:map00230]	K12406 PKLR; pyruvate kinase isozymes R/L [EC:2.7.1.40]	0	0	0	0	0	0	0	0	0	0	0	0
//
1231	Nucleotide and amino acid metabolism	Purine metabolism	M00546 Purine degradation, xanthine => urea [PATH:map00230]	K00106 XDH; xanthine dehydrogenase/oxidase [EC:1.17.1.4 1.17.3.2]	0	0	0	0	0	0	0	0	0	0	0	0
1232	Nucleotide and amino acid metabolism	Purine metabolism	M00546 Purine degradation, xanthine => urea [PATH:map00230]	K00087 ygeS, xdhA; xanthine dehydrogenase molybdenum-binding subunit [EC:1.17.1.4]	0	0	0	0	0	0	0	0	0	0	0	0
1233	Nucleotide and amino acid metabolism	Purine metabolism	M00546 Purine degradation, xanthine => urea [PATH:map00230]	K13479 ygeT, xdhB; xanthine dehydrogenase FAD-binding subunit [EC:1.17.1.4]	0	0	0	0	0	0	0	0	0	0	0	0
1234	Nucleotide and amino acid metabolism	Purine metabolism	M00546 Purine degradation, xanthine => urea [PATH:map00230]	K13480 ygeU, xdhC; xanthine dehydrogenase iron-sulfur-binding subunit	0	0	0	0	0	0	0	0	0	0	0	0
1235	Nucleotide and amino acid metabolism	Purine metabolism	M00546 Purine degradation, xanthine => urea [PATH:map00230]	K13481 xdhA; xanthine dehydrogenase small subunit [EC:1.17.1.4]	1	0	0	1	1	1	1	0	0	0	0	0
1236	Nucleotide and amino acid metabolism	Purine metabolism	M00546 Purine degradation, xanthine => urea [PATH:map00230]	K13482 xdhB; xanthine dehydrogenase large subunit [EC:1.17.1.4]	1	0	0	1	1	1	1	0	0	0	0	0
1237	Nucleotide and amino acid metabolism	Purine metabolism	M00546 Purine degradation, xanthine => urea [PATH:map00230]	K11177 yagR; xanthine dehydrogenase YagR molybdenum-binding subunit [EC:1.17.1.4]	0	0	0	0	0	0	0	0	0	0	0	0
1238	Nucleotide and amino acid metabolism	Purine metabolism	M00546 Purine degradation, xanthine => urea [PATH:map00230]	K11178 yagS; xanthine dehydrogenase YagS FAD-binding subunit [EC:1.17.1.4]	0	0	0	0	0	0	0	0	0	0	0	0
1239	Nucleotide and amino acid metabolism	Purine metabolism	M00546 Purine degradation, xanthine => urea [PATH:map00230]	K13483 yagT; xanthine dehydrogenase YagT iron-sulfur-binding subunit	0	0	0	0	0	0	0	0	0	0	0	0
1240	Nucleotide and amino acid metabolism	Purine metabolism	M00546 Purine degradation, xanthine => urea [PATH:map00230]	K00365 uaZ; urate oxidase [EC:1.7.3.3]	0	0	0	0	0	0	0	0	0	0	0	0
1241	Nucleotide and amino acid metabolism	Purine metabolism	M00546 Purine degradation, xanthine => urea [PATH:map00230]	K16838 pucL; urate oxidase / 2-oxo-4-hydroxy-4-carboxy-5-ureidoimidazoline decarboxylase [EC:1.7.3.3 4.1.1.97]	0	0	0	0	0	0	0	0	0	0	0	0
1242	Nucleotide and amino acid metabolism	Purine metabolism	M00546 Purine degradation, xanthine => urea [PATH:map00230]	K16839 hpxO; FAD-dependent urate hydroxylase [EC:1.14.13.113]	0	0	0	0	0	0	0	0	0	0	0	0
1243	Nucleotide and amino acid metabolism	Purine metabolism	M00546 Purine degradation, xanthine => urea [PATH:map00230]	K13484 TTHL; 5-hydroxyisourate hydrolase / 2-oxo-4-hydroxy-4-carboxy-5-ureidoimidazoline decarboxylase [EC:3.5.2.17 4.1.1.97]	0	0	0	0	0	0	0	0	0	0	0	0
1244	Nucleotide and amino acid metabolism	Purine metabolism	M00546 Purine degradation, xanthine => urea [PATH:map00230]	K07127 uraH, pucM, hiuH; 5-hydroxyisourate hydrolase [EC:3.5.2.17]	1	0	0	1	1	1	1	0	0	0	0	0
1245	Nucleotide and amino acid metabolism	Purine metabolism	M00546 Purine degradation, xanthine => urea [PATH:map00230]	K13485 PRHOXNB, URAD; 2-oxo-4-hydroxy-4-carboxy-5-ureidoimidazoline decarboxylase [EC:4.1.1.97]	0	0	0	0	0	0	0	0	0	0	0	0
1246	Nucleotide and amino acid metabolism	Purine metabolism	M00546 Purine degradation, xanthine => urea [PATH:map00230]	K16840 hpxQ; 2-oxo-4-hydroxy-4-carboxy-5-ureidoimidazoline decarboxylase [EC:4.1.1.97]	1	0	0	1	1	1	1	0	0	0	0	0
1247	Nucleotide and amino acid metabolism	Purine metabolism	M00546 Purine degradation, xanthine => urea [PATH:map00230]	K01466 allB; allantoinase [EC:3.5.2.5]	1	0	0	1	0	0	0	0	0	0	0	0
1248	Nucleotide and amino acid metabolism	Purine metabolism	M00546 Purine degradation, xanthine => urea [PATH:map00230]	K16842 hpxB; allantoinase [EC:3.5.2.5]	0	0	0	0	1	1	1	1	1	0	0	0
1249	Nucleotide and amino acid metabolism	Purine metabolism	M00546 Purine degradation, xanthine => urea [PATH:map00230]	K01477 alc, ALLC; allantoicase [EC:3.5.3.4]	1	0	0	1	0	0	0	0	0	0	0	0
//
1250	Nucleotide and amino acid metabolism	Pyrimidine metabolism	M00051 Uridine monophosphate biosynthesis, glutamine (+ PRPP) => UMP [PATH:map00240]	K11540 CAD; carbamoyl-phosphate synthase / aspartate carbamoyltransferase / dihydroorotase [EC:6.3.5.5 2.1.3.2 3.5.2.3]	0	0	0	0	0	0	0	0	0	0	0	0
1251	Nucleotide and amino acid metabolism	Pyrimidine metabolism	M00051 Uridine monophosphate biosynthesis, glutamine (+ PRPP) => UMP [PATH:map00240]	K11541 URA2; carbamoyl-phosphate synthase / aspartate carbamoyltransferase [EC:6.3.5.5 2.1.3.2]	0	0	0	0	0	0	0	0	0	0	0	0
1252	Nucleotide and amino acid metabolism	Pyrimidine metabolism	M00051 Uridine monophosphate biosynthesis, glutamine (+ PRPP) => UMP [PATH:map00240]	K01465 URA4, pyrC; dihydroorotase [EC:3.5.2.3]	1	1	1	0	1	1	1	1	1	1	1	1
1253	Nucleotide and amino acid metabolism	Pyrimidine metabolism	M00051 Uridine monophosphate biosynthesis, glutamine (+ PRPP) => UMP [PATH:map00240]	K01954 K01954; carbamoyl-phosphate synthase [EC:6.3.5.5]	0	0	0	0	0	0	0	0	0	0	0	0
1254	Nucleotide and amino acid metabolism	Pyrimidine metabolism	M00051 Uridine monophosphate biosynthesis, glutamine (+ PRPP) => UMP [PATH:map00240]	K01955 carB, CPA2; carbamoyl-phosphate synthase large subunit [EC:6.3.5.5]	1	1	1	1	1	1	1	1	1	1	1	1
1255	Nucleotide and amino acid metabolism	Pyrimidine metabolism	M00051 Uridine monophosphate biosynthesis, glutamine (+ PRPP) => UMP [PATH:map00240]	K01956 carA, CPA1; carbamoyl-phosphate synthase small subunit [EC:6.3.5.5]	1	1	1	1	1	1	1	1	1	1	1	1
1256	Nucleotide and amino acid metabolism	Pyrimidine metabolism	M00051 Uridine monophosphate biosynthesis, glutamine (+ PRPP) => UMP [PATH:map00240]	K00609 pyrB, PYR2; aspartate carbamoyltransferase catalytic subunit [EC:2.1.3.2]	1	1	1	1	1	1	1	1	1	1	1	1
1257	Nucleotide and amino acid metabolism	Pyrimidine metabolism	M00051 Uridine monophosphate biosynthesis, glutamine (+ PRPP) => UMP [PATH:map00240]	K00610 pyrI; aspartate carbamoyltransferase regulatory subunit	0	0	0	0	0	0	0	0	0	0	0	0
1258	Nucleotide and amino acid metabolism	Pyrimidine metabolism	M00051 Uridine monophosphate biosynthesis, glutamine (+ PRPP) => UMP [PATH:map00240]	K00608 pyrBI; aspartate carbamoyltransferase [EC:2.1.3.2]	0	0	0	0	0	0	0	0	0	0	0	0
1259	Nucleotide and amino acid metabolism	Pyrimidine metabolism	M00051 Uridine monophosphate biosynthesis, glutamine (+ PRPP) => UMP [PATH:map00240]	K00226 pyrD; dihydroorotate dehydrogenase (fumarate) [EC:1.3.98.1]	0	1	0	0	0	0	0	0	0	0	0	0
1260	Nucleotide and amino acid metabolism	Pyrimidine metabolism	M00051 Uridine monophosphate biosynthesis, glutamine (+ PRPP) => UMP [PATH:map00240]	K00254 DHODH, pyrD; dihydroorotate dehydrogenase [EC:1.3.5.2]	1	1	1	1	1	1	1	1	1	1	1	1
1261	Nucleotide and amino acid metabolism	Pyrimidine metabolism	M00051 Uridine monophosphate biosynthesis, glutamine (+ PRPP) => UMP [PATH:map00240]	K17828 pyrDI; dihydroorotate dehydrogenase (NAD+) catalytic subunit [EC:1.3.1.14]	0	0	0	0	0	0	0	0	0	0	0	0
1262	Nucleotide and amino acid metabolism	Pyrimidine metabolism	M00051 Uridine monophosphate biosynthesis, glutamine (+ PRPP) => UMP [PATH:map00240]	K13421 UMPS; uridine monophosphate synthetase [EC:2.4.2.10 4.1.1.23]	0	0	0	0	0	0	0	0	0	0	0	0
1263	Nucleotide and amino acid metabolism	Pyrimidine metabolism	M00051 Uridine monophosphate biosynthesis, glutamine (+ PRPP) => UMP [PATH:map00240]	K00762 pyrE; orotate phosphoribosyltransferase [EC:2.4.2.10]	1	1	1	1	1	1	1	1	1	1	1	1
1264	Nucleotide and amino acid metabolism	Pyrimidine metabolism	M00051 Uridine monophosphate biosynthesis, glutamine (+ PRPP) => UMP [PATH:map00240]	K01591 pyrF; orotidine-5'-phosphate decarboxylase [EC:4.1.1.23]	1	1	1	1	1	1	1	1	1	1	1	1
//
1265	Nucleotide and amino acid metabolism	Pyrimidine metabolism	M00052 Pyrimidine ribonucleotide biosynthesis, UMP => UDP/UTP,CDP/CTP [PATH:map00240]	K13800 CMPK1, UMPK; UMP-CMP kinase [EC:2.7.4.- 2.7.4.14]	0	0	0	0	0	0	0	0	0	0	0	0
1266	Nucleotide and amino acid metabolism	Pyrimidine metabolism	M00052 Pyrimidine ribonucleotide biosynthesis, UMP => UDP/UTP,CDP/CTP [PATH:map00240]	K13809 CMPK2; UMP-CMP kinase 2, mitochondrial [EC:2.7.4.14]	0	0	0	0	0	0	0	0	0	0	0	0
1267	Nucleotide and amino acid metabolism	Pyrimidine metabolism	M00052 Pyrimidine ribonucleotide biosynthesis, UMP => UDP/UTP,CDP/CTP [PATH:map00240]	K00945 cmk; cytidylate kinase [EC:2.7.4.14]	1	1	1	1	1	1	1	1	1	1	1	1
1268	Nucleotide and amino acid metabolism	Pyrimidine metabolism	M00052 Pyrimidine ribonucleotide biosynthesis, UMP => UDP/UTP,CDP/CTP [PATH:map00240]	K13799 panC-cmk; pantoate ligase / cytidylate kinase [EC:6.3.2.1 2.7.4.14]	0	0	0	0	0	0	0	0	0	0	0	0
1269	Nucleotide and amino acid metabolism	Pyrimidine metabolism	M00052 Pyrimidine ribonucleotide biosynthesis, UMP => UDP/UTP,CDP/CTP [PATH:map00240]	K00940 ndk, NME; nucleoside-diphosphate kinase [EC:2.7.4.6]	1	1	1	1	1	1	1	1	1	1	1	1
1270	Nucleotide and amino acid metabolism	Pyrimidine metabolism	M00052 Pyrimidine ribonucleotide biosynthesis, UMP => UDP/UTP,CDP/CTP [PATH:map00240]	K18533 AK9; adenylate/nucleoside-diphosphate kinase [EC:2.7.4.3 2.7.4.6]	0	0	0	0	0	0	0	0	0	0	0	0
1271	Nucleotide and amino acid metabolism	Pyrimidine metabolism	M00052 Pyrimidine ribonucleotide biosynthesis, UMP => UDP/UTP,CDP/CTP [PATH:map00240]	K01937 pyrG, CTPS; CTP synthase [EC:6.3.4.2]	1	1	1	1	1	1	1	1	1	1	1	1
//
1272	Nucleotide and amino acid metabolism	Pyrimidine metabolism	M00053 Pyrimidine deoxyribonuleotide biosynthesis, CDP/CTP => dCDP/dCTP,dTDP/dTTP [PATH:map00240]	K00524 nrdJ; ribonucleotide reductase, class II [EC:1.17.4.1]	0	0	0	0	0	0	0	0	0	0	0	0
1273	Nucleotide and amino acid metabolism	Pyrimidine metabolism	M00053 Pyrimidine deoxyribonuleotide biosynthesis, CDP/CTP => dCDP/dCTP,dTDP/dTTP [PATH:map00240]	K00525 E1.17.4.1A, nrdA, nrdE; ribonucleoside-diphosphate reductase alpha chain [EC:1.17.4.1]	1	1	1	1	1	1	1	1	1	1	1	1
1274	Nucleotide and amino acid metabolism	Pyrimidine metabolism	M00053 Pyrimidine deoxyribonuleotide biosynthesis, CDP/CTP => dCDP/dCTP,dTDP/dTTP [PATH:map00240]	K00526 E1.17.4.1B, nrdB, nrdF; ribonucleoside-diphosphate reductase beta chain [EC:1.17.4.1]	1	1	1	1	1	1	1	1	1	1	1	1
1275	Nucleotide and amino acid metabolism	Pyrimidine metabolism	M00053 Pyrimidine deoxyribonuleotide biosynthesis, CDP/CTP => dCDP/dCTP,dTDP/dTTP [PATH:map00240]	K10807 RRM1; ribonucleoside-diphosphate reductase subunit M1 [EC:1.17.4.1]	0	0	0	0	0	0	0	0	0	0	0	0
1276	Nucleotide and amino acid metabolism	Pyrimidine metabolism	M00053 Pyrimidine deoxyribonuleotide biosynthesis, CDP/CTP => dCDP/dCTP,dTDP/dTTP [PATH:map00240]	K10808 RRM2; ribonucleoside-diphosphate reductase subunit M2 [EC:1.17.4.1]	0	0	0	0	0	0	0	0	0	0	0	0
1277	Nucleotide and amino acid metabolism	Pyrimidine metabolism	M00053 Pyrimidine deoxyribonuleotide biosynthesis, CDP/CTP => dCDP/dCTP,dTDP/dTTP [PATH:map00240]	K00940 ndk, NME; nucleoside-diphosphate kinase [EC:2.7.4.6]	1	1	1	1	1	1	1	1	1	1	1	1
1278	Nucleotide and amino acid metabolism	Pyrimidine metabolism	M00053 Pyrimidine deoxyribonuleotide biosynthesis, CDP/CTP => dCDP/dCTP,dTDP/dTTP [PATH:map00240]	K18533 AK9; adenylate/nucleoside-diphosphate kinase [EC:2.7.4.3 2.7.4.6]	0	0	0	0	0	0	0	0	0	0	0	0
1279	Nucleotide and amino acid metabolism	Pyrimidine metabolism	M00053 Pyrimidine deoxyribonuleotide biosynthesis, CDP/CTP => dCDP/dCTP,dTDP/dTTP [PATH:map00240]	K00527 nrdD; ribonucleoside-triphosphate reductase [EC:1.17.4.2]	1	0	0	1	0	0	0	0	0	1	0	0
1280	Nucleotide and amino acid metabolism	Pyrimidine metabolism	M00053 Pyrimidine deoxyribonuleotide biosynthesis, CDP/CTP => dCDP/dCTP,dTDP/dTTP [PATH:map00240]	K01494 dcd; dCTP deaminase [EC:3.5.4.13]	1	1	1	1	1	1	1	1	1	1	1	1
1281	Nucleotide and amino acid metabolism	Pyrimidine metabolism	M00053 Pyrimidine deoxyribonuleotide biosynthesis, CDP/CTP => dCDP/dCTP,dTDP/dTTP [PATH:map00240]	K01520 dut, DUT; dUTP pyrophosphatase [EC:3.6.1.23]	0	0	0	0	0	0	0	0	0	0	0	0
1282	Nucleotide and amino acid metabolism	Pyrimidine metabolism	M00053 Pyrimidine deoxyribonuleotide biosynthesis, CDP/CTP => dCDP/dCTP,dTDP/dTTP [PATH:map00240]	K00560 thyA, TYMS; thymidylate synthase [EC:2.1.1.45]	1	1	1	1	1	1	1	1	1	1	1	1
1283	Nucleotide and amino acid metabolism	Pyrimidine metabolism	M00053 Pyrimidine deoxyribonuleotide biosynthesis, CDP/CTP => dCDP/dCTP,dTDP/dTTP [PATH:map00240]	K13998 DHFR-TS; dihydrofolate reductase / thymidylate synthase [EC:1.5.1.3 2.1.1.45]	0	0	0	0	0	0	0	0	0	0	0	0
1284	Nucleotide and amino acid metabolism	Pyrimidine metabolism	M00053 Pyrimidine deoxyribonuleotide biosynthesis, CDP/CTP => dCDP/dCTP,dTDP/dTTP [PATH:map00240]	K00943 tmk, DTYMK; dTMP kinase [EC:2.7.4.9]	1	1	1	1	1	1	1	1	1	1	1	1
//
1285	Nucleotide and amino acid metabolism	Pyrimidine metabolism	M00046 Pyrimidine degradation, uracil => beta-alanine, thymine => 3-aminoisobutanoate [PATH:map00240]	K00207 DPYD; dihydropyrimidine dehydrogenase (NADP+) [EC:1.3.1.2]	0	0	0	0	0	0	0	0	0	0	0	0
1286	Nucleotide and amino acid metabolism	Pyrimidine metabolism	M00046 Pyrimidine degradation, uracil => beta-alanine, thymine => 3-aminoisobutanoate [PATH:map00240]	K17722 preT; dihydropyrimidine dehydrogenase (NAD+) subunit PreT [EC:1.3.1.1]	0	0	0	0	0	0	0	0	0	0	0	0
1287	Nucleotide and amino acid metabolism	Pyrimidine metabolism	M00046 Pyrimidine degradation, uracil => beta-alanine, thymine => 3-aminoisobutanoate [PATH:map00240]	K17723 preA; dihydropyrimidine dehydrogenase (NAD+) subunit PreA [EC:1.3.1.1]	0	0	0	0	0	0	0	0	0	0	0	0
1288	Nucleotide and amino acid metabolism	Pyrimidine metabolism	M00046 Pyrimidine degradation, uracil => beta-alanine, thymine => 3-aminoisobutanoate [PATH:map00240]	K01464 DPYS, dht, hydA; dihydropyrimidinase [EC:3.5.2.2]	0	0	0	0	0	0	0	0	0	0	0	0
1289	Nucleotide and amino acid metabolism	Pyrimidine metabolism	M00046 Pyrimidine degradation, uracil => beta-alanine, thymine => 3-aminoisobutanoate [PATH:map00240]	K01431 UPB1, pydC; beta-ureidopropionase [EC:3.5.1.6]	0	0	0	0	0	0	0	0	0	0	0	0
1290	Nucleotide and amino acid metabolism	Pyrimidine metabolism	M00046 Pyrimidine degradation, uracil => beta-alanine, thymine => 3-aminoisobutanoate [PATH:map00240]	K06016 pydC; beta-ureidopropionase / N-carbamoyl-L-amino-acid hydrolase [EC:3.5.1.6 3.5.1.87]	0	0	0	0	0	0	0	0	1	0	1	0
//
1291	Nucleotide and amino acid metabolism	Serine and threonine metabolism	M00020 Serine biosynthesis, glycerate-3P => serine [PATH:map01200 map01230 map00260]	K00058 serA, PHGDH; D-3-phosphoglycerate dehydrogenase [EC:1.1.1.95]	1	1	1	1	1	1	1	1	1	1	1	1
1292	Nucleotide and amino acid metabolism	Serine and threonine metabolism	M00020 Serine biosynthesis, glycerate-3P => serine [PATH:map01200 map01230 map00260]	K00831 serC, PSAT1; phosphoserine aminotransferase [EC:2.6.1.52]	1	1	1	1	1	1	1	1	1	1	1	1
1293	Nucleotide and amino acid metabolism	Serine and threonine metabolism	M00020 Serine biosynthesis, glycerate-3P => serine [PATH:map01200 map01230 map00260]	K01079 serB, PSPH; phosphoserine phosphatase [EC:3.1.3.3]	1	1	1	1	1	1	1	1	1	1	1	1
//
1294	Nucleotide and amino acid metabolism	Serine and threonine metabolism	M00018 Threonine biosynthesis, aspartate => homoserine => threonine [PATH:map01230 map00260]	K00928 lysC; aspartate kinase [EC:2.7.2.4]	1	1	1	1	1	1	1	1	1	1	1	1
1295	Nucleotide and amino acid metabolism	Serine and threonine metabolism	M00018 Threonine biosynthesis, aspartate => homoserine => threonine [PATH:map01230 map00260]	K12524 thrA; bifunctional aspartokinase / homoserine dehydrogenase 1 [EC:2.7.2.4 1.1.1.3]	1	1	1	1	1	1	1	1	1	1	1	1
1296	Nucleotide and amino acid metabolism	Serine and threonine metabolism	M00018 Threonine biosynthesis, aspartate => homoserine => threonine [PATH:map01230 map00260]	K12525 metL; bifunctional aspartokinase / homoserine dehydrogenase 2 [EC:2.7.2.4 1.1.1.3]	1	1	1	1	1	1	1	1	1	1	1	1
1297	Nucleotide and amino acid metabolism	Serine and threonine metabolism	M00018 Threonine biosynthesis, aspartate => homoserine => threonine [PATH:map01230 map00260]	K12526 lysAC; bifunctional diaminopimelate decarboxylase / aspartate kinase [EC:4.1.1.20 2.7.2.4]	0	0	0	0	0	0	0	0	0	0	0	0
1298	Nucleotide and amino acid metabolism	Serine and threonine metabolism	M00018 Threonine biosynthesis, aspartate => homoserine => threonine [PATH:map01230 map00260]	K00133 asd; aspartate-semialdehyde dehydrogenase [EC:1.2.1.11]	1	1	1	1	1	1	1	1	1	1	1	1
1299	Nucleotide and amino acid metabolism	Serine and threonine metabolism	M00018 Threonine biosynthesis, aspartate => homoserine => threonine [PATH:map01230 map00260]	K00003 E1.1.1.3; homoserine dehydrogenase [EC:1.1.1.3]	0	0	0	0	0	0	0	0	0	0	0	0
1300	Nucleotide and amino acid metabolism	Serine and threonine metabolism	M00018 Threonine biosynthesis, aspartate => homoserine => threonine [PATH:map01230 map00260]	K00872 thrB1; homoserine kinase [EC:2.7.1.39]	1	1	1	1	1	1	1	1	1	1	1	1
1301	Nucleotide and amino acid metabolism	Serine and threonine metabolism	M00018 Threonine biosynthesis, aspartate => homoserine => threonine [PATH:map01230 map00260]	K02204 thrB2; homoserine kinase type II [EC:2.7.1.39]	1	0	1	1	0	1	0	0	1	1	1	1
1302	Nucleotide and amino acid metabolism	Serine and threonine metabolism	M00018 Threonine biosynthesis, aspartate => homoserine => threonine [PATH:map01230 map00260]	K02203 thrH; phosphoserine / homoserine phosphotransferase [EC:3.1.3.3 2.7.1.39]	0	0	0	0	0	0	0	0	0	0	0	0
1303	Nucleotide and amino acid metabolism	Serine and threonine metabolism	M00018 Threonine biosynthesis, aspartate => homoserine => threonine [PATH:map01230 map00260]	K01733 thrC; threonine synthase [EC:4.2.3.1]	1	1	1	1	1	1	1	1	1	1	1	1
//
1304	Nucleotide and amino acid metabolism	Serine and threonine metabolism	M00555 Betaine biosynthesis, choline => betaine [PATH:map00260]	K17755 codA; choline oxidase [EC:1.1.3.17]	0	0	0	0	0	0	0	0	0	0	0	0
1305	Nucleotide and amino acid metabolism	Serine and threonine metabolism	M00555 Betaine biosynthesis, choline => betaine [PATH:map00260]	K00108 betA, CHDH; choline dehydrogenase [EC:1.1.99.1]	1	1	0	1	1	1	1	0	1	1	1	0
1306	Nucleotide and amino acid metabolism	Serine and threonine metabolism	M00555 Betaine biosynthesis, choline => betaine [PATH:map00260]	K11440 gbsB; choline dehydrogenase [EC:1.1.1.1]	0	0	0	0	0	0	0	0	0	0	0	0
1307	Nucleotide and amino acid metabolism	Serine and threonine metabolism	M00555 Betaine biosynthesis, choline => betaine [PATH:map00260]	K00130 betB, gbsA; betaine-aldehyde dehydrogenase [EC:1.2.1.8]	1	0	0	0	0	0	0	1	1	1	1	0
//
1308	Nucleotide and amino acid metabolism	Cysteine and methionine metabolism	M00021 Cysteine biosynthesis, serine => cysteine [PATH:map01200 map01230 map00270]	K00640 cysE; serine O-acetyltransferase [EC:2.3.1.30]	1	1	1	1	1	1	1	1	1	1	1	1
1309	Nucleotide and amino acid metabolism	Cysteine and methionine metabolism	M00021 Cysteine biosynthesis, serine => cysteine [PATH:map01200 map01230 map00270]	K01738 cysK; cysteine synthase A [EC:2.5.1.47]	1	1	1	1	1	1	1	1	1	1	1	1
1310	Nucleotide and amino acid metabolism	Cysteine and methionine metabolism	M00021 Cysteine biosynthesis, serine => cysteine [PATH:map01200 map01230 map00270]	K12339 cysM; cysteine synthase B [EC:2.5.1.47]	0	0	0	0	0	0	0	0	0	0	0	0
1311	Nucleotide and amino acid metabolism	Cysteine and methionine metabolism	M00021 Cysteine biosynthesis, serine => cysteine [PATH:map01200 map01230 map00270]	K13034 ATCYSC1; L-3-cyanoalanine synthase/ cysteine synthase [EC:2.5.1.47 4.4.1.9]	0	0	0	0	0	0	0	0	0	0	0	0
1312	Nucleotide and amino acid metabolism	Cysteine and methionine metabolism	M00021 Cysteine biosynthesis, serine => cysteine [PATH:map01200 map01230 map00270]	K17069 MET17; O-acetylhomoserine/O-acetylserine sulfhydrylase [EC:2.5.1.49 2.5.1.47]	0	0	0	0	0	0	0	0	0	0	0	0
//
1313	Nucleotide and amino acid metabolism	Cysteine and methionine metabolism	M00338 Cysteine biosynthesis, homocysteine + serine => cysteine [PATH:map01230 map00270]	K01697 E4.2.1.22, CBS; cystathionine beta-synthase [EC:4.2.1.22]	0	0	0	0	0	0	0	0	0	0	0	0
1314	Nucleotide and amino acid metabolism	Cysteine and methionine metabolism	M00338 Cysteine biosynthesis, homocysteine + serine => cysteine [PATH:map01230 map00270]	K10150 cysO; cysteine synthase / O-phosphoserine sulfhydrylase / cystathionine beta-synthase [EC:2.5.1.47 2.5.1.65 4.2.1.22]	0	0	0	0	0	0	0	0	0	0	0	0
1315	Nucleotide and amino acid metabolism	Cysteine and methionine metabolism	M00338 Cysteine biosynthesis, homocysteine + serine => cysteine [PATH:map01230 map00270]	K01758 CTH; cystathionine gamma-lyase [EC:4.4.1.1]	0	0	0	0	0	0	0	0	0	0	0	0
//
1316	Nucleotide and amino acid metabolism	Cysteine and methionine metabolism	M00609 Cysteine biosynthesis, methionine => cysteine [PATH:map01230 map00270]	K00789 metK; S-adenosylmethionine synthetase [EC:2.5.1.6]	1	1	1	1	1	1	1	1	1	1	1	1
1317	Nucleotide and amino acid metabolism	Cysteine and methionine metabolism	M00609 Cysteine biosynthesis, methionine => cysteine [PATH:map01230 map00270]	K17462 yrrT; putative AdoMet-dependent methyltransferase [EC:2.1.1.-]	0	0	0	0	0	0	0	0	0	0	0	0
1318	Nucleotide and amino acid metabolism	Cysteine and methionine metabolism	M00609 Cysteine biosynthesis, methionine => cysteine [PATH:map01230 map00270]	K01243 mtnN, mtn, pfs; adenosylhomocysteine nucleosidase [EC:3.2.2.9]	1	1	1	1	1	1	1	1	1	1	1	1
1319	Nucleotide and amino acid metabolism	Cysteine and methionine metabolism	M00609 Cysteine biosynthesis, methionine => cysteine [PATH:map01230 map00270]	K18284 K18284; adenosylhomocysteine/aminodeoxyfutalosine nucleosidase [EC:3.2.2.9 3.2.2.30]	0	0	0	0	0	0	0	0	0	0	0	0
1320	Nucleotide and amino acid metabolism	Cysteine and methionine metabolism	M00609 Cysteine biosynthesis, methionine => cysteine [PATH:map01230 map00270]	K07173 luxS; S-ribosylhomocysteine lyase [EC:4.4.1.21]	0	0	0	0	0	0	0	0	0	0	0	0
1321	Nucleotide and amino acid metabolism	Cysteine and methionine metabolism	M00609 Cysteine biosynthesis, methionine => cysteine [PATH:map01230 map00270]	K17216 mccA; O-acetylserine dependent cystathionine beta-synthase	0	0	0	0	0	0	0	0	0	0	0	0
1322	Nucleotide and amino acid metabolism	Cysteine and methionine metabolism	M00609 Cysteine biosynthesis, methionine => cysteine [PATH:map01230 map00270]	K17217 mccB; cystathionine gamma-lyase / homocysteine desulfhydrase [EC:4.4.1.1 4.4.1.2]	0	0	0	0	0	0	0	0	0	0	0	0
//
1323	Nucleotide and amino acid metabolism	Cysteine and methionine metabolism	M00017 Methionine biosynthesis, apartate => homoserine => methionine [PATH:map01230 map00270]	K00928 lysC; aspartate kinase [EC:2.7.2.4]	1	1	1	1	1	1	1	1	1	1	1	1
1324	Nucleotide and amino acid metabolism	Cysteine and methionine metabolism	M00017 Methionine biosynthesis, apartate => homoserine => methionine [PATH:map01230 map00270]	K12524 thrA; bifunctional aspartokinase / homoserine dehydrogenase 1 [EC:2.7.2.4 1.1.1.3]	1	1	1	1	1	1	1	1	1	1	1	1
1325	Nucleotide and amino acid metabolism	Cysteine and methionine metabolism	M00017 Methionine biosynthesis, apartate => homoserine => methionine [PATH:map01230 map00270]	K12525 metL; bifunctional aspartokinase / homoserine dehydrogenase 2 [EC:2.7.2.4 1.1.1.3]	1	1	1	1	1	1	1	1	1	1	1	1
1326	Nucleotide and amino acid metabolism	Cysteine and methionine metabolism	M00017 Methionine biosynthesis, apartate => homoserine => methionine [PATH:map01230 map00270]	K12526 lysAC; bifunctional diaminopimelate decarboxylase / aspartate kinase [EC:4.1.1.20 2.7.2.4]	0	0	0	0	0	0	0	0	0	0	0	0
1327	Nucleotide and amino acid metabolism	Cysteine and methionine metabolism	M00017 Methionine biosynthesis, apartate => homoserine => methionine [PATH:map01230 map00270]	K00133 asd; aspartate-semialdehyde dehydrogenase [EC:1.2.1.11]	1	1	1	1	1	1	1	1	1	1	1	1
1328	Nucleotide and amino acid metabolism	Cysteine and methionine metabolism	M00017 Methionine biosynthesis, apartate => homoserine => methionine [PATH:map01230 map00270]	K00003 E1.1.1.3; homoserine dehydrogenase [EC:1.1.1.3]	0	0	0	0	0	0	0	0	0	0	0	0
1329	Nucleotide and amino acid metabolism	Cysteine and methionine metabolism	M00017 Methionine biosynthesis, apartate => homoserine => methionine [PATH:map01230 map00270]	K00651 metA; homoserine O-succinyltransferase [EC:2.3.1.46]	1	1	1	1	1	1	1	1	1	1	1	1
1330	Nucleotide and amino acid metabolism	Cysteine and methionine metabolism	M00017 Methionine biosynthesis, apartate => homoserine => methionine [PATH:map01230 map00270]	K01739 metB; cystathionine gamma-synthase [EC:2.5.1.48]	1	1	1	1	1	1	1	1	1	1	1	1
1331	Nucleotide and amino acid metabolism	Cysteine and methionine metabolism	M00017 Methionine biosynthesis, apartate => homoserine => methionine [PATH:map01230 map00270]	K01760 metC; cystathionine beta-lyase [EC:4.4.1.8]	1	1	1	1	1	1	1	1	1	1	1	1
1332	Nucleotide and amino acid metabolism	Cysteine and methionine metabolism	M00017 Methionine biosynthesis, apartate => homoserine => methionine [PATH:map01230 map00270]	K00548 metH, MTR; 5-methyltetrahydrofolate--homocysteine methyltransferase [EC:2.1.1.13]	1	1	1	1	1	1	1	1	1	1	1	1
1333	Nucleotide and amino acid metabolism	Cysteine and methionine metabolism	M00017 Methionine biosynthesis, apartate => homoserine => methionine [PATH:map01230 map00270]	K00549 metE; 5-methyltetrahydropteroyltriglutamate--homocysteine methyltransferase [EC:2.1.1.14]	1	0	1	1	1	1	1	1	0	1	0	0
//
1334	Nucleotide and amino acid metabolism	Cysteine and methionine metabolism	M00034 Methionine salvage pathway [PATH:map00270]	K00789 metK; S-adenosylmethionine synthetase [EC:2.5.1.6]	1	1	1	1	1	1	1	1	1	1	1	1
1335	Nucleotide and amino acid metabolism	Cysteine and methionine metabolism	M00034 Methionine salvage pathway [PATH:map00270]	K01611 speD, AMD1; S-adenosylmethionine decarboxylase [EC:4.1.1.50]	0	1	1	0	1	1	1	1	0	0	0	0
1336	Nucleotide and amino acid metabolism	Cysteine and methionine metabolism	M00034 Methionine salvage pathway [PATH:map00270]	K00797 speE, SRM; spermidine synthase [EC:2.5.1.16]	1	1	1	1	1	1	1	1	1	1	1	1
1337	Nucleotide and amino acid metabolism	Cysteine and methionine metabolism	M00034 Methionine salvage pathway [PATH:map00270]	K01243 mtnN, mtn, pfs; adenosylhomocysteine nucleosidase [EC:3.2.2.9]	1	1	1	1	1	1	1	1	1	1	1	1
1338	Nucleotide and amino acid metabolism	Cysteine and methionine metabolism	M00034 Methionine salvage pathway [PATH:map00270]	K18284 K18284; adenosylhomocysteine/aminodeoxyfutalosine nucleosidase [EC:3.2.2.9 3.2.2.30]	0	0	0	0	0	0	0	0	0	0	0	0
1339	Nucleotide and amino acid metabolism	Cysteine and methionine metabolism	M00034 Methionine salvage pathway [PATH:map00270]	K01244 MTN; 5'-methylthioadenosine nucleosidase [EC:3.2.2.16]	0	0	0	0	0	0	0	0	0	0	0	0
1340	Nucleotide and amino acid metabolism	Cysteine and methionine metabolism	M00034 Methionine salvage pathway [PATH:map00270]	K00899 mtnK; 5-methylthioribose kinase [EC:2.7.1.100]	0	0	0	0	0	0	0	0	0	0	0	0
1341	Nucleotide and amino acid metabolism	Cysteine and methionine metabolism	M00034 Methionine salvage pathway [PATH:map00270]	K00772 mtaP, MTAP; 5'-methylthioadenosine phosphorylase [EC:2.4.2.28]	0	0	0	0	0	1	1	0	0	0	0	0
1342	Nucleotide and amino acid metabolism	Cysteine and methionine metabolism	M00034 Methionine salvage pathway [PATH:map00270]	K08963 mtnA; methylthioribose-1-phosphate isomerase [EC:5.3.1.23]	0	0	0	0	0	0	0	0	0	0	0	0
1343	Nucleotide and amino acid metabolism	Cysteine and methionine metabolism	M00034 Methionine salvage pathway [PATH:map00270]	K16054 DEP1; methylthioribulose 1-phosphate dehydratase / enolase-phosphatase E1 [EC:4.2.1.109 3.1.3.77]	0	0	0	0	0	0	0	0	0	0	0	0
1344	Nucleotide and amino acid metabolism	Cysteine and methionine metabolism	M00034 Methionine salvage pathway [PATH:map00270]	K08964 mtnB; methylthioribulose-1-phosphate dehydratase [EC:4.2.1.109]	0	0	0	0	0	0	0	0	0	0	0	0
1345	Nucleotide and amino acid metabolism	Cysteine and methionine metabolism	M00034 Methionine salvage pathway [PATH:map00270]	K09880 mtnC, ENOPH1; enolase-phosphatase E1 [EC:3.1.3.77]	0	0	0	0	0	0	0	0	0	0	0	0
1346	Nucleotide and amino acid metabolism	Cysteine and methionine metabolism	M00034 Methionine salvage pathway [PATH:map00270]	K08965 mtnW; 2,3-diketo-5-methylthiopentyl-1-phosphate enolase [EC:5.3.2.5]	0	0	0	0	0	0	0	0	0	0	0	0
1347	Nucleotide and amino acid metabolism	Cysteine and methionine metabolism	M00034 Methionine salvage pathway [PATH:map00270]	K08966 mtnX; 2-hydroxy-3-keto-5-methylthiopentenyl-1-phosphate phosphatase [EC:3.1.3.87]	0	0	0	0	0	0	0	0	0	0	0	0
1348	Nucleotide and amino acid metabolism	Cysteine and methionine metabolism	M00034 Methionine salvage pathway [PATH:map00270]	K08967 mtnD, mtnZ, ADI1; 1,2-dihydroxy-3-keto-5-methylthiopentene dioxygenase [EC:1.13.11.53 1.13.11.54]	0	0	0	0	0	0	0	0	0	0	0	0
1349	Nucleotide and amino acid metabolism	Cysteine and methionine metabolism	M00034 Methionine salvage pathway [PATH:map00270]	K00815 TAT; tyrosine aminotransferase [EC:2.6.1.5]	0	0	0	0	0	0	0	0	0	0	0	0
1350	Nucleotide and amino acid metabolism	Cysteine and methionine metabolism	M00034 Methionine salvage pathway [PATH:map00270]	K08969 mtnE, mtnV; aminotransferase [EC:2.6.1.-]	0	0	0	0	0	0	0	0	0	0	0	0
1351	Nucleotide and amino acid metabolism	Cysteine and methionine metabolism	M00034 Methionine salvage pathway [PATH:map00270]	K00832 tyrB; aromatic-amino-acid transaminase [EC:2.6.1.57]	0	0	0	0	0	0	0	0	0	0	0	0
1352	Nucleotide and amino acid metabolism	Cysteine and methionine metabolism	M00034 Methionine salvage pathway [PATH:map00270]	K00838 ARO8; aromatic amino acid aminotransferase I [EC:2.6.1.57 2.6.1.27 2.6.1.5]	0	0	0	0	0	0	0	0	0	0	0	0
//
1353	Nucleotide and amino acid metabolism	Cysteine and methionine metabolism	M00035 Methionine degradation [PATH:map00270]	K00789 metK; S-adenosylmethionine synthetase [EC:2.5.1.6]	1	1	1	1	1	1	1	1	1	1	1	1
1354	Nucleotide and amino acid metabolism	Cysteine and methionine metabolism	M00035 Methionine degradation [PATH:map00270]	K00558 DNMT1, dcm; DNA (cytosine-5)-methyltransferase 1 [EC:2.1.1.37]	0	0	0	0	0	0	1	0	0	1	1	0
1355	Nucleotide and amino acid metabolism	Cysteine and methionine metabolism	M00035 Methionine degradation [PATH:map00270]	K17398 DNMT3A; DNA (cytosine-5)-methyltransferase 3A [EC:2.1.1.37]	0	0	0	0	0	0	0	0	0	0	0	0
1356	Nucleotide and amino acid metabolism	Cysteine and methionine metabolism	M00035 Methionine degradation [PATH:map00270]	K17399 DNMT3B; DNA (cytosine-5)-methyltransferase 3B [EC:2.1.1.37]	0	0	0	0	0	0	0	0	0	0	0	0
1357	Nucleotide and amino acid metabolism	Cysteine and methionine metabolism	M00035 Methionine degradation [PATH:map00270]	K01251 E3.3.1.1, ahcY; adenosylhomocysteinase [EC:3.3.1.1]	0	0	0	0	0	1	1	0	0	0	0	0
1358	Nucleotide and amino acid metabolism	Cysteine and methionine metabolism	M00035 Methionine degradation [PATH:map00270]	K01697 E4.2.1.22, CBS; cystathionine beta-synthase [EC:4.2.1.22]	0	0	0	0	0	0	0	0	0	0	0	0
1359	Nucleotide and amino acid metabolism	Cysteine and methionine metabolism	M00035 Methionine degradation [PATH:map00270]	K10150 cysO; cysteine synthase / O-phosphoserine sulfhydrylase / cystathionine beta-synthase [EC:2.5.1.47 2.5.1.65 4.2.1.22]	0	0	0	0	0	0	0	0	0	0	0	0
//
1360	Nucleotide and amino acid metabolism	Cysteine and methionine metabolism	M00368 Ethylene biosynthesis, methionine => ethylene [PATH:map00270]	K00789 metK; S-adenosylmethionine synthetase [EC:2.5.1.6]	1	1	1	1	1	1	1	1	1	1	1	1
1361	Nucleotide and amino acid metabolism	Cysteine and methionine metabolism	M00368 Ethylene biosynthesis, methionine => ethylene [PATH:map00270]	K01762 ACS; 1-aminocyclopropane-1-carboxylate synthase [EC:4.4.1.14]	0	0	0	0	0	0	0	0	0	0	0	0
1362	Nucleotide and amino acid metabolism	Cysteine and methionine metabolism	M00368 Ethylene biosynthesis, methionine => ethylene [PATH:map00270]	K05933 E1.14.17.4; aminocyclopropanecarboxylate oxidase [EC:1.14.17.4]	0	0	0	0	0	0	0	0	0	0	0	0
//
1363	Nucleotide and amino acid metabolism	Branched-chain amino acid metabolism	M00019 Valine/isoleucine biosynthesis, pyruvate => valine / 2-oxobutanoate => isoleucine [PATH:map01210 map01230 map00290]	K01652 E2.2.1.6L, ilvB, ilvG, ilvI; acetolactate synthase I/II/III large subunit [EC:2.2.1.6]	1	1	1	1	1	1	1	1	1	1	1	1
1364	Nucleotide and amino acid metabolism	Branched-chain amino acid metabolism	M00019 Valine/isoleucine biosynthesis, pyruvate => valine / 2-oxobutanoate => isoleucine [PATH:map01210 map01230 map00290]	K01653 E2.2.1.6S, ilvH, ilvN; acetolactate synthase I/III small subunit [EC:2.2.1.6]	1	1	1	1	1	1	1	1	1	1	1	1
1365	Nucleotide and amino acid metabolism	Branched-chain amino acid metabolism	M00019 Valine/isoleucine biosynthesis, pyruvate => valine / 2-oxobutanoate => isoleucine [PATH:map01210 map01230 map00290]	K11258 ilvM; acetolactate synthase II small subunit [EC:2.2.1.6]	1	0	1	1	1	1	1	0	1	1	1	1
1366	Nucleotide and amino acid metabolism	Branched-chain amino acid metabolism	M00019 Valine/isoleucine biosynthesis, pyruvate => valine / 2-oxobutanoate => isoleucine [PATH:map01210 map01230 map00290]	K00053 ilvC; ketol-acid reductoisomerase [EC:1.1.1.86]	1	1	1	1	1	1	1	1	1	1	1	1
1367	Nucleotide and amino acid metabolism	Branched-chain amino acid metabolism	M00019 Valine/isoleucine biosynthesis, pyruvate => valine / 2-oxobutanoate => isoleucine [PATH:map01210 map01230 map00290]	K01687 ilvD; dihydroxy-acid dehydratase [EC:4.2.1.9]	1	1	1	1	1	1	1	1	1	1	1	1
1368	Nucleotide and amino acid metabolism	Branched-chain amino acid metabolism	M00019 Valine/isoleucine biosynthesis, pyruvate => valine / 2-oxobutanoate => isoleucine [PATH:map01210 map01230 map00290]	K00826 E2.6.1.42, ilvE; branched-chain amino acid aminotransferase [EC:2.6.1.42]	1	1	1	1	1	1	1	1	1	1	1	1
//
1369	Nucleotide and amino acid metabolism	Branched-chain amino acid metabolism	M00535 Isoleucine biosynthesis, pyruvate => 2-oxobutanoate [PATH:map01210 map01230 map00290]	K09011 cimA; D-citramalate synthase [EC:2.3.1.182]	0	0	0	0	0	0	0	0	0	0	0	0
1370	Nucleotide and amino acid metabolism	Branched-chain amino acid metabolism	M00535 Isoleucine biosynthesis, pyruvate => 2-oxobutanoate [PATH:map01210 map01230 map00290]	K01703 leuC; 3-isopropylmalate/(R)-2-methylmalate dehydratase large subunit [EC:4.2.1.33 4.2.1.35]	0	0	0	0	0	0	0	1	1	0	0	0
1371	Nucleotide and amino acid metabolism	Branched-chain amino acid metabolism	M00535 Isoleucine biosynthesis, pyruvate => 2-oxobutanoate [PATH:map01210 map01230 map00290]	K01704 leuD; 3-isopropylmalate/(R)-2-methylmalate dehydratase small subunit [EC:4.2.1.33 4.2.1.35]	1	1	1	1	1	1	1	1	1	1	1	1
1372	Nucleotide and amino acid metabolism	Branched-chain amino acid metabolism	M00535 Isoleucine biosynthesis, pyruvate => 2-oxobutanoate [PATH:map01210 map01230 map00290]	K00052 leuB; 3-isopropylmalate dehydrogenase [EC:1.1.1.85]	1	1	1	1	1	1	1	1	1	1	1	1
//
1373	Nucleotide and amino acid metabolism	Branched-chain amino acid metabolism	M00570 Isoleucine biosynthesis, threonine => 2-oxobutanoate => isoleucine [PATH:map01230 map00290]	K17989 SDS, SDH, CHA1; L-serine/L-threonine ammonia-lyase [EC:4.3.1.17 4.3.1.19]	0	0	0	0	0	0	0	0	0	0	0	0
1374	Nucleotide and amino acid metabolism	Branched-chain amino acid metabolism	M00570 Isoleucine biosynthesis, threonine => 2-oxobutanoate => isoleucine [PATH:map01230 map00290]	K01754 E4.3.1.19, ilvA, tdcB; threonine dehydratase [EC:4.3.1.19]	1	1	1	1	1	1	1	1	1	1	1	1
1375	Nucleotide and amino acid metabolism	Branched-chain amino acid metabolism	M00570 Isoleucine biosynthesis, threonine => 2-oxobutanoate => isoleucine [PATH:map01230 map00290]	K01652 E2.2.1.6L, ilvB, ilvG, ilvI; acetolactate synthase I/II/III large subunit [EC:2.2.1.6]	1	1	1	1	1	1	1	1	1	1	1	1
1376	Nucleotide and amino acid metabolism	Branched-chain amino acid metabolism	M00570 Isoleucine biosynthesis, threonine => 2-oxobutanoate => isoleucine [PATH:map01230 map00290]	K01653 E2.2.1.6S, ilvH, ilvN; acetolactate synthase I/III small subunit [EC:2.2.1.6]	1	1	1	1	1	1	1	1	1	1	1	1
1377	Nucleotide and amino acid metabolism	Branched-chain amino acid metabolism	M00570 Isoleucine biosynthesis, threonine => 2-oxobutanoate => isoleucine [PATH:map01230 map00290]	K11258 ilvM; acetolactate synthase II small subunit [EC:2.2.1.6]	1	0	1	1	1	1	1	0	1	1	1	1
1378	Nucleotide and amino acid metabolism	Branched-chain amino acid metabolism	M00570 Isoleucine biosynthesis, threonine => 2-oxobutanoate => isoleucine [PATH:map01230 map00290]	K00053 ilvC; ketol-acid reductoisomerase [EC:1.1.1.86]	1	1	1	1	1	1	1	1	1	1	1	1
1379	Nucleotide and amino acid metabolism	Branched-chain amino acid metabolism	M00570 Isoleucine biosynthesis, threonine => 2-oxobutanoate => isoleucine [PATH:map01230 map00290]	K01687 ilvD; dihydroxy-acid dehydratase [EC:4.2.1.9]	1	1	1	1	1	1	1	1	1	1	1	1
1380	Nucleotide and amino acid metabolism	Branched-chain amino acid metabolism	M00570 Isoleucine biosynthesis, threonine => 2-oxobutanoate => isoleucine [PATH:map01230 map00290]	K00826 E2.6.1.42, ilvE; branched-chain amino acid aminotransferase [EC:2.6.1.42]	1	1	1	1	1	1	1	1	1	1	1	1
//
1381	Nucleotide and amino acid metabolism	Branched-chain amino acid metabolism	M00432 Leucine biosynthesis, 2-oxoisovalerate => 2-oxoisocaproate [PATH:map01210 map01230 map00290]	K01649 leuA; 2-isopropylmalate synthase [EC:2.3.3.13]	1	1	1	1	1	1	1	1	1	1	1	1
1382	Nucleotide and amino acid metabolism	Branched-chain amino acid metabolism	M00432 Leucine biosynthesis, 2-oxoisovalerate => 2-oxoisocaproate [PATH:map01210 map01230 map00290]	K01702 LEU1; 3-isopropylmalate dehydratase [EC:4.2.1.33]	1	1	1	1	1	1	1	1	1	1	1	1
1383	Nucleotide and amino acid metabolism	Branched-chain amino acid metabolism	M00432 Leucine biosynthesis, 2-oxoisovalerate => 2-oxoisocaproate [PATH:map01210 map01230 map00290]	K01703 leuC; 3-isopropylmalate/(R)-2-methylmalate dehydratase large subunit [EC:4.2.1.33 4.2.1.35]	0	0	0	0	0	0	0	1	1	0	0	0
1384	Nucleotide and amino acid metabolism	Branched-chain amino acid metabolism	M00432 Leucine biosynthesis, 2-oxoisovalerate => 2-oxoisocaproate [PATH:map01210 map01230 map00290]	K01704 leuD; 3-isopropylmalate/(R)-2-methylmalate dehydratase small subunit [EC:4.2.1.33 4.2.1.35]	1	1	1	1	1	1	1	1	1	1	1	1
1385	Nucleotide and amino acid metabolism	Branched-chain amino acid metabolism	M00432 Leucine biosynthesis, 2-oxoisovalerate => 2-oxoisocaproate [PATH:map01210 map01230 map00290]	K00052 leuB; 3-isopropylmalate dehydrogenase [EC:1.1.1.85]	1	1	1	1	1	1	1	1	1	1	1	1
//
1386	Nucleotide and amino acid metabolism	Branched-chain amino acid metabolism	M00036 Leucine degradation, leucine => acetoacetate + acetyl-CoA [PATH:map00280]	K00826 E2.6.1.42, ilvE; branched-chain amino acid aminotransferase [EC:2.6.1.42]	1	1	1	1	1	1	1	1	1	1	1	1
1387	Nucleotide and amino acid metabolism	Branched-chain amino acid metabolism	M00036 Leucine degradation, leucine => acetoacetate + acetyl-CoA [PATH:map00280]	K00166 BCKDHA, bkdA1; 2-oxoisovalerate dehydrogenase E1 component alpha subunit [EC:1.2.4.4]	1	1	1	1	1	1	1	1	1	1	1	1
1388	Nucleotide and amino acid metabolism	Branched-chain amino acid metabolism	M00036 Leucine degradation, leucine => acetoacetate + acetyl-CoA [PATH:map00280]	K00167 BCKDHB, bkdA2; 2-oxoisovalerate dehydrogenase E1 component beta subunit [EC:1.2.4.4]	1	1	1	1	1	1	1	1	1	1	1	1
1389	Nucleotide and amino acid metabolism	Branched-chain amino acid metabolism	M00036 Leucine degradation, leucine => acetoacetate + acetyl-CoA [PATH:map00280]	K11381 bkdA; 2-oxoisovalerate dehydrogenase E1 component [EC:1.2.4.4]	1	0	0	1	1	1	1	0	1	0	0	0
1390	Nucleotide and amino acid metabolism	Branched-chain amino acid metabolism	M00036 Leucine degradation, leucine => acetoacetate + acetyl-CoA [PATH:map00280]	K09699 DBT, bkdB; 2-oxoisovalerate dehydrogenase E2 component (dihydrolipoyl transacylase) [EC:2.3.1.168]	1	1	1	1	1	1	1	1	1	1	1	1
1391	Nucleotide and amino acid metabolism	Branched-chain amino acid metabolism	M00036 Leucine degradation, leucine => acetoacetate + acetyl-CoA [PATH:map00280]	K00382 DLD, lpd, pdhD; dihydrolipoamide dehydrogenase [EC:1.8.1.4]	1	1	1	1	1	1	1	1	1	1	1	1
1392	Nucleotide and amino acid metabolism	Branched-chain amino acid metabolism	M00036 Leucine degradation, leucine => acetoacetate + acetyl-CoA [PATH:map00280]	K00253 IVD, ivd; isovaleryl-CoA dehydrogenase [EC:1.3.8.4]	1	1	1	0	1	1	1	1	1	1	1	1
1393	Nucleotide and amino acid metabolism	Branched-chain amino acid metabolism	M00036 Leucine degradation, leucine => acetoacetate + acetyl-CoA [PATH:map00280]	K00249 ACADM, acd; acyl-CoA dehydrogenase [EC:1.3.8.7]	1	1	1	1	1	1	1	1	1	1	1	1
1394	Nucleotide and amino acid metabolism	Branched-chain amino acid metabolism	M00036 Leucine degradation, leucine => acetoacetate + acetyl-CoA [PATH:map00280]	K01968 E6.4.1.4A; 3-methylcrotonyl-CoA carboxylase alpha subunit [EC:6.4.1.4]	1	1	1	0	1	1	1	1	1	1	1	1
1395	Nucleotide and amino acid metabolism	Branched-chain amino acid metabolism	M00036 Leucine degradation, leucine => acetoacetate + acetyl-CoA [PATH:map00280]	K01969 E6.4.1.4B; 3-methylcrotonyl-CoA carboxylase beta subunit [EC:6.4.1.4]	1	1	1	0	1	1	1	1	1	1	1	1
1396	Nucleotide and amino acid metabolism	Branched-chain amino acid metabolism	M00036 Leucine degradation, leucine => acetoacetate + acetyl-CoA [PATH:map00280]	K05607 AUH; methylglutaconyl-CoA hydratase [EC:4.2.1.18]	0	0	0	0	0	0	0	0	0	0	0	0
1397	Nucleotide and amino acid metabolism	Branched-chain amino acid metabolism	M00036 Leucine degradation, leucine => acetoacetate + acetyl-CoA [PATH:map00280]	K13766 liuC; methylglutaconyl-CoA hydratase [EC:4.2.1.18]	1	1	1	0	1	1	1	1	1	1	1	1
1398	Nucleotide and amino acid metabolism	Branched-chain amino acid metabolism	M00036 Leucine degradation, leucine => acetoacetate + acetyl-CoA [PATH:map00280]	K01640 E4.1.3.4, HMGCL, hmgL; hydroxymethylglutaryl-CoA lyase [EC:4.1.3.4]	1	1	1	0	1	1	1	1	1	1	1	1
//
1399	Nucleotide and amino acid metabolism	Lysine metabolism	M00016 Lysine biosynthesis, succinyl-DAP pathway, aspartate => lysine [PATH:map01230 map00300]	K00928 lysC; aspartate kinase [EC:2.7.2.4]	1	1	1	1	1	1	1	1	1	1	1	1
1400	Nucleotide and amino acid metabolism	Lysine metabolism	M00016 Lysine biosynthesis, succinyl-DAP pathway, aspartate => lysine [PATH:map01230 map00300]	K12524 thrA; bifunctional aspartokinase / homoserine dehydrogenase 1 [EC:2.7.2.4 1.1.1.3]	1	1	1	1	1	1	1	1	1	1	1	1
1401	Nucleotide and amino acid metabolism	Lysine metabolism	M00016 Lysine biosynthesis, succinyl-DAP pathway, aspartate => lysine [PATH:map01230 map00300]	K12525 metL; bifunctional aspartokinase / homoserine dehydrogenase 2 [EC:2.7.2.4 1.1.1.3]	1	1	1	1	1	1	1	1	1	1	1	1
1402	Nucleotide and amino acid metabolism	Lysine metabolism	M00016 Lysine biosynthesis, succinyl-DAP pathway, aspartate => lysine [PATH:map01230 map00300]	K12526 lysAC; bifunctional diaminopimelate decarboxylase / aspartate kinase [EC:4.1.1.20 2.7.2.4]	0	0	0	0	0	0	0	0	0	0	0	0
1403	Nucleotide and amino acid metabolism	Lysine metabolism	M00016 Lysine biosynthesis, succinyl-DAP pathway, aspartate => lysine [PATH:map01230 map00300]	K00133 asd; aspartate-semialdehyde dehydrogenase [EC:1.2.1.11]	1	1	1	1	1	1	1	1	1	1	1	1
1404	Nucleotide and amino acid metabolism	Lysine metabolism	M00016 Lysine biosynthesis, succinyl-DAP pathway, aspartate => lysine [PATH:map01230 map00300]	K01714 dapA; 4-hydroxy-tetrahydrodipicolinate synthase [EC:4.3.3.7]	1	1	1	1	1	1	1	1	1	1	1	1
1405	Nucleotide and amino acid metabolism	Lysine metabolism	M00016 Lysine biosynthesis, succinyl-DAP pathway, aspartate => lysine [PATH:map01230 map00300]	K00215 dapB; 4-hydroxy-tetrahydrodipicolinate reductase [EC:1.17.1.8]	1	1	1	1	1	1	1	1	1	1	1	1
1406	Nucleotide and amino acid metabolism	Lysine metabolism	M00016 Lysine biosynthesis, succinyl-DAP pathway, aspartate => lysine [PATH:map01230 map00300]	K00674 dapD; 2,3,4,5-tetrahydropyridine-2-carboxylate N-succinyltransferase [EC:2.3.1.117]	1	1	1	1	1	1	1	1	1	1	1	1
1407	Nucleotide and amino acid metabolism	Lysine metabolism	M00016 Lysine biosynthesis, succinyl-DAP pathway, aspartate => lysine [PATH:map01230 map00300]	K00821 argD; acetylornithine/N-succinyldiaminopimelate aminotransferase [EC:2.6.1.11 2.6.1.17]	0	0	0	0	0	0	0	0	0	0	0	0
1408	Nucleotide and amino acid metabolism	Lysine metabolism	M00016 Lysine biosynthesis, succinyl-DAP pathway, aspartate => lysine [PATH:map01230 map00300]	K14267 dapC; N-succinyldiaminopimelate aminotransferase [EC:2.6.1.17]	0	0	0	0	0	0	0	0	0	0	0	0
1409	Nucleotide and amino acid metabolism	Lysine metabolism	M00016 Lysine biosynthesis, succinyl-DAP pathway, aspartate => lysine [PATH:map01230 map00300]	K01439 dapE; succinyl-diaminopimelate desuccinylase [EC:3.5.1.18]	1	1	1	1	1	1	1	1	1	1	1	1
1410	Nucleotide and amino acid metabolism	Lysine metabolism	M00016 Lysine biosynthesis, succinyl-DAP pathway, aspartate => lysine [PATH:map01230 map00300]	K01778 dapF; diaminopimelate epimerase [EC:5.1.1.7]	1	1	1	1	1	1	1	1	1	1	1	1
1411	Nucleotide and amino acid metabolism	Lysine metabolism	M00016 Lysine biosynthesis, succinyl-DAP pathway, aspartate => lysine [PATH:map01230 map00300]	K01586 lysA; diaminopimelate decarboxylase [EC:4.1.1.20]	1	1	1	1	1	1	1	1	1	1	1	1
//
1412	Nucleotide and amino acid metabolism	Lysine metabolism	M00525 Lysine biosynthesis, acetyl-DAP pathway, aspartate => lysine [PATH:map01230 map00300]	K00928 lysC; aspartate kinase [EC:2.7.2.4]	1	1	1	1	1	1	1	1	1	1	1	1
1413	Nucleotide and amino acid metabolism	Lysine metabolism	M00525 Lysine biosynthesis, acetyl-DAP pathway, aspartate => lysine [PATH:map01230 map00300]	K00133 asd; aspartate-semialdehyde dehydrogenase [EC:1.2.1.11]	1	1	1	1	1	1	1	1	1	1	1	1
1414	Nucleotide and amino acid metabolism	Lysine metabolism	M00525 Lysine biosynthesis, acetyl-DAP pathway, aspartate => lysine [PATH:map01230 map00300]	K01714 dapA; 4-hydroxy-tetrahydrodipicolinate synthase [EC:4.3.3.7]	1	1	1	1	1	1	1	1	1	1	1	1
1415	Nucleotide and amino acid metabolism	Lysine metabolism	M00525 Lysine biosynthesis, acetyl-DAP pathway, aspartate => lysine [PATH:map01230 map00300]	K00215 dapB; 4-hydroxy-tetrahydrodipicolinate reductase [EC:1.17.1.8]	1	1	1	1	1	1	1	1	1	1	1	1
1416	Nucleotide and amino acid metabolism	Lysine metabolism	M00525 Lysine biosynthesis, acetyl-DAP pathway, aspartate => lysine [PATH:map01230 map00300]	K05822 dapH, dapD; tetrahydrodipicolinate N-acetyltransferase [EC:2.3.1.89]	0	0	0	0	0	0	0	0	0	0	0	0
1417	Nucleotide and amino acid metabolism	Lysine metabolism	M00525 Lysine biosynthesis, acetyl-DAP pathway, aspartate => lysine [PATH:map01230 map00300]	K00841 patA; aminotransferase [EC:2.6.1.-]	0	0	0	0	0	0	0	0	0	0	0	0
1418	Nucleotide and amino acid metabolism	Lysine metabolism	M00525 Lysine biosynthesis, acetyl-DAP pathway, aspartate => lysine [PATH:map01230 map00300]	K05823 E3.5.1.47; N-acetyldiaminopimelate deacetylase [EC:3.5.1.47]	0	0	0	0	0	0	0	0	0	0	0	0
1419	Nucleotide and amino acid metabolism	Lysine metabolism	M00525 Lysine biosynthesis, acetyl-DAP pathway, aspartate => lysine [PATH:map01230 map00300]	K01778 dapF; diaminopimelate epimerase [EC:5.1.1.7]	1	1	1	1	1	1	1	1	1	1	1	1
1420	Nucleotide and amino acid metabolism	Lysine metabolism	M00525 Lysine biosynthesis, acetyl-DAP pathway, aspartate => lysine [PATH:map01230 map00300]	K01586 lysA; diaminopimelate decarboxylase [EC:4.1.1.20]	1	1	1	1	1	1	1	1	1	1	1	1
//
1421	Nucleotide and amino acid metabolism	Lysine metabolism	M00526 Lysine biosynthesis, DAP dehydrogenase pathway, aspartate => lysine [PATH:map01230 map00300]	K00928 lysC; aspartate kinase [EC:2.7.2.4]	1	1	1	1	1	1	1	1	1	1	1	1
1422	Nucleotide and amino acid metabolism	Lysine metabolism	M00526 Lysine biosynthesis, DAP dehydrogenase pathway, aspartate => lysine [PATH:map01230 map00300]	K12524 thrA; bifunctional aspartokinase / homoserine dehydrogenase 1 [EC:2.7.2.4 1.1.1.3]	1	1	1	1	1	1	1	1	1	1	1	1
1423	Nucleotide and amino acid metabolism	Lysine metabolism	M00526 Lysine biosynthesis, DAP dehydrogenase pathway, aspartate => lysine [PATH:map01230 map00300]	K12525 metL; bifunctional aspartokinase / homoserine dehydrogenase 2 [EC:2.7.2.4 1.1.1.3]	1	1	1	1	1	1	1	1	1	1	1	1
1424	Nucleotide and amino acid metabolism	Lysine metabolism	M00526 Lysine biosynthesis, DAP dehydrogenase pathway, aspartate => lysine [PATH:map01230 map00300]	K12526 lysAC; bifunctional diaminopimelate decarboxylase / aspartate kinase [EC:4.1.1.20 2.7.2.4]	0	0	0	0	0	0	0	0	0	0	0	0
1425	Nucleotide and amino acid metabolism	Lysine metabolism	M00526 Lysine biosynthesis, DAP dehydrogenase pathway, aspartate => lysine [PATH:map01230 map00300]	K00133 asd; aspartate-semialdehyde dehydrogenase [EC:1.2.1.11]	1	1	1	1	1	1	1	1	1	1	1	1
1426	Nucleotide and amino acid metabolism	Lysine metabolism	M00526 Lysine biosynthesis, DAP dehydrogenase pathway, aspartate => lysine [PATH:map01230 map00300]	K01714 dapA; 4-hydroxy-tetrahydrodipicolinate synthase [EC:4.3.3.7]	1	1	1	1	1	1	1	1	1	1	1	1
1427	Nucleotide and amino acid metabolism	Lysine metabolism	M00526 Lysine biosynthesis, DAP dehydrogenase pathway, aspartate => lysine [PATH:map01230 map00300]	K00215 dapB; 4-hydroxy-tetrahydrodipicolinate reductase [EC:1.17.1.8]	1	1	1	1	1	1	1	1	1	1	1	1
1428	Nucleotide and amino acid metabolism	Lysine metabolism	M00526 Lysine biosynthesis, DAP dehydrogenase pathway, aspartate => lysine [PATH:map01230 map00300]	K03340 dapdh; diaminopimelate dehydrogenase [EC:1.4.1.16]	0	0	0	0	0	0	0	0	0	0	0	0
1429	Nucleotide and amino acid metabolism	Lysine metabolism	M00526 Lysine biosynthesis, DAP dehydrogenase pathway, aspartate => lysine [PATH:map01230 map00300]	K01586 lysA; diaminopimelate decarboxylase [EC:4.1.1.20]	1	1	1	1	1	1	1	1	1	1	1	1
//
1430	Nucleotide and amino acid metabolism	Lysine metabolism	M00527 Lysine biosynthesis, DAP aminotransferase pathway, aspartate => lysine [PATH:map01230 map00300]	K00928 lysC; aspartate kinase [EC:2.7.2.4]	1	1	1	1	1	1	1	1	1	1	1	1
1431	Nucleotide and amino acid metabolism	Lysine metabolism	M00527 Lysine biosynthesis, DAP aminotransferase pathway, aspartate => lysine [PATH:map01230 map00300]	K12524 thrA; bifunctional aspartokinase / homoserine dehydrogenase 1 [EC:2.7.2.4 1.1.1.3]	1	1	1	1	1	1	1	1	1	1	1	1
1432	Nucleotide and amino acid metabolism	Lysine metabolism	M00527 Lysine biosynthesis, DAP aminotransferase pathway, aspartate => lysine [PATH:map01230 map00300]	K12525 metL; bifunctional aspartokinase / homoserine dehydrogenase 2 [EC:2.7.2.4 1.1.1.3]	1	1	1	1	1	1	1	1	1	1	1	1
1433	Nucleotide and amino acid metabolism	Lysine metabolism	M00527 Lysine biosynthesis, DAP aminotransferase pathway, aspartate => lysine [PATH:map01230 map00300]	K12526 lysAC; bifunctional diaminopimelate decarboxylase / aspartate kinase [EC:4.1.1.20 2.7.2.4]	0	0	0	0	0	0	0	0	0	0	0	0
1434	Nucleotide and amino acid metabolism	Lysine metabolism	M00527 Lysine biosynthesis, DAP aminotransferase pathway, aspartate => lysine [PATH:map01230 map00300]	K00133 asd; aspartate-semialdehyde dehydrogenase [EC:1.2.1.11]	1	1	1	1	1	1	1	1	1	1	1	1
1435	Nucleotide and amino acid metabolism	Lysine metabolism	M00527 Lysine biosynthesis, DAP aminotransferase pathway, aspartate => lysine [PATH:map01230 map00300]	K01714 dapA; 4-hydroxy-tetrahydrodipicolinate synthase [EC:4.3.3.7]	1	1	1	1	1	1	1	1	1	1	1	1
1436	Nucleotide and amino acid metabolism	Lysine metabolism	M00527 Lysine biosynthesis, DAP aminotransferase pathway, aspartate => lysine [PATH:map01230 map00300]	K00215 dapB; 4-hydroxy-tetrahydrodipicolinate reductase [EC:1.17.1.8]	1	1	1	1	1	1	1	1	1	1	1	1
1437	Nucleotide and amino acid metabolism	Lysine metabolism	M00527 Lysine biosynthesis, DAP aminotransferase pathway, aspartate => lysine [PATH:map01230 map00300]	K10206 E2.6.1.83; LL-diaminopimelate aminotransferase [EC:2.6.1.83]	0	0	0	0	0	0	0	0	0	0	0	0
1438	Nucleotide and amino acid metabolism	Lysine metabolism	M00527 Lysine biosynthesis, DAP aminotransferase pathway, aspartate => lysine [PATH:map01230 map00300]	K01778 dapF; diaminopimelate epimerase [EC:5.1.1.7]	1	1	1	1	1	1	1	1	1	1	1	1
1439	Nucleotide and amino acid metabolism	Lysine metabolism	M00527 Lysine biosynthesis, DAP aminotransferase pathway, aspartate => lysine [PATH:map01230 map00300]	K01586 lysA; diaminopimelate decarboxylase [EC:4.1.1.20]	1	1	1	1	1	1	1	1	1	1	1	1
//
1440	Nucleotide and amino acid metabolism	Lysine metabolism	M00030 Lysine biosynthesis, AAA pathway, 2-oxoglutarate => 2-aminoadipate => lysine [PATH:map01230 map00300]	K01655 LYS21, LYS20; homocitrate synthase [EC:2.3.3.14]	0	0	0	0	0	0	0	0	0	0	0	0
1441	Nucleotide and amino acid metabolism	Lysine metabolism	M00030 Lysine biosynthesis, AAA pathway, 2-oxoglutarate => 2-aminoadipate => lysine [PATH:map01230 map00300]	K17450 ACO2; homoaconitase [EC:4.2.1.-]	0	0	0	0	0	0	0	0	0	0	0	0
1442	Nucleotide and amino acid metabolism	Lysine metabolism	M00030 Lysine biosynthesis, AAA pathway, 2-oxoglutarate => 2-aminoadipate => lysine [PATH:map01230 map00300]	K01705 LYS4; homoaconitate hydratase [EC:4.2.1.36]	0	0	0	0	0	0	0	0	0	0	0	0
1443	Nucleotide and amino acid metabolism	Lysine metabolism	M00030 Lysine biosynthesis, AAA pathway, 2-oxoglutarate => 2-aminoadipate => lysine [PATH:map01230 map00300]	K05824 LYS12; homoisocitrate dehydrogenase [EC:1.1.1.87]	0	0	0	0	0	0	0	0	0	0	0	0
1444	Nucleotide and amino acid metabolism	Lysine metabolism	M00030 Lysine biosynthesis, AAA pathway, 2-oxoglutarate => 2-aminoadipate => lysine [PATH:map01230 map00300]	K00825 AADAT, KAT2; kynurenine/2-aminoadipate aminotransferase [EC:2.6.1.7 2.6.1.39]	0	0	0	0	0	0	0	0	0	0	0	0
1445	Nucleotide and amino acid metabolism	Lysine metabolism	M00030 Lysine biosynthesis, AAA pathway, 2-oxoglutarate => 2-aminoadipate => lysine [PATH:map01230 map00300]	K00838 ARO8; aromatic amino acid aminotransferase I [EC:2.6.1.57 2.6.1.27 2.6.1.5]	0	0	0	0	0	0	0	0	0	0	0	0
1446	Nucleotide and amino acid metabolism	Lysine metabolism	M00030 Lysine biosynthesis, AAA pathway, 2-oxoglutarate => 2-aminoadipate => lysine [PATH:map01230 map00300]	K00143 LYS2; L-aminoadipate-semialdehyde dehydrogenase [EC:1.2.1.31]	0	0	0	0	0	0	0	0	0	0	0	0
1447	Nucleotide and amino acid metabolism	Lysine metabolism	M00030 Lysine biosynthesis, AAA pathway, 2-oxoglutarate => 2-aminoadipate => lysine [PATH:map01230 map00300]	K14085 ALDH7A1; aldehyde dehydrogenase family 7 member A1 [EC:1.2.1.31 1.2.1.8 1.2.1.3]	1	0	0	1	0	0	0	0	0	0	0	0
1448	Nucleotide and amino acid metabolism	Lysine metabolism	M00030 Lysine biosynthesis, AAA pathway, 2-oxoglutarate => 2-aminoadipate => lysine [PATH:map01230 map00300]	K00293 LYS9; saccharopine dehydrogenase (NADP+, L-glutamate forming) [EC:1.5.1.10]	1	0	1	1	0	0	0	0	0	0	0	0
1449	Nucleotide and amino acid metabolism	Lysine metabolism	M00030 Lysine biosynthesis, AAA pathway, 2-oxoglutarate => 2-aminoadipate => lysine [PATH:map01230 map00300]	K00290 LYS1; saccharopine dehydrogenase (NAD+, L-lysine forming) [EC:1.5.1.7]	1	0	1	1	0	0	0	0	0	0	0	0
//
1450	Nucleotide and amino acid metabolism	Lysine metabolism	M00433 Lysine biosynthesis, 2-oxoglutarate => 2-oxoadipate [PATH:map01210 map01230 map00300]	K01655 LYS21, LYS20; homocitrate synthase [EC:2.3.3.14]	0	0	0	0	0	0	0	0	0	0	0	0
1451	Nucleotide and amino acid metabolism	Lysine metabolism	M00433 Lysine biosynthesis, 2-oxoglutarate => 2-oxoadipate [PATH:map01210 map01230 map00300]	K17450 ACO2; homoaconitase [EC:4.2.1.-]	0	0	0	0	0	0	0	0	0	0	0	0
1452	Nucleotide and amino acid metabolism	Lysine metabolism	M00433 Lysine biosynthesis, 2-oxoglutarate => 2-oxoadipate [PATH:map01210 map01230 map00300]	K01705 LYS4; homoaconitate hydratase [EC:4.2.1.36]	0	0	0	0	0	0	0	0	0	0	0	0
1453	Nucleotide and amino acid metabolism	Lysine metabolism	M00433 Lysine biosynthesis, 2-oxoglutarate => 2-oxoadipate [PATH:map01210 map01230 map00300]	K16792 aksD; methanogen homoaconitase large subunit [EC:4.2.1.114]	0	0	0	0	0	0	0	0	0	0	0	0
1454	Nucleotide and amino acid metabolism	Lysine metabolism	M00433 Lysine biosynthesis, 2-oxoglutarate => 2-oxoadipate [PATH:map01210 map01230 map00300]	K16793 aksE; methanogen homoaconitase small subunit [EC:4.2.1.114]	0	0	0	0	0	0	0	0	0	0	0	0
1455	Nucleotide and amino acid metabolism	Lysine metabolism	M00433 Lysine biosynthesis, 2-oxoglutarate => 2-oxoadipate [PATH:map01210 map01230 map00300]	K05824 LYS12; homoisocitrate dehydrogenase [EC:1.1.1.87]	0	0	0	0	0	0	0	0	0	0	0	0
//
1456	Nucleotide and amino acid metabolism	Lysine metabolism	M00031 Lysine biosynthesis, mediated by LysW, 2-aminoadipate => lysine [PATH:map01210 map01230 map00300]	K05826 lysW; alpha-aminoadipate/glutamate carrier protein LysW	0	0	0	0	0	0	0	0	0	0	0	0
1457	Nucleotide and amino acid metabolism	Lysine metabolism	M00031 Lysine biosynthesis, mediated by LysW, 2-aminoadipate => lysine [PATH:map01210 map01230 map00300]	K05827 lysX; [lysine-biosynthesis-protein LysW]---L-2-aminoadipate ligase [EC:6.3.2.43]	0	0	0	0	0	0	0	0	0	0	0	0
1458	Nucleotide and amino acid metabolism	Lysine metabolism	M00031 Lysine biosynthesis, mediated by LysW, 2-aminoadipate => lysine [PATH:map01210 map01230 map00300]	K05828 lysZ, argB; LysW-gamma-L-alpha-aminoadipate/LysW-L-glutamate kinase [EC:2.7.2.-]	0	0	0	0	0	0	0	0	0	0	0	0
1459	Nucleotide and amino acid metabolism	Lysine metabolism	M00031 Lysine biosynthesis, mediated by LysW, 2-aminoadipate => lysine [PATH:map01210 map01230 map00300]	K05829 lysY, argC; LysW-gamma-L-alpha-aminoadipyl-6-phosphate/LysW-L-glutamyl-5-phosphate reductase [EC:1.2.1.-]	0	0	0	0	0	0	0	0	0	0	0	0
1460	Nucleotide and amino acid metabolism	Lysine metabolism	M00031 Lysine biosynthesis, mediated by LysW, 2-aminoadipate => lysine [PATH:map01210 map01230 map00300]	K05830 lysJ, argD; LysW-gamma-L-lysine/LysW-L-ornithine aminotransferase [EC:2.6.1.-]	0	0	0	0	0	0	0	0	0	0	0	0
1461	Nucleotide and amino acid metabolism	Lysine metabolism	M00031 Lysine biosynthesis, mediated by LysW, 2-aminoadipate => lysine [PATH:map01210 map01230 map00300]	K05831 lysK, argE; LysW-gamma-L-lysine/LysW-L-ornithine carboxypeptidase	0	0	0	0	0	0	0	0	0	0	0	0
//
1462	Nucleotide and amino acid metabolism	Lysine metabolism	M00032 Lysine degradation, lysine => saccharopine => acetoacetyl-CoA [PATH:map00310]	K00290 LYS1; saccharopine dehydrogenase (NAD+, L-lysine forming) [EC:1.5.1.7]	1	0	1	1	0	0	0	0	0	0	0	0
1463	Nucleotide and amino acid metabolism	Lysine metabolism	M00032 Lysine degradation, lysine => saccharopine => acetoacetyl-CoA [PATH:map00310]	K00291 E1.5.1.8; saccharopine dehydrogenase (NADP+, L-lysine forming) [EC:1.5.1.8]	0	0	0	0	0	0	0	0	0	0	0	0
1464	Nucleotide and amino acid metabolism	Lysine metabolism	M00032 Lysine degradation, lysine => saccharopine => acetoacetyl-CoA [PATH:map00310]	K00292 E1.5.1.9; saccharopine dehydrogenase (NAD+, L-glutamate forming) [EC:1.5.1.9]	0	0	0	0	0	0	0	0	0	0	0	0
1465	Nucleotide and amino acid metabolism	Lysine metabolism	M00032 Lysine degradation, lysine => saccharopine => acetoacetyl-CoA [PATH:map00310]	K00293 LYS9; saccharopine dehydrogenase (NADP+, L-glutamate forming) [EC:1.5.1.10]	1	0	1	1	0	0	0	0	0	0	0	0
1466	Nucleotide and amino acid metabolism	Lysine metabolism	M00032 Lysine degradation, lysine => saccharopine => acetoacetyl-CoA [PATH:map00310]	K14157 AASS; alpha-aminoadipic semialdehyde synthase [EC:1.5.1.8 1.5.1.9]	0	0	0	0	0	0	0	0	0	0	0	0
1467	Nucleotide and amino acid metabolism	Lysine metabolism	M00032 Lysine degradation, lysine => saccharopine => acetoacetyl-CoA [PATH:map00310]	K00143 LYS2; L-aminoadipate-semialdehyde dehydrogenase [EC:1.2.1.31]	0	0	0	0	0	0	0	0	0	0	0	0
1468	Nucleotide and amino acid metabolism	Lysine metabolism	M00032 Lysine degradation, lysine => saccharopine => acetoacetyl-CoA [PATH:map00310]	K14085 ALDH7A1; aldehyde dehydrogenase family 7 member A1 [EC:1.2.1.31 1.2.1.8 1.2.1.3]	1	0	0	1	0	0	0	0	0	0	0	0
1469	Nucleotide and amino acid metabolism	Lysine metabolism	M00032 Lysine degradation, lysine => saccharopine => acetoacetyl-CoA [PATH:map00310]	K00825 AADAT, KAT2; kynurenine/2-aminoadipate aminotransferase [EC:2.6.1.7 2.6.1.39]	0	0	0	0	0	0	0	0	0	0	0	0
1470	Nucleotide and amino acid metabolism	Lysine metabolism	M00032 Lysine degradation, lysine => saccharopine => acetoacetyl-CoA [PATH:map00310]	K00164 OGDH, sucA; 2-oxoglutarate dehydrogenase E1 component [EC:1.2.4.2]	1	1	1	1	1	1	1	1	1	1	1	1
1471	Nucleotide and amino acid metabolism	Lysine metabolism	M00032 Lysine degradation, lysine => saccharopine => acetoacetyl-CoA [PATH:map00310]	K00658 DLST, sucB; 2-oxoglutarate dehydrogenase E2 component (dihydrolipoamide succinyltransferase) [EC:2.3.1.61]	1	1	1	1	1	1	1	1	1	1	1	1
1472	Nucleotide and amino acid metabolism	Lysine metabolism	M00032 Lysine degradation, lysine => saccharopine => acetoacetyl-CoA [PATH:map00310]	K00252 GCDH, gcdH; glutaryl-CoA dehydrogenase [EC:1.3.8.6]	1	1	1	1	1	1	1	1	1	1	1	1
1473	Nucleotide and amino acid metabolism	Lysine metabolism	M00032 Lysine degradation, lysine => saccharopine => acetoacetyl-CoA [PATH:map00310]	K01825 fadB; 3-hydroxyacyl-CoA dehydrogenase / enoyl-CoA hydratase / 3-hydroxybutyryl-CoA epimerase / enoyl-CoA isomerase [EC:1.1.1.35 4.2.1.17 5.1.2.3 5.3.3.8]	1	1	1	1	1	1	1	1	1	1	1	1
1474	Nucleotide and amino acid metabolism	Lysine metabolism	M00032 Lysine degradation, lysine => saccharopine => acetoacetyl-CoA [PATH:map00310]	K01782 fadJ; 3-hydroxyacyl-CoA dehydrogenase / enoyl-CoA hydratase / 3-hydroxybutyryl-CoA epimerase [EC:1.1.1.35 4.2.1.17 5.1.2.3]	1	1	1	0	1	1	1	1	1	1	1	1
1475	Nucleotide and amino acid metabolism	Lysine metabolism	M00032 Lysine degradation, lysine => saccharopine => acetoacetyl-CoA [PATH:map00310]	K07514 EHHADH; enoyl-CoA hydratase / 3-hydroxyacyl-CoA dehydrogenase / 3,2-trans-enoyl-CoA isomerase [EC:4.2.1.17 1.1.1.35 5.3.3.8]	0	0	0	0	0	0	0	0	0	0	0	0
1476	Nucleotide and amino acid metabolism	Lysine metabolism	M00032 Lysine degradation, lysine => saccharopine => acetoacetyl-CoA [PATH:map00310]	K01692 paaF, echA; enoyl-CoA hydratase [EC:4.2.1.17]	1	1	0	1	1	1	1	1	1	1	1	1
1477	Nucleotide and amino acid metabolism	Lysine metabolism	M00032 Lysine degradation, lysine => saccharopine => acetoacetyl-CoA [PATH:map00310]	K07515 HADHA; enoyl-CoA hydratase / long-chain 3-hydroxyacyl-CoA dehydrogenase [EC:4.2.1.17 1.1.1.211]	0	0	0	0	0	0	0	0	0	0	0	0
1478	Nucleotide and amino acid metabolism	Lysine metabolism	M00032 Lysine degradation, lysine => saccharopine => acetoacetyl-CoA [PATH:map00310]	K07511 ECHS1; enoyl-CoA hydratase [EC:4.2.1.17]	0	0	0	0	0	0	0	0	0	0	0	0
1479	Nucleotide and amino acid metabolism	Lysine metabolism	M00032 Lysine degradation, lysine => saccharopine => acetoacetyl-CoA [PATH:map00310]	K00022 HADH; 3-hydroxyacyl-CoA dehydrogenase [EC:1.1.1.35]	0	0	0	0	0	0	0	0	0	0	0	0
//
1480	Nucleotide and amino acid metabolism	Arginine and proline metabolism	M00015 Proline biosynthesis, glutamate => proline [PATH:map01230 map00330]	K00931 proB; glutamate 5-kinase [EC:2.7.2.11]	1	1	1	1	1	1	1	1	1	1	1	1
1481	Nucleotide and amino acid metabolism	Arginine and proline metabolism	M00015 Proline biosynthesis, glutamate => proline [PATH:map01230 map00330]	K00147 proA; glutamate-5-semialdehyde dehydrogenase [EC:1.2.1.41]	1	1	1	1	1	1	1	1	1	1	1	1
1482	Nucleotide and amino acid metabolism	Arginine and proline metabolism	M00015 Proline biosynthesis, glutamate => proline [PATH:map01230 map00330]	K12657 ALDH18A1, P5CS; delta-1-pyrroline-5-carboxylate synthetase [EC:2.7.2.11 1.2.1.41]	0	0	0	0	0	0	0	0	0	0	0	0
1483	Nucleotide and amino acid metabolism	Arginine and proline metabolism	M00015 Proline biosynthesis, glutamate => proline [PATH:map01230 map00330]	K00286 proC; pyrroline-5-carboxylate reductase [EC:1.5.1.2]	1	1	1	1	1	1	1	1	1	1	1	1
//
1484	Nucleotide and amino acid metabolism	Arginine and proline metabolism	M00028 Ornithine biosynthesis, glutamate => ornithine [PATH:map01210 map01230 map00220]	K00619 argA; amino-acid N-acetyltransferase [EC:2.3.1.1]	1	0	0	1	1	1	0	0	0	0	1	0
1485	Nucleotide and amino acid metabolism	Arginine and proline metabolism	M00028 Ornithine biosynthesis, glutamate => ornithine [PATH:map01210 map01230 map00220]	K00620 argJ; glutamate N-acetyltransferase / amino-acid N-acetyltransferase [EC:2.3.1.35 2.3.1.1]	0	0	0	0	0	0	0	0	0	0	0	0
1486	Nucleotide and amino acid metabolism	Arginine and proline metabolism	M00028 Ornithine biosynthesis, glutamate => ornithine [PATH:map01210 map01230 map00220]	K00618 E2.3.1.1; amino-acid N-acetyltransferase [EC:2.3.1.1]	0	0	0	0	0	0	0	0	0	0	0	0
1487	Nucleotide and amino acid metabolism	Arginine and proline metabolism	M00028 Ornithine biosynthesis, glutamate => ornithine [PATH:map01210 map01230 map00220]	K11067 NAGS; N-acetylglutamate synthase [EC:2.3.1.1]	0	0	0	0	0	0	0	0	0	0	0	0
1488	Nucleotide and amino acid metabolism	Arginine and proline metabolism	M00028 Ornithine biosynthesis, glutamate => ornithine [PATH:map01210 map01230 map00220]	K14681 argHA; argininosuccinate lyase / amino-acid N-acetyltransferase [EC:4.3.2.1 2.3.1.1]	1	1	1	1	1	1	1	1	1	1	1	1
1489	Nucleotide and amino acid metabolism	Arginine and proline metabolism	M00028 Ornithine biosynthesis, glutamate => ornithine [PATH:map01210 map01230 map00220]	K14682 argAB; amino-acid N-acetyltransferase [EC:2.3.1.1]	1	0	1	1	1	1	1	0	0	0	0	0
1490	Nucleotide and amino acid metabolism	Arginine and proline metabolism	M00028 Ornithine biosynthesis, glutamate => ornithine [PATH:map01210 map01230 map00220]	K00930 argB; acetylglutamate kinase [EC:2.7.2.8]	1	1	1	1	1	1	1	1	1	1	1	1
1491	Nucleotide and amino acid metabolism	Arginine and proline metabolism	M00028 Ornithine biosynthesis, glutamate => ornithine [PATH:map01210 map01230 map00220]	K00145 argC; N-acetyl-gamma-glutamyl-phosphate reductase [EC:1.2.1.38]	1	1	1	1	1	1	1	1	1	1	1	1
1492	Nucleotide and amino acid metabolism	Arginine and proline metabolism	M00028 Ornithine biosynthesis, glutamate => ornithine [PATH:map01210 map01230 map00220]	K12659 ARG56; N-acetyl-gamma-glutamyl-phosphate reductase / acetylglutamate kinase [EC:1.2.1.38 2.7.2.8]	0	0	0	0	0	0	0	0	0	0	0	0
1493	Nucleotide and amino acid metabolism	Arginine and proline metabolism	M00028 Ornithine biosynthesis, glutamate => ornithine [PATH:map01210 map01230 map00220]	K00818 E2.6.1.11, argD; acetylornithine aminotransferase [EC:2.6.1.11]	0	0	0	0	0	0	0	0	0	0	0	0
1494	Nucleotide and amino acid metabolism	Arginine and proline metabolism	M00028 Ornithine biosynthesis, glutamate => ornithine [PATH:map01210 map01230 map00220]	K00821 argD; acetylornithine/N-succinyldiaminopimelate aminotransferase [EC:2.6.1.11 2.6.1.17]	0	0	0	0	0	0	0	0	0	0	0	0
1495	Nucleotide and amino acid metabolism	Arginine and proline metabolism	M00028 Ornithine biosynthesis, glutamate => ornithine [PATH:map01210 map01230 map00220]	K01438 argE; acetylornithine deacetylase [EC:3.5.1.16]	1	1	1	1	1	0	0	1	1	1	1	0
1496	Nucleotide and amino acid metabolism	Arginine and proline metabolism	M00028 Ornithine biosynthesis, glutamate => ornithine [PATH:map01210 map01230 map00220]	K14677 ACY1; aminoacylase [EC:3.5.1.14]	0	0	0	0	0	0	0	0	0	0	0	0
//
1497	Nucleotide and amino acid metabolism	Arginine and proline metabolism	M00763 Ornithine biosynthesis, mediated by LysW, glutamate => ornithine [PATH:map01230 map01210 map00220]	K05826 lysW; alpha-aminoadipate/glutamate carrier protein LysW	0	0	0	0	0	0	0	0	0	0	0	0
1498	Nucleotide and amino acid metabolism	Arginine and proline metabolism	M00763 Ornithine biosynthesis, mediated by LysW, glutamate => ornithine [PATH:map01230 map01210 map00220]	K19412 argX; glutamate--LysW ligase ArgX [EC:6.3.2.-]	0	0	0	0	0	0	0	0	0	0	0	0
1499	Nucleotide and amino acid metabolism	Arginine and proline metabolism	M00763 Ornithine biosynthesis, mediated by LysW, glutamate => ornithine [PATH:map01230 map01210 map00220]	K05828 lysZ, argB; LysW-gamma-L-alpha-aminoadipate/LysW-L-glutamate kinase [EC:2.7.2.-]	0	0	0	0	0	0	0	0	0	0	0	0
1500	Nucleotide and amino acid metabolism	Arginine and proline metabolism	M00763 Ornithine biosynthesis, mediated by LysW, glutamate => ornithine [PATH:map01230 map01210 map00220]	K05829 lysY, argC; LysW-gamma-L-alpha-aminoadipyl-6-phosphate/LysW-L-glutamyl-5-phosphate reductase [EC:1.2.1.-]	0	0	0	0	0	0	0	0	0	0	0	0
1501	Nucleotide and amino acid metabolism	Arginine and proline metabolism	M00763 Ornithine biosynthesis, mediated by LysW, glutamate => ornithine [PATH:map01230 map01210 map00220]	K05830 lysJ, argD; LysW-gamma-L-lysine/LysW-L-ornithine aminotransferase [EC:2.6.1.-]	0	0	0	0	0	0	0	0	0	0	0	0
1502	Nucleotide and amino acid metabolism	Arginine and proline metabolism	M00763 Ornithine biosynthesis, mediated by LysW, glutamate => ornithine [PATH:map01230 map01210 map00220]	K05831 lysK, argE; LysW-gamma-L-lysine/LysW-L-ornithine carboxypeptidase	0	0	0	0	0	0	0	0	0	0	0	0
//
1503	Nucleotide and amino acid metabolism	Arginine and proline metabolism	M00029 Urea cycle [PATH:map01230 map00220]	K01948 CPS1; carbamoyl-phosphate synthase (ammonia) [EC:6.3.4.16]	0	0	0	0	0	0	0	0	0	0	0	0
1504	Nucleotide and amino acid metabolism	Arginine and proline metabolism	M00029 Urea cycle [PATH:map01230 map00220]	K00611 OTC, argF, argI; ornithine carbamoyltransferase [EC:2.1.3.3]	1	1	1	1	1	1	1	1	1	1	1	1
1505	Nucleotide and amino acid metabolism	Arginine and proline metabolism	M00029 Urea cycle [PATH:map01230 map00220]	K01940 argG, ASS1; argininosuccinate synthase [EC:6.3.4.5]	1	1	1	1	1	1	1	1	1	1	1	1
1506	Nucleotide and amino acid metabolism	Arginine and proline metabolism	M00029 Urea cycle [PATH:map01230 map00220]	K01755 argH, ASL; argininosuccinate lyase [EC:4.3.2.1]	0	0	0	0	0	0	0	0	0	0	0	0
1507	Nucleotide and amino acid metabolism	Arginine and proline metabolism	M00029 Urea cycle [PATH:map01230 map00220]	K14681 argHA; argininosuccinate lyase / amino-acid N-acetyltransferase [EC:4.3.2.1 2.3.1.1]	1	1	1	1	1	1	1	1	1	1	1	1
1508	Nucleotide and amino acid metabolism	Arginine and proline metabolism	M00029 Urea cycle [PATH:map01230 map00220]	K01476 E3.5.3.1, rocF, arg; arginase [EC:3.5.3.1]	0	0	0	0	0	0	0	0	0	0	0	0
//
1509	Nucleotide and amino acid metabolism	Histidine metabolism	M00026 Histidine biosynthesis, PRPP => histidine [PATH:map01230 map00340]	K00765 hisG; ATP phosphoribosyltransferase [EC:2.4.2.17]	1	1	1	1	1	1	1	1	1	1	1	1
1510	Nucleotide and amino acid metabolism	Histidine metabolism	M00026 Histidine biosynthesis, PRPP => histidine [PATH:map01230 map00340]	K02502 hisZ; ATP phosphoribosyltransferase regulatory subunit	0	0	0	0	0	0	0	0	0	0	0	0
1511	Nucleotide and amino acid metabolism	Histidine metabolism	M00026 Histidine biosynthesis, PRPP => histidine [PATH:map01230 map00340]	K01523 hisE; phosphoribosyl-ATP pyrophosphohydrolase [EC:3.6.1.31]	0	0	0	0	0	0	0	0	0	0	0	0
1512	Nucleotide and amino acid metabolism	Histidine metabolism	M00026 Histidine biosynthesis, PRPP => histidine [PATH:map01230 map00340]	K01496 hisI; phosphoribosyl-AMP cyclohydrolase [EC:3.5.4.19]	0	0	0	0	0	0	0	0	0	0	0	0
1513	Nucleotide and amino acid metabolism	Histidine metabolism	M00026 Histidine biosynthesis, PRPP => histidine [PATH:map01230 map00340]	K11755 hisIE; phosphoribosyl-ATP pyrophosphohydrolase / phosphoribosyl-AMP cyclohydrolase [EC:3.6.1.31 3.5.4.19]	1	1	1	1	1	1	1	1	1	1	1	1
1514	Nucleotide and amino acid metabolism	Histidine metabolism	M00026 Histidine biosynthesis, PRPP => histidine [PATH:map01230 map00340]	K14152 HIS4; phosphoribosyl-ATP pyrophosphohydrolase / phosphoribosyl-AMP cyclohydrolase / histidinol dehydrogenase [EC:3.6.1.31 3.5.4.19 1.1.1.23]	0	1	1	0	1	1	1	0	1	0	0	1
1515	Nucleotide and amino acid metabolism	Histidine metabolism	M00026 Histidine biosynthesis, PRPP => histidine [PATH:map01230 map00340]	K01814 hisA; phosphoribosylformimino-5-aminoimidazole carboxamide ribotide isomerase [EC:5.3.1.16]	1	1	1	1	1	1	1	1	1	1	1	1
1516	Nucleotide and amino acid metabolism	Histidine metabolism	M00026 Histidine biosynthesis, PRPP => histidine [PATH:map01230 map00340]	K02501 hisH; glutamine amidotransferase [EC:2.4.2.-]	1	1	1	1	1	1	1	1	1	1	1	1
1517	Nucleotide and amino acid metabolism	Histidine metabolism	M00026 Histidine biosynthesis, PRPP => histidine [PATH:map01230 map00340]	K02500 hisF; cyclase [EC:4.1.3.-]	1	1	1	1	1	1	1	1	1	1	1	1
1518	Nucleotide and amino acid metabolism	Histidine metabolism	M00026 Histidine biosynthesis, PRPP => histidine [PATH:map01230 map00340]	K01663 HIS7; glutamine amidotransferase / cyclase [EC:2.4.2.- 4.1.3.-]	0	0	0	0	0	0	0	0	0	0	0	0
1519	Nucleotide and amino acid metabolism	Histidine metabolism	M00026 Histidine biosynthesis, PRPP => histidine [PATH:map01230 map00340]	K01693 hisB; imidazoleglycerol-phosphate dehydratase [EC:4.2.1.19]	0	0	0	0	0	0	0	0	0	0	0	0
1520	Nucleotide and amino acid metabolism	Histidine metabolism	M00026 Histidine biosynthesis, PRPP => histidine [PATH:map01230 map00340]	K00817 hisC; histidinol-phosphate aminotransferase [EC:2.6.1.9]	1	1	1	1	1	1	1	1	1	1	1	1
1521	Nucleotide and amino acid metabolism	Histidine metabolism	M00026 Histidine biosynthesis, PRPP => histidine [PATH:map01230 map00340]	K04486 E3.1.3.15B; histidinol-phosphatase (PHP family) [EC:3.1.3.15]	0	0	0	0	0	0	0	0	0	0	0	0
1522	Nucleotide and amino acid metabolism	Histidine metabolism	M00026 Histidine biosynthesis, PRPP => histidine [PATH:map01230 map00340]	K05602 hisN; histidinol-phosphatase [EC:3.1.3.15]	0	0	0	0	0	0	0	0	0	0	0	0
1523	Nucleotide and amino acid metabolism	Histidine metabolism	M00026 Histidine biosynthesis, PRPP => histidine [PATH:map01230 map00340]	K18649 IMPL2; inositol-phosphate phosphatase / L-galactose 1-phosphate phosphatase / histidinol-phosphatase [EC:3.1.3.25 3.1.3.93 3.1.3.15]	0	0	0	0	0	0	0	0	0	0	0	0
1524	Nucleotide and amino acid metabolism	Histidine metabolism	M00026 Histidine biosynthesis, PRPP => histidine [PATH:map01230 map00340]	K01089 hisB; imidazoleglycerol-phosphate dehydratase / histidinol-phosphatase [EC:4.2.1.19 3.1.3.15]	1	1	1	1	1	1	1	1	1	1	1	1
1525	Nucleotide and amino acid metabolism	Histidine metabolism	M00026 Histidine biosynthesis, PRPP => histidine [PATH:map01230 map00340]	K00013 hisD; histidinol dehydrogenase [EC:1.1.1.23]	1	0	0	1	0	0	0	1	0	1	1	0
//
1526	Nucleotide and amino acid metabolism	Histidine metabolism	M00045 Histidine degradation, histidine => N-formiminoglutamate => glutamate [PATH:map00340]	K01745 hutH, HAL; histidine ammonia-lyase [EC:4.3.1.3]	1	1	1	1	1	1	1	1	1	1	1	1
1527	Nucleotide and amino acid metabolism	Histidine metabolism	M00045 Histidine degradation, histidine => N-formiminoglutamate => glutamate [PATH:map00340]	K01712 hutU, UROC1; urocanate hydratase [EC:4.2.1.49]	1	1	1	1	1	1	1	1	1	1	1	1
1528	Nucleotide and amino acid metabolism	Histidine metabolism	M00045 Histidine degradation, histidine => N-formiminoglutamate => glutamate [PATH:map00340]	K01468 hutI, AMDHD1; imidazolonepropionase [EC:3.5.2.7]	1	1	1	1	1	1	1	1	1	1	1	1
1529	Nucleotide and amino acid metabolism	Histidine metabolism	M00045 Histidine degradation, histidine => N-formiminoglutamate => glutamate [PATH:map00340]	K01479 hutG; formiminoglutamase [EC:3.5.3.8]	0	0	1	0	0	0	0	0	0	0	0	0
//
1530	Nucleotide and amino acid metabolism	Aromatic amino acid metabolism	M00022 Shikimate pathway, phosphoenolpyruvate + erythrose-4P => chorismate [PATH:map01230 map00400]	K01626 E2.5.1.54, aroF, aroG, aroH; 3-deoxy-7-phosphoheptulonate synthase [EC:2.5.1.54]	1	1	1	1	1	1	1	1	1	1	1	1
1531	Nucleotide and amino acid metabolism	Aromatic amino acid metabolism	M00022 Shikimate pathway, phosphoenolpyruvate + erythrose-4P => chorismate [PATH:map01230 map00400]	K03856 AROA2, aroA; 3-deoxy-7-phosphoheptulonate synthase [EC:2.5.1.54]	0	0	1	0	1	1	1	0	0	0	0	0
1532	Nucleotide and amino acid metabolism	Aromatic amino acid metabolism	M00022 Shikimate pathway, phosphoenolpyruvate + erythrose-4P => chorismate [PATH:map01230 map00400]	K13853 aroG, aroA; 3-deoxy-7-phosphoheptulonate synthase / chorismate mutase [EC:2.5.1.54 5.4.99.5]	0	0	0	0	0	0	0	0	0	0	0	0
1533	Nucleotide and amino acid metabolism	Aromatic amino acid metabolism	M00022 Shikimate pathway, phosphoenolpyruvate + erythrose-4P => chorismate [PATH:map01230 map00400]	K01735 aroB; 3-dehydroquinate synthase [EC:4.2.3.4]	1	1	1	1	1	1	1	1	1	1	1	1
1534	Nucleotide and amino acid metabolism	Aromatic amino acid metabolism	M00022 Shikimate pathway, phosphoenolpyruvate + erythrose-4P => chorismate [PATH:map01230 map00400]	K13829 aroKB; shikimate kinase / 3-dehydroquinate synthase [EC:2.7.1.71 4.2.3.4]	0	0	0	0	0	0	0	0	0	0	0	0
1535	Nucleotide and amino acid metabolism	Aromatic amino acid metabolism	M00022 Shikimate pathway, phosphoenolpyruvate + erythrose-4P => chorismate [PATH:map01230 map00400]	K03785 aroD; 3-dehydroquinate dehydratase I [EC:4.2.1.10]	0	0	0	0	0	0	0	0	0	0	0	0
1536	Nucleotide and amino acid metabolism	Aromatic amino acid metabolism	M00022 Shikimate pathway, phosphoenolpyruvate + erythrose-4P => chorismate [PATH:map01230 map00400]	K03786 aroQ, qutE; 3-dehydroquinate dehydratase II [EC:4.2.1.10]	1	1	1	1	1	1	1	1	1	1	1	1
1537	Nucleotide and amino acid metabolism	Aromatic amino acid metabolism	M00022 Shikimate pathway, phosphoenolpyruvate + erythrose-4P => chorismate [PATH:map01230 map00400]	K00014 aroE; shikimate dehydrogenase [EC:1.1.1.25]	1	1	1	1	1	1	1	1	1	1	1	1
1538	Nucleotide and amino acid metabolism	Aromatic amino acid metabolism	M00022 Shikimate pathway, phosphoenolpyruvate + erythrose-4P => chorismate [PATH:map01230 map00400]	K13832 aroDE, DHQ-SDH; 3-dehydroquinate dehydratase / shikimate dehydrogenase [EC:4.2.1.10 1.1.1.25]	0	0	0	0	0	0	0	0	0	0	0	0
1539	Nucleotide and amino acid metabolism	Aromatic amino acid metabolism	M00022 Shikimate pathway, phosphoenolpyruvate + erythrose-4P => chorismate [PATH:map01230 map00400]	K13830 ARO1; pentafunctional AROM polypeptide [EC:4.2.3.4 4.2.1.10 1.1.1.25 2.7.1.71 2.5.1.19]	0	0	0	0	0	0	0	0	0	0	0	0
1540	Nucleotide and amino acid metabolism	Aromatic amino acid metabolism	M00022 Shikimate pathway, phosphoenolpyruvate + erythrose-4P => chorismate [PATH:map01230 map00400]	K00891 E2.7.1.71, aroK, aroL; shikimate kinase [EC:2.7.1.71]	1	1	1	1	1	1	1	1	1	1	1	1
1541	Nucleotide and amino acid metabolism	Aromatic amino acid metabolism	M00022 Shikimate pathway, phosphoenolpyruvate + erythrose-4P => chorismate [PATH:map01230 map00400]	K00800 aroA; 3-phosphoshikimate 1-carboxyvinyltransferase [EC:2.5.1.19]	1	1	1	1	1	1	1	1	1	1	1	1
1542	Nucleotide and amino acid metabolism	Aromatic amino acid metabolism	M00022 Shikimate pathway, phosphoenolpyruvate + erythrose-4P => chorismate [PATH:map01230 map00400]	K01736 aroC; chorismate synthase [EC:4.2.3.5]	1	1	1	0	1	1	1	1	1	1	1	1
//
1543	Nucleotide and amino acid metabolism	Aromatic amino acid metabolism	M00023 Tryptophan biosynthesis, chorismate => tryptophan [PATH:map01230 map00400]	K01657 trpE; anthranilate synthase component I [EC:4.1.3.27]	1	1	1	1	1	1	1	1	1	1	1	1
1544	Nucleotide and amino acid metabolism	Aromatic amino acid metabolism	M00023 Tryptophan biosynthesis, chorismate => tryptophan [PATH:map01230 map00400]	K01658 trpG; anthranilate synthase component II [EC:4.1.3.27]	0	0	0	0	0	0	0	0	0	0	0	0
1545	Nucleotide and amino acid metabolism	Aromatic amino acid metabolism	M00023 Tryptophan biosynthesis, chorismate => tryptophan [PATH:map01230 map00400]	K13503 trpEG; anthranilate synthase [EC:4.1.3.27]	0	0	0	0	0	0	0	0	0	0	0	0
1546	Nucleotide and amino acid metabolism	Aromatic amino acid metabolism	M00023 Tryptophan biosynthesis, chorismate => tryptophan [PATH:map01230 map00400]	K13501 TRP1; anthranilate synthase / indole-3-glycerol phosphate synthase / phosphoribosylanthranilate isomerase [EC:4.1.3.27 4.1.1.48 5.3.1.24]	0	0	0	0	0	0	0	0	0	0	0	0
1547	Nucleotide and amino acid metabolism	Aromatic amino acid metabolism	M00023 Tryptophan biosynthesis, chorismate => tryptophan [PATH:map01230 map00400]	K01656 TRP3; anthranilate synthase / indole-3-glycerol phosphate synthase [EC:4.1.3.27 4.1.1.48]	0	0	0	0	0	0	0	0	0	0	0	0
1548	Nucleotide and amino acid metabolism	Aromatic amino acid metabolism	M00023 Tryptophan biosynthesis, chorismate => tryptophan [PATH:map01230 map00400]	K00766 trpD; anthranilate phosphoribosyltransferase [EC:2.4.2.18]	1	1	1	1	1	1	1	1	1	1	1	1
1549	Nucleotide and amino acid metabolism	Aromatic amino acid metabolism	M00023 Tryptophan biosynthesis, chorismate => tryptophan [PATH:map01230 map00400]	K13497 trpGD; anthranilate synthase/phosphoribosyltransferase [EC:4.1.3.27 2.4.2.18]	1	1	1	1	1	1	1	1	1	1	1	1
1550	Nucleotide and amino acid metabolism	Aromatic amino acid metabolism	M00023 Tryptophan biosynthesis, chorismate => tryptophan [PATH:map01230 map00400]	K01817 trpF; phosphoribosylanthranilate isomerase [EC:5.3.1.24]	0	0	0	0	0	0	0	0	0	0	0	0
1551	Nucleotide and amino acid metabolism	Aromatic amino acid metabolism	M00023 Tryptophan biosynthesis, chorismate => tryptophan [PATH:map01230 map00400]	K01609 trpC; indole-3-glycerol phosphate synthase [EC:4.1.1.48]	0	0	0	0	0	0	0	0	0	0	0	0
1552	Nucleotide and amino acid metabolism	Aromatic amino acid metabolism	M00023 Tryptophan biosynthesis, chorismate => tryptophan [PATH:map01230 map00400]	K13498 trpCF; indole-3-glycerol phosphate synthase / phosphoribosylanthranilate isomerase [EC:4.1.1.48 5.3.1.24]	1	1	1	1	1	1	1	1	1	1	1	1
1553	Nucleotide and amino acid metabolism	Aromatic amino acid metabolism	M00023 Tryptophan biosynthesis, chorismate => tryptophan [PATH:map01230 map00400]	K01695 trpA; tryptophan synthase alpha chain [EC:4.2.1.20]	1	1	1	1	1	1	1	1	1	1	1	1
1554	Nucleotide and amino acid metabolism	Aromatic amino acid metabolism	M00023 Tryptophan biosynthesis, chorismate => tryptophan [PATH:map01230 map00400]	K01696 trpB; tryptophan synthase beta chain [EC:4.2.1.20]	1	1	1	1	1	1	1	1	1	1	1	1
1555	Nucleotide and amino acid metabolism	Aromatic amino acid metabolism	M00023 Tryptophan biosynthesis, chorismate => tryptophan [PATH:map01230 map00400]	K06001 trpB; tryptophan synthase beta chain [EC:4.2.1.20]	0	0	0	0	0	0	0	0	0	0	0	0
1556	Nucleotide and amino acid metabolism	Aromatic amino acid metabolism	M00023 Tryptophan biosynthesis, chorismate => tryptophan [PATH:map01230 map00400]	K01694 TRP; tryptophan synthase [EC:4.2.1.20]	0	0	0	0	0	0	0	0	0	0	0	0
//
1557	Nucleotide and amino acid metabolism	Aromatic amino acid metabolism	M00024 Phenylalanine biosynthesis, chorismate => phenylalanine [PATH:map01230 map00400]	K01850 E5.4.99.5; chorismate mutase [EC:5.4.99.5]	0	0	0	0	0	0	0	0	0	0	0	0
1558	Nucleotide and amino acid metabolism	Aromatic amino acid metabolism	M00024 Phenylalanine biosynthesis, chorismate => phenylalanine [PATH:map01230 map00400]	K04092 tyrA1; chorismate mutase [EC:5.4.99.5]	0	0	0	0	0	0	0	0	0	0	0	0
1559	Nucleotide and amino acid metabolism	Aromatic amino acid metabolism	M00024 Phenylalanine biosynthesis, chorismate => phenylalanine [PATH:map01230 map00400]	K14187 tyrA; chorismate mutase / prephenate dehydrogenase [EC:5.4.99.5 1.3.1.12]	1	1	1	1	1	1	1	1	1	1	1	1
1560	Nucleotide and amino acid metabolism	Aromatic amino acid metabolism	M00024 Phenylalanine biosynthesis, chorismate => phenylalanine [PATH:map01230 map00400]	K04093 pheA1; chorismate mutase [EC:5.4.99.5]	0	0	0	0	0	0	0	0	0	0	0	0
1561	Nucleotide and amino acid metabolism	Aromatic amino acid metabolism	M00024 Phenylalanine biosynthesis, chorismate => phenylalanine [PATH:map01230 map00400]	K04516 AROA1, aroA; chorismate mutase [EC:5.4.99.5]	0	0	0	0	0	0	0	0	0	0	0	0
1562	Nucleotide and amino acid metabolism	Aromatic amino acid metabolism	M00024 Phenylalanine biosynthesis, chorismate => phenylalanine [PATH:map01230 map00400]	K06208 aroH; chorismate mutase [EC:5.4.99.5]	0	0	0	0	0	0	0	0	0	0	0	0
1563	Nucleotide and amino acid metabolism	Aromatic amino acid metabolism	M00024 Phenylalanine biosynthesis, chorismate => phenylalanine [PATH:map01230 map00400]	K06209 pheB; chorismate mutase [EC:5.4.99.5]	0	0	0	0	0	0	0	0	0	0	0	0
1564	Nucleotide and amino acid metabolism	Aromatic amino acid metabolism	M00024 Phenylalanine biosynthesis, chorismate => phenylalanine [PATH:map01230 map00400]	K13853 aroG, aroA; 3-deoxy-7-phosphoheptulonate synthase / chorismate mutase [EC:2.5.1.54 5.4.99.5]	0	0	0	0	0	0	0	0	0	0	0	0
1565	Nucleotide and amino acid metabolism	Aromatic amino acid metabolism	M00024 Phenylalanine biosynthesis, chorismate => phenylalanine [PATH:map01230 map00400]	K01713 pheC; cyclohexadienyl dehydratase [EC:4.2.1.51 4.2.1.91]	0	0	0	0	0	0	0	0	0	0	0	0
1566	Nucleotide and amino acid metabolism	Aromatic amino acid metabolism	M00024 Phenylalanine biosynthesis, chorismate => phenylalanine [PATH:map01230 map00400]	K04518 pheA2; prephenate dehydratase [EC:4.2.1.51]	0	0	0	0	0	0	0	0	0	0	0	0
1567	Nucleotide and amino acid metabolism	Aromatic amino acid metabolism	M00024 Phenylalanine biosynthesis, chorismate => phenylalanine [PATH:map01230 map00400]	K05359 ADT, PDT; arogenate/prephenate dehydratase [EC:4.2.1.91 4.2.1.51]	0	0	0	0	0	0	0	0	0	0	0	0
1568	Nucleotide and amino acid metabolism	Aromatic amino acid metabolism	M00024 Phenylalanine biosynthesis, chorismate => phenylalanine [PATH:map01230 map00400]	K14170 pheA; chorismate mutase / prephenate dehydratase [EC:5.4.99.5 4.2.1.51]	1	1	1	1	1	1	1	1	1	1	1	1
1569	Nucleotide and amino acid metabolism	Aromatic amino acid metabolism	M00024 Phenylalanine biosynthesis, chorismate => phenylalanine [PATH:map01230 map00400]	K00832 tyrB; aromatic-amino-acid transaminase [EC:2.6.1.57]	0	0	0	0	0	0	0	0	0	0	0	0
1570	Nucleotide and amino acid metabolism	Aromatic amino acid metabolism	M00024 Phenylalanine biosynthesis, chorismate => phenylalanine [PATH:map01230 map00400]	K00838 ARO8; aromatic amino acid aminotransferase I [EC:2.6.1.57 2.6.1.27 2.6.1.5]	0	0	0	0	0	0	0	0	0	0	0	0
//
1571	Nucleotide and amino acid metabolism	Aromatic amino acid metabolism	M00025 Tyrosine biosynthesis, chorismate => tyrosine [PATH:map01230 map00400]	K01850 E5.4.99.5; chorismate mutase [EC:5.4.99.5]	0	0	0	0	0	0	0	0	0	0	0	0
1572	Nucleotide and amino acid metabolism	Aromatic amino acid metabolism	M00025 Tyrosine biosynthesis, chorismate => tyrosine [PATH:map01230 map00400]	K04092 tyrA1; chorismate mutase [EC:5.4.99.5]	0	0	0	0	0	0	0	0	0	0	0	0
1573	Nucleotide and amino acid metabolism	Aromatic amino acid metabolism	M00025 Tyrosine biosynthesis, chorismate => tyrosine [PATH:map01230 map00400]	K14170 pheA; chorismate mutase / prephenate dehydratase [EC:5.4.99.5 4.2.1.51]	1	1	1	1	1	1	1	1	1	1	1	1
1574	Nucleotide and amino acid metabolism	Aromatic amino acid metabolism	M00025 Tyrosine biosynthesis, chorismate => tyrosine [PATH:map01230 map00400]	K04093 pheA1; chorismate mutase [EC:5.4.99.5]	0	0	0	0	0	0	0	0	0	0	0	0
1575	Nucleotide and amino acid metabolism	Aromatic amino acid metabolism	M00025 Tyrosine biosynthesis, chorismate => tyrosine [PATH:map01230 map00400]	K04516 AROA1, aroA; chorismate mutase [EC:5.4.99.5]	0	0	0	0	0	0	0	0	0	0	0	0
1576	Nucleotide and amino acid metabolism	Aromatic amino acid metabolism	M00025 Tyrosine biosynthesis, chorismate => tyrosine [PATH:map01230 map00400]	K06208 aroH; chorismate mutase [EC:5.4.99.5]	0	0	0	0	0	0	0	0	0	0	0	0
1577	Nucleotide and amino acid metabolism	Aromatic amino acid metabolism	M00025 Tyrosine biosynthesis, chorismate => tyrosine [PATH:map01230 map00400]	K06209 pheB; chorismate mutase [EC:5.4.99.5]	0	0	0	0	0	0	0	0	0	0	0	0
1578	Nucleotide and amino acid metabolism	Aromatic amino acid metabolism	M00025 Tyrosine biosynthesis, chorismate => tyrosine [PATH:map01230 map00400]	K13853 aroG, aroA; 3-deoxy-7-phosphoheptulonate synthase / chorismate mutase [EC:2.5.1.54 5.4.99.5]	0	0	0	0	0	0	0	0	0	0	0	0
1579	Nucleotide and amino acid metabolism	Aromatic amino acid metabolism	M00025 Tyrosine biosynthesis, chorismate => tyrosine [PATH:map01230 map00400]	K00210 E1.3.1.12; prephenate dehydrogenase [EC:1.3.1.12]	0	0	0	0	0	0	0	0	0	0	0	0
1580	Nucleotide and amino acid metabolism	Aromatic amino acid metabolism	M00025 Tyrosine biosynthesis, chorismate => tyrosine [PATH:map01230 map00400]	K04517 tyrA2; prephenate dehydrogenase [EC:1.3.1.12]	0	0	0	0	0	0	0	0	0	0	0	0
1581	Nucleotide and amino acid metabolism	Aromatic amino acid metabolism	M00025 Tyrosine biosynthesis, chorismate => tyrosine [PATH:map01230 map00400]	K14187 tyrA; chorismate mutase / prephenate dehydrogenase [EC:5.4.99.5 1.3.1.12]	1	1	1	1	1	1	1	1	1	1	1	1
1582	Nucleotide and amino acid metabolism	Aromatic amino acid metabolism	M00025 Tyrosine biosynthesis, chorismate => tyrosine [PATH:map01230 map00400]	K00815 TAT; tyrosine aminotransferase [EC:2.6.1.5]	0	0	0	0	0	0	0	0	0	0	0	0
1583	Nucleotide and amino acid metabolism	Aromatic amino acid metabolism	M00025 Tyrosine biosynthesis, chorismate => tyrosine [PATH:map01230 map00400]	K00832 tyrB; aromatic-amino-acid transaminase [EC:2.6.1.57]	0	0	0	0	0	0	0	0	0	0	0	0
1584	Nucleotide and amino acid metabolism	Aromatic amino acid metabolism	M00025 Tyrosine biosynthesis, chorismate => tyrosine [PATH:map01230 map00400]	K00838 ARO8; aromatic amino acid aminotransferase I [EC:2.6.1.57 2.6.1.27 2.6.1.5]	0	0	0	0	0	0	0	0	0	0	0	0
//
1585	Nucleotide and amino acid metabolism	Aromatic amino acid metabolism	M00040 Tyrosine biosynthesis, prephanate => pretyrosine => tyrosine [PATH:map01230 map00400]	K00832 tyrB; aromatic-amino-acid transaminase [EC:2.6.1.57]	0	0	0	0	0	0	0	0	0	0	0	0
1586	Nucleotide and amino acid metabolism	Aromatic amino acid metabolism	M00040 Tyrosine biosynthesis, prephanate => pretyrosine => tyrosine [PATH:map01230 map00400]	K15849 PAT, AAT; bifunctional aspartate aminotransferase and glutamate/aspartate-prephenate aminotransferase [EC:2.6.1.1 2.6.1.78 2.6.1.79]	0	0	0	0	0	0	0	0	0	0	0	0
1587	Nucleotide and amino acid metabolism	Aromatic amino acid metabolism	M00040 Tyrosine biosynthesis, prephanate => pretyrosine => tyrosine [PATH:map01230 map00400]	K00220 tyrC; cyclohexadieny/prephenate dehydrogenase [EC:1.3.1.43 1.3.1.12]	0	0	0	0	0	0	0	0	0	0	0	0
1588	Nucleotide and amino acid metabolism	Aromatic amino acid metabolism	M00040 Tyrosine biosynthesis, prephanate => pretyrosine => tyrosine [PATH:map01230 map00400]	K15226 tyrAa; arogenate dehydrogenase (NADP+) [EC:1.3.1.78]	0	0	0	0	0	0	0	0	0	0	0	0
1589	Nucleotide and amino acid metabolism	Aromatic amino acid metabolism	M00040 Tyrosine biosynthesis, prephanate => pretyrosine => tyrosine [PATH:map01230 map00400]	K15227 TYRAAT; arogenate dehydrogenase (NADP+), plant [EC:1.3.1.78]	0	0	0	0	0	0	0	0	0	0	0	0
//
1590	Nucleotide and amino acid metabolism	Aromatic amino acid metabolism	M00042 Catecholamine biosynthesis, tyrosine => dopamine => noradrenaline => adrenaline [PATH:map00350]	K00505 TYR; tyrosinase [EC:1.14.18.1]	0	0	0	0	0	0	0	0	0	0	0	0
1591	Nucleotide and amino acid metabolism	Aromatic amino acid metabolism	M00042 Catecholamine biosynthesis, tyrosine => dopamine => noradrenaline => adrenaline [PATH:map00350]	K00501 TH; tyrosine 3-monooxygenase [EC:1.14.16.2]	0	0	0	0	0	0	0	0	0	0	0	0
1592	Nucleotide and amino acid metabolism	Aromatic amino acid metabolism	M00042 Catecholamine biosynthesis, tyrosine => dopamine => noradrenaline => adrenaline [PATH:map00350]	K01592 E4.1.1.25; tyrosine decarboxylase [EC:4.1.1.25]	0	0	0	0	0	0	0	0	0	0	0	0
1593	Nucleotide and amino acid metabolism	Aromatic amino acid metabolism	M00042 Catecholamine biosynthesis, tyrosine => dopamine => noradrenaline => adrenaline [PATH:map00350]	K01593 DDC; aromatic-L-amino-acid decarboxylase [EC:4.1.1.28]	0	0	0	0	0	0	0	0	0	0	0	0
1594	Nucleotide and amino acid metabolism	Aromatic amino acid metabolism	M00042 Catecholamine biosynthesis, tyrosine => dopamine => noradrenaline => adrenaline [PATH:map00350]	K00503 DBH; dopamine beta-monooxygenase [EC:1.14.17.1]	0	0	0	0	0	0	0	0	0	0	0	0
1595	Nucleotide and amino acid metabolism	Aromatic amino acid metabolism	M00042 Catecholamine biosynthesis, tyrosine => dopamine => noradrenaline => adrenaline [PATH:map00350]	K00553 PNMT; phenylethanolamine N-methyltransferase [EC:2.1.1.28]	0	0	0	0	0	0	0	0	0	0	0	0
//
1596	Nucleotide and amino acid metabolism	Aromatic amino acid metabolism	M00043 Thyroid hormone biosynthesis, tyrosine => triiodothyronine/thyroxine [PATH:map00350]	K00431 TPO; thyroid peroxidase [EC:1.11.1.8]	0	0	0	0	0	0	0	0	0	0	0	0
//
1597	Nucleotide and amino acid metabolism	Aromatic amino acid metabolism	M00044 Tyrosine degradation, tyrosine => homogentisate [PATH:map00350]	K03334 IL4I1; L-amino-acid oxidase [EC:1.4.3.2]	0	0	0	0	0	0	0	0	0	0	0	0
1598	Nucleotide and amino acid metabolism	Aromatic amino acid metabolism	M00044 Tyrosine degradation, tyrosine => homogentisate [PATH:map00350]	K00457 HPD, hppD; 4-hydroxyphenylpyruvate dioxygenase [EC:1.13.11.27]	1	1	1	1	1	1	1	1	1	1	1	1
1599	Nucleotide and amino acid metabolism	Aromatic amino acid metabolism	M00044 Tyrosine degradation, tyrosine => homogentisate [PATH:map00350]	K00451 HGD, hmgA; homogentisate 1,2-dioxygenase [EC:1.13.11.5]	0	0	0	0	1	1	1	0	1	1	1	0
1600	Nucleotide and amino acid metabolism	Aromatic amino acid metabolism	M00044 Tyrosine degradation, tyrosine => homogentisate [PATH:map00350]	K01800 maiA, GSTZ1; maleylacetoacetate isomerase [EC:5.2.1.2]	0	0	1	0	0	0	0	0	0	0	0	0
1601	Nucleotide and amino acid metabolism	Aromatic amino acid metabolism	M00044 Tyrosine degradation, tyrosine => homogentisate [PATH:map00350]	K01555 FAH, fahA; fumarylacetoacetase [EC:3.7.1.2]	0	0	1	0	1	1	1	0	0	0	0	1
1602	Nucleotide and amino acid metabolism	Aromatic amino acid metabolism	M00044 Tyrosine degradation, tyrosine => homogentisate [PATH:map00350]	K16171 faaH; fumarylacetoacetate (FAA) hydrolase [EC:3.7.1.2]	1	1	0	1	0	0	0	1	1	1	1	0
//
1603	Nucleotide and amino acid metabolism	Aromatic amino acid metabolism	M00533 Homoprotocatechuate degradation, homoprotocatechuate => 2-oxohept-3-enedioate [PATH:map01220 map00350]	K00455 hpaD, hpcB; 3,4-dihydroxyphenylacetate 2,3-dioxygenase [EC:1.13.11.15]	0	0	0	0	0	0	0	0	0	0	0	0
1604	Nucleotide and amino acid metabolism	Aromatic amino acid metabolism	M00533 Homoprotocatechuate degradation, homoprotocatechuate => 2-oxohept-3-enedioate [PATH:map01220 map00350]	K00151 hpaE, hpcC; 5-carboxymethyl-2-hydroxymuconic-semialdehyde dehydrogenase [EC:1.2.1.60]	0	0	0	0	0	0	0	0	0	0	0	0
1605	Nucleotide and amino acid metabolism	Aromatic amino acid metabolism	M00533 Homoprotocatechuate degradation, homoprotocatechuate => 2-oxohept-3-enedioate [PATH:map01220 map00350]	K10219 ligC; 2-hydroxy-4-carboxymuconate semialdehyde hemiacetal dehydrogenase [EC:1.1.1.312]	0	0	0	0	0	0	0	0	0	0	0	0
1606	Nucleotide and amino acid metabolism	Aromatic amino acid metabolism	M00533 Homoprotocatechuate degradation, homoprotocatechuate => 2-oxohept-3-enedioate [PATH:map01220 map00350]	K01826 hpaF, hpcD; 5-carboxymethyl-2-hydroxymuconate isomerase [EC:5.3.3.10]	1	1	0	1	1	1	1	1	0	0	0	0
1607	Nucleotide and amino acid metabolism	Aromatic amino acid metabolism	M00533 Homoprotocatechuate degradation, homoprotocatechuate => 2-oxohept-3-enedioate [PATH:map01220 map00350]	K05921 hpaG; 5-oxopent-3-ene-1,2,5-tricarboxylate decarboxylase / 2-hydroxyhepta-2,4-diene-1,7-dioate isomerase [EC:4.1.1.68 5.3.3.-]	0	0	0	0	0	0	0	0	0	0	0	0
//
1608	Nucleotide and amino acid metabolism	Aromatic amino acid metabolism	M00545 Trans-cinnamate degradation, trans-cinnamate => acetyl-CoA [PATH:map01220 map00360]	K05708 hcaE, hcaA1; 3-phenylpropionate/trans-cinnamate dioxygenase subunit alpha [EC:1.14.12.19]	0	0	0	0	0	0	0	0	0	0	0	0
1609	Nucleotide and amino acid metabolism	Aromatic amino acid metabolism	M00545 Trans-cinnamate degradation, trans-cinnamate => acetyl-CoA [PATH:map01220 map00360]	K05709 hcaF, hcaA2; 3-phenylpropionate/trans-cinnamate dioxygenase subunit beta [EC:1.14.12.19]	0	0	0	0	0	0	0	0	0	0	0	0
1610	Nucleotide and amino acid metabolism	Aromatic amino acid metabolism	M00545 Trans-cinnamate degradation, trans-cinnamate => acetyl-CoA [PATH:map01220 map00360]	K05710 hcaC; 3-phenylpropionate/trans-cinnamate dioxygenase ferredoxin component	1	0	0	1	0	0	0	0	0	0	0	0
1611	Nucleotide and amino acid metabolism	Aromatic amino acid metabolism	M00545 Trans-cinnamate degradation, trans-cinnamate => acetyl-CoA [PATH:map01220 map00360]	K00529 hcaD; 3-phenylpropionate/trans-cinnamate dioxygenase ferredoxin reductase component [EC:1.18.1.3]	0	0	0	0	0	0	0	0	0	1	0	1
1612	Nucleotide and amino acid metabolism	Aromatic amino acid metabolism	M00545 Trans-cinnamate degradation, trans-cinnamate => acetyl-CoA [PATH:map01220 map00360]	K05711 hcaB; 2,3-dihydroxy-2,3-dihydrophenylpropionate dehydrogenase [EC:1.3.1.87]	0	0	0	0	0	0	0	0	0	0	0	0
1613	Nucleotide and amino acid metabolism	Aromatic amino acid metabolism	M00545 Trans-cinnamate degradation, trans-cinnamate => acetyl-CoA [PATH:map01220 map00360]	K05712 mhpA; 3-(3-hydroxy-phenyl)propionate hydroxylase [EC:1.14.13.127]	0	0	0	0	0	0	0	1	1	0	0	0
1614	Nucleotide and amino acid metabolism	Aromatic amino acid metabolism	M00545 Trans-cinnamate degradation, trans-cinnamate => acetyl-CoA [PATH:map01220 map00360]	K05713 mhpB; 2,3-dihydroxyphenylpropionate 1,2-dioxygenase [EC:1.13.11.16]	0	0	0	0	0	0	0	0	0	0	0	0
1615	Nucleotide and amino acid metabolism	Aromatic amino acid metabolism	M00545 Trans-cinnamate degradation, trans-cinnamate => acetyl-CoA [PATH:map01220 map00360]	K05714 mhpC; 2-hydroxy-6-oxonona-2,4-dienedioate hydrolase [EC:3.7.1.14]	0	1	0	0	0	0	1	1	1	0	0	0
1616	Nucleotide and amino acid metabolism	Aromatic amino acid metabolism	M00545 Trans-cinnamate degradation, trans-cinnamate => acetyl-CoA [PATH:map01220 map00360]	K02554 mhpD; 2-keto-4-pentenoate hydratase [EC:4.2.1.80]	1	1	0	1	0	0	0	0	0	0	0	0
1617	Nucleotide and amino acid metabolism	Aromatic amino acid metabolism	M00545 Trans-cinnamate degradation, trans-cinnamate => acetyl-CoA [PATH:map01220 map00360]	K01666 mhpE; 4-hydroxy 2-oxovalerate aldolase [EC:4.1.3.39]	1	1	0	1	0	0	0	0	0	0	0	0
1618	Nucleotide and amino acid metabolism	Aromatic amino acid metabolism	M00545 Trans-cinnamate degradation, trans-cinnamate => acetyl-CoA [PATH:map01220 map00360]	K04073 mhpF; acetaldehyde dehydrogenase [EC:1.2.1.10]	1	1	0	1	0	0	0	0	0	0	0	0
//
1619	Nucleotide and amino acid metabolism	Aromatic amino acid metabolism	M00350 Capsaicin biosynthesis, L-Phenylalanine => Capsaicin [PATH:map00360]	K10775 E4.3.1.24; phenylalanine ammonia-lyase [EC:4.3.1.24]	0	0	0	0	0	0	0	0	0	0	0	0
1620	Nucleotide and amino acid metabolism	Aromatic amino acid metabolism	M00350 Capsaicin biosynthesis, L-Phenylalanine => Capsaicin [PATH:map00360]	K13064 PTAL; phenylalanine/tyrosine ammonia-lyase [EC:4.3.1.25]	0	0	0	0	0	0	0	0	0	0	0	0
1621	Nucleotide and amino acid metabolism	Aromatic amino acid metabolism	M00350 Capsaicin biosynthesis, L-Phenylalanine => Capsaicin [PATH:map00360]	K00487 CYP73A; trans-cinnamate 4-monooxygenase [EC:1.14.13.11]	0	0	0	0	0	0	0	0	0	0	0	0
1622	Nucleotide and amino acid metabolism	Aromatic amino acid metabolism	M00350 Capsaicin biosynthesis, L-Phenylalanine => Capsaicin [PATH:map00360]	K01904 4CL; 4-coumarate--CoA ligase [EC:6.2.1.12]	0	0	0	0	0	0	0	0	0	0	0	0
1623	Nucleotide and amino acid metabolism	Aromatic amino acid metabolism	M00350 Capsaicin biosynthesis, L-Phenylalanine => Capsaicin [PATH:map00360]	K00588 E2.1.1.104; caffeoyl-CoA O-methyltransferase [EC:2.1.1.104]	0	0	0	0	0	0	0	0	0	0	0	0
//
1624	Nucleotide and amino acid metabolism	Aromatic amino acid metabolism	M00037 Melatonin biosynthesis, tryptophan => serotonin => melatonin [PATH:map00380]	K00502 TPH1_2; tryptophan 5-monooxygenase [EC:1.14.16.4]	0	0	0	0	0	0	0	0	0	0	0	0
1625	Nucleotide and amino acid metabolism	Aromatic amino acid metabolism	M00037 Melatonin biosynthesis, tryptophan => serotonin => melatonin [PATH:map00380]	K01593 DDC; aromatic-L-amino-acid decarboxylase [EC:4.1.1.28]	0	0	0	0	0	0	0	0	0	0	0	0
1626	Nucleotide and amino acid metabolism	Aromatic amino acid metabolism	M00037 Melatonin biosynthesis, tryptophan => serotonin => melatonin [PATH:map00380]	K00669 AANAT; arylalkylamine N-acetyltransferase [EC:2.3.1.87]	0	0	0	0	0	0	0	0	0	0	0	0
1627	Nucleotide and amino acid metabolism	Aromatic amino acid metabolism	M00037 Melatonin biosynthesis, tryptophan => serotonin => melatonin [PATH:map00380]	K00543 ASMT; acetylserotonin N-methyltransferase [EC:2.1.1.4]	0	0	0	0	0	0	0	0	0	0	0	0
//
1628	Nucleotide and amino acid metabolism	Aromatic amino acid metabolism	M00038 Tryptophan metabolism, tryptophan => kynurenine => 2-aminomuconate [PATH:map00380]	K00453 E1.13.11.11, TDO2; tryptophan 2,3-dioxygenase [EC:1.13.11.11]	1	1	1	1	0	0	0	1	0	0	0	0
1629	Nucleotide and amino acid metabolism	Aromatic amino acid metabolism	M00038 Tryptophan metabolism, tryptophan => kynurenine => 2-aminomuconate [PATH:map00380]	K00463 INDO; indoleamine 2,3-dioxygenase [EC:1.13.11.52]	0	0	0	0	0	0	0	0	0	0	0	0
1630	Nucleotide and amino acid metabolism	Aromatic amino acid metabolism	M00038 Tryptophan metabolism, tryptophan => kynurenine => 2-aminomuconate [PATH:map00380]	K01432 AFMID; arylformamidase [EC:3.5.1.9]	1	1	1	1	0	0	0	1	0	0	1	0
1631	Nucleotide and amino acid metabolism	Aromatic amino acid metabolism	M00038 Tryptophan metabolism, tryptophan => kynurenine => 2-aminomuconate [PATH:map00380]	K14263 BNA7; kynurenine formamidase [EC:3.5.1.9]	0	0	0	0	0	0	0	0	0	0	0	0
1632	Nucleotide and amino acid metabolism	Aromatic amino acid metabolism	M00038 Tryptophan metabolism, tryptophan => kynurenine => 2-aminomuconate [PATH:map00380]	K07130 kynB; arylformamidase [EC:3.5.1.9]	0	0	0	0	0	0	0	1	1	0	0	0
1633	Nucleotide and amino acid metabolism	Aromatic amino acid metabolism	M00038 Tryptophan metabolism, tryptophan => kynurenine => 2-aminomuconate [PATH:map00380]	K00486 KMO; kynurenine 3-monooxygenase [EC:1.14.13.9]	1	1	1	1	0	0	0	1	0	0	0	0
1634	Nucleotide and amino acid metabolism	Aromatic amino acid metabolism	M00038 Tryptophan metabolism, tryptophan => kynurenine => 2-aminomuconate [PATH:map00380]	K01556 KYNU, kynU; kynureninase [EC:3.7.1.3]	1	1	1	1	0	0	0	1	1	1	1	1
1635	Nucleotide and amino acid metabolism	Aromatic amino acid metabolism	M00038 Tryptophan metabolism, tryptophan => kynurenine => 2-aminomuconate [PATH:map00380]	K00452 HAAO; 3-hydroxyanthranilate 3,4-dioxygenase [EC:1.13.11.6]	1	1	1	1	0	0	0	1	0	0	0	0
1636	Nucleotide and amino acid metabolism	Aromatic amino acid metabolism	M00038 Tryptophan metabolism, tryptophan => kynurenine => 2-aminomuconate [PATH:map00380]	K03392 ACMSD; aminocarboxymuconate-semialdehyde decarboxylase [EC:4.1.1.45]	1	1	1	1	0	0	0	1	0	0	0	0
1637	Nucleotide and amino acid metabolism	Aromatic amino acid metabolism	M00038 Tryptophan metabolism, tryptophan => kynurenine => 2-aminomuconate [PATH:map00380]	K10217 dmpC, xylG, praB; aminomuconate-semialdehyde/2-hydroxymuconate-6-semialdehyde dehydrogenase [EC:1.2.1.32 1.2.1.85]	1	1	1	1	0	0	0	1	0	0	0	0
//
1638	Nucleotide and amino acid metabolism	Other amino acid metabolism	M00033 Ectoine biosynthesis, aspartate => ectoine [PATH:map01210 map01230 map00260]	K00928 lysC; aspartate kinase [EC:2.7.2.4]	1	1	1	1	1	1	1	1	1	1	1	1
1639	Nucleotide and amino acid metabolism	Other amino acid metabolism	M00033 Ectoine biosynthesis, aspartate => ectoine [PATH:map01210 map01230 map00260]	K00133 asd; aspartate-semialdehyde dehydrogenase [EC:1.2.1.11]	1	1	1	1	1	1	1	1	1	1	1	1
1640	Nucleotide and amino acid metabolism	Other amino acid metabolism	M00033 Ectoine biosynthesis, aspartate => ectoine [PATH:map01210 map01230 map00260]	K00836 E2.6.1.76, ectB; diaminobutyrate-2-oxoglutarate transaminase [EC:2.6.1.76]	0	0	1	0	0	0	0	0	0	0	0	0
1641	Nucleotide and amino acid metabolism	Other amino acid metabolism	M00033 Ectoine biosynthesis, aspartate => ectoine [PATH:map01210 map01230 map00260]	K06718 ectA; L-2,4-diaminobutyric acid acetyltransferase [EC:2.3.1.178]	0	0	1	0	0	0	0	0	0	0	0	0
1642	Nucleotide and amino acid metabolism	Other amino acid metabolism	M00033 Ectoine biosynthesis, aspartate => ectoine [PATH:map01210 map01230 map00260]	K06720 ectC; L-ectoine synthase [EC:4.2.1.108]	0	0	1	0	0	0	0	0	0	0	0	0
//
1643	Nucleotide and amino acid metabolism	Other amino acid metabolism	M00027 GABA (gamma-Aminobutyrate) shunt [PATH:map00250]	K01580 E4.1.1.15, gadB, gadA, GAD; glutamate decarboxylase [EC:4.1.1.15]	1	1	1	1	1	1	1	1	1	1	1	1
1644	Nucleotide and amino acid metabolism	Other amino acid metabolism	M00027 GABA (gamma-Aminobutyrate) shunt [PATH:map00250]	K13524 ABAT; 4-aminobutyrate aminotransferase / (S)-3-amino-2-methylpropionate transaminase [EC:2.6.1.19 2.6.1.22]	0	0	0	0	0	0	0	0	0	0	0	0
1645	Nucleotide and amino acid metabolism	Other amino acid metabolism	M00027 GABA (gamma-Aminobutyrate) shunt [PATH:map00250]	K07250 gabT; 4-aminobutyrate aminotransferase / (S)-3-amino-2-methylpropionate transaminase [EC:2.6.1.19 2.6.1.22]	1	1	0	1	0	0	0	1	1	1	1	0
1646	Nucleotide and amino acid metabolism	Other amino acid metabolism	M00027 GABA (gamma-Aminobutyrate) shunt [PATH:map00250]	K00823 puuE; 4-aminobutyrate aminotransferase [EC:2.6.1.19]	0	0	0	0	0	0	0	0	0	0	0	0
1647	Nucleotide and amino acid metabolism	Other amino acid metabolism	M00027 GABA (gamma-Aminobutyrate) shunt [PATH:map00250]	K16871 POP2; 4-aminobutyrate---pyruvate transaminase [EC:2.6.1.96]	0	0	0	0	0	0	0	1	0	0	0	0
1648	Nucleotide and amino acid metabolism	Other amino acid metabolism	M00027 GABA (gamma-Aminobutyrate) shunt [PATH:map00250]	K00135 gabD; succinate-semialdehyde dehydrogenase / glutarate-semialdehyde dehydrogenase [EC:1.2.1.16 1.2.1.79 1.2.1.20]	1	1	1	0	1	1	1	1	1	1	1	1
1649	Nucleotide and amino acid metabolism	Other amino acid metabolism	M00027 GABA (gamma-Aminobutyrate) shunt [PATH:map00250]	K00139 ALDH5A1; succinate-semialdehyde dehydrogenase [EC:1.2.1.24]	0	1	0	1	0	0	1	1	0	0	0	0
//
1650	Nucleotide and amino acid metabolism	Other amino acid metabolism	M00047 Creatine pathway [PATH:map00330]	K00613 GATM; glycine amidinotransferase [EC:2.1.4.1]	0	0	0	0	0	0	0	0	0	0	0	0
1651	Nucleotide and amino acid metabolism	Other amino acid metabolism	M00047 Creatine pathway [PATH:map00330]	K00542 GAMT; guanidinoacetate N-methyltransferase [EC:2.1.1.2]	0	0	0	0	0	0	0	0	0	0	0	0
1652	Nucleotide and amino acid metabolism	Other amino acid metabolism	M00047 Creatine pathway [PATH:map00330]	K00933 E2.7.3.2; creatine kinase [EC:2.7.3.2]	0	0	0	0	0	0	0	0	0	0	0	0
//
1653	Nucleotide and amino acid metabolism	Cofactor and vitamin biosynthesis	M00127 Thiamine biosynthesis, AIR => thiamine-P/thiamine-2P [PATH:map00730]	K03147 thiC; phosphomethylpyrimidine synthase [EC:4.1.99.17]	1	0	1	1	1	1	1	0	0	0	0	1
1654	Nucleotide and amino acid metabolism	Cofactor and vitamin biosynthesis	M00127 Thiamine biosynthesis, AIR => thiamine-P/thiamine-2P [PATH:map00730]	K00877 THI20; hydroxymethylpyrimidine/phosphomethylpyrimidine kinase [EC:2.7.1.49 2.7.4.7]	0	0	0	0	0	0	0	0	0	0	0	0
1655	Nucleotide and amino acid metabolism	Cofactor and vitamin biosynthesis	M00127 Thiamine biosynthesis, AIR => thiamine-P/thiamine-2P [PATH:map00730]	K00941 thiD; hydroxymethylpyrimidine/phosphomethylpyrimidine kinase [EC:2.7.1.49 2.7.4.7]	0	0	0	0	0	0	0	0	0	0	0	0
1656	Nucleotide and amino acid metabolism	Cofactor and vitamin biosynthesis	M00127 Thiamine biosynthesis, AIR => thiamine-P/thiamine-2P [PATH:map00730]	K14153 thiDE; hydroxymethylpyrimidine kinase / phosphomethylpyrimidine kinase / thiamine-phosphate diphosphorylase [EC:2.7.1.49 2.7.4.7 2.5.1.3]	1	0	1	1	1	1	1	1	0	0	0	1
1657	Nucleotide and amino acid metabolism	Cofactor and vitamin biosynthesis	M00127 Thiamine biosynthesis, AIR => thiamine-P/thiamine-2P [PATH:map00730]	K00878 thiM; hydroxyethylthiazole kinase [EC:2.7.1.50]	0	0	0	0	0	0	0	0	0	0	0	0
1658	Nucleotide and amino acid metabolism	Cofactor and vitamin biosynthesis	M00127 Thiamine biosynthesis, AIR => thiamine-P/thiamine-2P [PATH:map00730]	K14154 THI6; thiamine-phosphate diphosphorylase / hydroxyethylthiazole kinase [EC:2.5.1.3 2.7.1.50]	0	0	0	0	0	0	0	0	0	0	0	0
1659	Nucleotide and amino acid metabolism	Cofactor and vitamin biosynthesis	M00127 Thiamine biosynthesis, AIR => thiamine-P/thiamine-2P [PATH:map00730]	K00788 thiE; thiamine-phosphate pyrophosphorylase [EC:2.5.1.3]	0	0	0	0	0	0	0	0	0	0	0	0
1660	Nucleotide and amino acid metabolism	Cofactor and vitamin biosynthesis	M00127 Thiamine biosynthesis, AIR => thiamine-P/thiamine-2P [PATH:map00730]	K00946 thiL; thiamine-monophosphate kinase [EC:2.7.4.16]	1	1	1	1	1	1	1	1	1	1	1	1
//
1661	Nucleotide and amino acid metabolism	Cofactor and vitamin biosynthesis	M00125 Riboflavin biosynthesis, GTP => riboflavin/FMN/FAD [PATH:map00740]	K01497 ribA, RIB1; GTP cyclohydrolase II [EC:3.5.4.25]	0	0	0	0	1	1	1	0	0	0	0	1
1662	Nucleotide and amino acid metabolism	Cofactor and vitamin biosynthesis	M00125 Riboflavin biosynthesis, GTP => riboflavin/FMN/FAD [PATH:map00740]	K14652 ribBA; 3,4-dihydroxy 2-butanone 4-phosphate synthase / GTP cyclohydrolase II [EC:4.1.99.12 3.5.4.25]	1	1	1	1	1	1	1	1	1	1	1	1
1663	Nucleotide and amino acid metabolism	Cofactor and vitamin biosynthesis	M00125 Riboflavin biosynthesis, GTP => riboflavin/FMN/FAD [PATH:map00740]	K01498 ribD1; diaminohydroxyphosphoribosylaminopyrimidine deaminase [EC:3.5.4.26]	0	0	0	0	0	0	0	0	0	0	0	0
1664	Nucleotide and amino acid metabolism	Cofactor and vitamin biosynthesis	M00125 Riboflavin biosynthesis, GTP => riboflavin/FMN/FAD [PATH:map00740]	K00082 ribD2; 5-amino-6-(5-phosphoribosylamino)uracil reductase [EC:1.1.1.193]	0	0	0	0	0	0	0	0	0	0	0	0
1665	Nucleotide and amino acid metabolism	Cofactor and vitamin biosynthesis	M00125 Riboflavin biosynthesis, GTP => riboflavin/FMN/FAD [PATH:map00740]	K11752 ribD; diaminohydroxyphosphoribosylaminopyrimidine deaminase / 5-amino-6-(5-phosphoribosylamino)uracil reductase [EC:3.5.4.26 1.1.1.193]	1	1	1	1	1	1	1	1	1	1	1	1
1666	Nucleotide and amino acid metabolism	Cofactor and vitamin biosynthesis	M00125 Riboflavin biosynthesis, GTP => riboflavin/FMN/FAD [PATH:map00740]	K02858 ribB, RIB3; 3,4-dihydroxy 2-butanone 4-phosphate synthase [EC:4.1.99.12]	0	0	0	0	0	0	0	0	0	0	0	0
1667	Nucleotide and amino acid metabolism	Cofactor and vitamin biosynthesis	M00125 Riboflavin biosynthesis, GTP => riboflavin/FMN/FAD [PATH:map00740]	K00794 ribH, RIB4; 6,7-dimethyl-8-ribityllumazine synthase [EC:2.5.1.78]	1	1	1	1	1	1	1	1	1	1	1	1
1668	Nucleotide and amino acid metabolism	Cofactor and vitamin biosynthesis	M00125 Riboflavin biosynthesis, GTP => riboflavin/FMN/FAD [PATH:map00740]	K00793 ribE, RIB5; riboflavin synthase [EC:2.5.1.9]	1	1	1	1	1	1	1	1	1	1	1	1
1669	Nucleotide and amino acid metabolism	Cofactor and vitamin biosynthesis	M00125 Riboflavin biosynthesis, GTP => riboflavin/FMN/FAD [PATH:map00740]	K00861 RFK, FMN1; riboflavin kinase [EC:2.7.1.26]	0	0	0	0	0	0	0	0	0	0	0	0
1670	Nucleotide and amino acid metabolism	Cofactor and vitamin biosynthesis	M00125 Riboflavin biosynthesis, GTP => riboflavin/FMN/FAD [PATH:map00740]	K00953 FLAD1; FAD synthetase [EC:2.7.7.2]	0	0	0	0	0	0	0	0	0	0	0	0
1671	Nucleotide and amino acid metabolism	Cofactor and vitamin biosynthesis	M00125 Riboflavin biosynthesis, GTP => riboflavin/FMN/FAD [PATH:map00740]	K11753 ribF; riboflavin kinase / FMN adenylyltransferase [EC:2.7.1.26 2.7.7.2]	1	1	1	1	1	1	1	1	1	1	1	1
//
1672	Nucleotide and amino acid metabolism	Cofactor and vitamin biosynthesis	M00124 Pyridoxal biosynthesis, erythrose-4P => pyridoxal-5P [PATH:map00750]	K03472 epd; D-erythrose 4-phosphate dehydrogenase [EC:1.2.1.72]	1	1	1	1	1	1	1	1	1	1	1	1
1673	Nucleotide and amino acid metabolism	Cofactor and vitamin biosynthesis	M00124 Pyridoxal biosynthesis, erythrose-4P => pyridoxal-5P [PATH:map00750]	K03473 pdxB; erythronate-4-phosphate dehydrogenase [EC:1.1.1.290]	1	1	1	1	1	1	1	1	1	1	1	1
1674	Nucleotide and amino acid metabolism	Cofactor and vitamin biosynthesis	M00124 Pyridoxal biosynthesis, erythrose-4P => pyridoxal-5P [PATH:map00750]	K00831 serC, PSAT1; phosphoserine aminotransferase [EC:2.6.1.52]	1	1	1	1	1	1	1	1	1	1	1	1
1675	Nucleotide and amino acid metabolism	Cofactor and vitamin biosynthesis	M00124 Pyridoxal biosynthesis, erythrose-4P => pyridoxal-5P [PATH:map00750]	K00097 pdxA; 4-hydroxythreonine-4-phosphate dehydrogenase [EC:1.1.1.262]	1	1	1	1	1	1	1	1	1	1	1	1
1676	Nucleotide and amino acid metabolism	Cofactor and vitamin biosynthesis	M00124 Pyridoxal biosynthesis, erythrose-4P => pyridoxal-5P [PATH:map00750]	K03474 pdxJ; pyridoxine 5-phosphate synthase [EC:2.6.99.2]	1	1	1	1	1	1	1	1	1	1	1	1
1677	Nucleotide and amino acid metabolism	Cofactor and vitamin biosynthesis	M00124 Pyridoxal biosynthesis, erythrose-4P => pyridoxal-5P [PATH:map00750]	K00275 pdxH, PNPO; pyridoxamine 5'-phosphate oxidase [EC:1.4.3.5]	1	1	1	1	1	1	1	1	1	1	1	1
//
1678	Nucleotide and amino acid metabolism	Cofactor and vitamin biosynthesis	M00115 NAD biosynthesis, aspartate => NAD [PATH:map00760]	K00278 nadB; L-aspartate oxidase [EC:1.4.3.16]	1	1	1	1	1	1	1	1	1	1	1	1
1679	Nucleotide and amino acid metabolism	Cofactor and vitamin biosynthesis	M00115 NAD biosynthesis, aspartate => NAD [PATH:map00760]	K03517 nadA; quinolinate synthase [EC:2.5.1.72]	1	1	1	0	1	1	1	1	1	1	1	1
1680	Nucleotide and amino acid metabolism	Cofactor and vitamin biosynthesis	M00115 NAD biosynthesis, aspartate => NAD [PATH:map00760]	K00767 nadC, QPRT; nicotinate-nucleotide pyrophosphorylase (carboxylating) [EC:2.4.2.19]	1	1	1	1	1	1	1	1	1	1	1	1
1681	Nucleotide and amino acid metabolism	Cofactor and vitamin biosynthesis	M00115 NAD biosynthesis, aspartate => NAD [PATH:map00760]	K00969 nadD; nicotinate-nucleotide adenylyltransferase [EC:2.7.7.18]	1	1	1	0	1	1	1	1	1	1	1	1
1682	Nucleotide and amino acid metabolism	Cofactor and vitamin biosynthesis	M00115 NAD biosynthesis, aspartate => NAD [PATH:map00760]	K06210 NMNAT; nicotinamide mononucleotide adenylyltransferase [EC:2.7.7.1 2.7.7.18]	0	0	0	0	0	0	0	0	0	0	0	0
1683	Nucleotide and amino acid metabolism	Cofactor and vitamin biosynthesis	M00115 NAD biosynthesis, aspartate => NAD [PATH:map00760]	K01916 nadE; NAD+ synthase [EC:6.3.1.5]	1	1	1	1	1	1	1	1	1	1	1	1
1684	Nucleotide and amino acid metabolism	Cofactor and vitamin biosynthesis	M00115 NAD biosynthesis, aspartate => NAD [PATH:map00760]	K01950 E6.3.5.1, NADSYN1, QNS1, nadE; NAD+ synthase (glutamine-hydrolysing) [EC:6.3.5.1]	0	0	0	0	0	0	0	0	0	0	0	0
//
1685	Nucleotide and amino acid metabolism	Cofactor and vitamin biosynthesis	M00622 Nicotinate degradation, nicotinate => fumarate [PATH:map00760]	K18029 nicA; nicotinate dehydrogenase subunit A [EC:1.17.2.1]	0	0	0	0	0	0	0	0	0	0	0	0
1686	Nucleotide and amino acid metabolism	Cofactor and vitamin biosynthesis	M00622 Nicotinate degradation, nicotinate => fumarate [PATH:map00760]	K18030 nicB; nicotinate dehydrogenase subunit B [EC:1.17.2.1]	0	0	0	0	0	0	0	0	0	0	0	0
1687	Nucleotide and amino acid metabolism	Cofactor and vitamin biosynthesis	M00622 Nicotinate degradation, nicotinate => fumarate [PATH:map00760]	K14974 nicC; 6-hydroxynicotinate 3-monooxygenase [EC:1.14.13.114]	0	0	0	0	0	0	0	0	0	0	0	0
1688	Nucleotide and amino acid metabolism	Cofactor and vitamin biosynthesis	M00622 Nicotinate degradation, nicotinate => fumarate [PATH:map00760]	K18028 nicX; 2,5-dihydroxypyridine 5,6-dioxygenase [EC:1.13.11.9]	0	0	0	0	0	0	0	0	0	0	0	0
1689	Nucleotide and amino acid metabolism	Cofactor and vitamin biosynthesis	M00622 Nicotinate degradation, nicotinate => fumarate [PATH:map00760]	K15357 nicD; N-formylmaleamate deformylase [EC:3.5.1.106]	0	0	0	0	0	0	0	0	0	0	0	0
[truncated: 5,511 more rows]
