# Supplementary material for: Genomics Reveals the Metabolic Potential and Functions in the Redistribution of Dissolved Organic Matter in Marine Environments of the Genus Thalassotalea
Source: Microorganisms. 2020 Sep 14;8(9):1412. doi: 10.3390/microorganisms8091412 (PMC7564069; doi:10.3390/microorganisms8091412)
Supplement: Supplementary file 1 [file microorganisms-08-01412-s001.zip › supplementary/TableS4-ps06_GEN_API.xlsx]

## Sheet: Sheet1
Biolog GEN III	PS06		API ZYM	PS06
Dextrin	+		Alkaline phosphatase	-
D-Trehalose	+		Esterase (C4)	+
D-Cellobiolose	+		Esterase Lipase (C8)	+
Gentiobiose	+		Lipase (C14)	+
D-Melibiose	+		Leucine arylamidase	-
α-D-Glucose	+		Valine arylamidase	+
D-Mannose	+		Cystine arylamidase	-
6-Methyl-Glucose	+		Trypsin	+
L-Fucose	+		α–chymotrypsin	-
D-Sorbitol	+		Acid phosphatase	+
D-Mannitol	+		Naphtol-AS-BI-phosphohydrolase	+
D-Arabitol	+		α–galactosidase	-
myo-Inositol	+		β–galactosidase	-
Glycerol	+		β–glucuronidase	-
Mucic acid	+		α–glucosidase	-
Acetoacetic acid	+		β–glucosidase	+
Propionic acid	+		N–acetyl–β–glucosaminidase	+
Acetic acid	+		α–mannosidase	-
D-Raffinose	-		α–fucosidase	-
Gelatin	-
Pectin	-
Pheylacetic acid	-
Tween40	-
α-D-Lactose	-
D-Maltose	-
β-D-Glucoside	-
D-Galactose	-
D-Fructose	-
Glyctl-L-Proline	-
Galacturonic acid	-
Methyl Pyruvate	-
γ-Butryric acid	-
D-Salicin	-
L-Alanine	-
Galactonic Lactone	-
D-Lactic acid	-
α-Butryric acid	-
L-Arginine	-
D-Gluconic acid	-
L-Lactic acid	-
β-Butryric acid	-
L-Aspartic acid	-
D-Glucuronic acid	-
Citric acid	-
α-Butyric acid	-
N-Glucosamine	-
D-Fucose	-
D-Glucose	-
L-Glutamic acid	-
Glucuronamide	-
α-Glutaric acid	-
Sucrose	-
β-Mannosamin	-
D-Fructose	-
L-Histidine	-
D-Malic acid	-
D-Turanose	-
N-Galactosamin	-
L-Rhamnose	-
D-Aspartic acid	-
Pyroglutamic acid	-
Quinic acid	-
L-Malic acid	-
Stachyose	-
Neuraminic acid	-
Inosine	-
D-Serine	-
L-Serine	-
D-Saccharic acid	-
Succinic acid	-
Formic acid	-
