# Supplementary material for: Genomics Reveals the Metabolic Potential and Functions in the Redistribution of Dissolved Organic Matter in Marine Environments of the Genus Thalassotalea
Source: Microorganisms. 2020 Sep 14;8(9):1412. doi: 10.3390/microorganisms8091412 (PMC7564069; doi:10.3390/microorganisms8091412)
Supplement: Supplementary file 1 [file microorganisms-08-01412-s001.zip › supplementary/TableS5-PS06_antiSMASH_rev.xlsx]

## Sheet: antiSMASH
Genome IDs
Thalassotalea sp. ND16A	Region	Type	From	To
	Region 56.1	bacteriocin	170535	180744
Thalassotalea crassostreae LPB0090	Region	Type	From	To
	Region 1	resorcinol	2789503	2830615
Thalassotalea sp. PP2-459	Region	Type	From	To
	Region 16.1	bacteriocin	35456	47417
	Region 30.1	hserlactone	289598	310401
	Region 48.1	ectoine	28931	39329
Thalassotalea sp. 42_200_T64	Region	Type	From	To
	Region 12.1	NRPS-like	12847	45943
	Region 23.1	bacteriocin	1	5664
Thalassotalea euphylliae H1	Region	Type	From	To
	Region 1	bacteriocin	611264	622106
	Region 2	hserlactone	4512578	4533348
Thalassotalea euphylliae H3	Region	Type	From	To
	Region 1.1	bacteriocin	900416	910432
	Region 1.2	bacteriocin	1925696	1936538
	Region 1.3	hserlactone	2831241	2852011
Thalassotalea euphylliae H2	Region	Type	From	To
	Region 1	bacteriocin	580180	590229
	Region 2	bacteriocin	1604472	1615419
	Region 3	hserlactone	4103329	4124099
Thalassotalea sp. HSM 43	No results found on input.
Thalassotalea mangrovi ZS-4	Region	Type	From	To
	Region 1.1	bacteriocin	92219	102410
Thalassotalea litorea MCCC 1K03283	No results found on input.
Thalassotalea sp. PS06	No results found on input.
Thalassotalea agarivorans DSM 19706	Region	Type	From	To
	Region 4.1	thiopeptide	47143	76009
