# Supplementary material for: Genomics Reveals the Metabolic Potential and Functions in the Redistribution of Dissolved Organic Matter in Marine Environments of the Genus Thalassotalea
Source: Microorganisms. 2020 Sep 14;8(9):1412. doi: 10.3390/microorganisms8091412 (PMC7564069; doi:10.3390/microorganisms8091412)
Supplement: Supplementary file 1 [file microorganisms-08-01412-s001.zip › supplementary/TableS6-PS06_CRISPR_rev.xlsx]

## Sheet: CRISPR
Genome ID
Thalassotalea sp. ND16A	Element	CRISPR Id / Cas Type	Start	End	Spacer / Gene	Repeat consensus / cas genes	Direction	Evidence Level
	CRISPR	JQDZ01000018_1_Thalassotalea_sp__ND16A_ctg116__whole_genome_shotgun_sequence_1	107862	107963	2	AAGCCAGTAGCCAGTAGCCAGTA	ND	1
Thalassotalea crassostreae (LPB0090)
	Element	CRISPR Id / Cas Type	Start	End	Spacer / Gene	Repeat consensus / cas genes	Direction	Evidence Level
	CRISPR	CP017689_1_Thalassotalea_crassostreae_strain_LPB0090__complete_genome_1	1155337	1155489	1	AATGCCGCGGTCACATGGACGTGAAAGAGCGGTCTTACATCCTGTAAGGC	ND	1
	CRISPR	CP017689_1_Thalassotalea_crassostreae_strain_LPB0090__complete_genome_2	1171996	1172097	1	GCCACGTCCGCAATTTGATTTTTATTACTTCAATAACA	ND	1
	CRISPR	CP017689_1_Thalassotalea_crassostreae_strain_LPB0090__complete_genome_3	1405802	1405892	1	AATACTAAATGAGGTTCAGTTAATGGA	ND	1
	CRISPR	CP017689_1_Thalassotalea_crassostreae_strain_LPB0090__complete_genome_4	1894440	1894566	1	GATTTAAAATCCCTCGTATTCTTTATACCGAGACGTGGT	-	1
	CRISPR	CP017689_1_Thalassotalea_crassostreae_strain_LPB0090__complete_genome_5	3391762	3391855	1	CTTCGGGGCTCACTCCGTTCGAAGAAA	+	1
Thalassotalea sp. PP2-459
	Element	CRISPR Id / Cas Type	Start	End	Spacer / Gene	Repeat consensus / cas genes	Direction	Evidence Level
	CRISPR	MKQD01000036_1_Thalassotalea_sp__PP2-459_NODE_31_length_47203_cov_29_449251__whole_genome_shotgun_sequence_1	47204	47297	1	GGCCGCTGCGCGTTCAAAATTGTTCCTGA	ND	1
Thalassotalea sp. 42_200_T64
	Element	CRISPR Id / Cas Type	Start	End	Spacer / Gene	Repeat consensus / cas genes	Direction	Evidence Level
	CRISPR	MABC01000082_1_Thalassotalea_sp__42_200_T64_BD02T64_scaffold_1027__whole_genome_shotgun_sequence_1	32948	35975	50	TTTCTAAGCTGCCTGTGCGGCAGTGAAC	-	4
Thalassotalea euphylliae (H1)
	Element	CRISPR Id / Cas Type	Start	End	Spacer / Gene	Repeat consensus / cas genes	Direction	Evidence Level
	CRISPR	QUOU01000001_1_Thalassotalea_euphylliae_strain_H1__whole_genome_shotgun_sequence_1	1838421	1840671	37	GTTCACTGCCGCACAGGCAGCTTAGAAA	+	4
	CRISPR	QUOU01000001_1_Thalassotalea_euphylliae_strain_H1__whole_genome_shotgun_sequence_2	1840752	1843001	37	GTTCACTGCCGCACAGGCAGCTTAGAAA	+	4
	CRISPR	QUOU01000001_1_Thalassotalea_euphylliae_strain_H1__whole_genome_shotgun_sequence_3	1843082	1843170	1	GTTCACTGCCGCACAGGCAGCTTAGAAA	+	1
	CRISPR	QUOU01000001_1_Thalassotalea_euphylliae_strain_H1__whole_genome_shotgun_sequence_4	1843251	1843338	1	GTTCACTGCCGCACAGGCAGCTTAGAAA	+	1
	CRISPR	QUOU01000001_1_Thalassotalea_euphylliae_strain_H1__whole_genome_shotgun_sequence_5	1852758	1854286	25	GTTCACTGCCGCACAGGCAGCTTAGAAA	+	4
	CRISPR	QUOU01000001_1_Thalassotalea_euphylliae_strain_H1__whole_genome_shotgun_sequence_6	1854367	1854454	1	GTTCACTGCCGCACAGGCAGCTTAGAAA	+	1
Thalassotalea euphylliae (H3)
	Element	CRISPR Id / Cas Type	Start	End	Spacer / Gene	Repeat consensus / cas genes	Direction	Evidence Level
	CRISPR	QUOT01000001_1_Thalassotalea_euphylliae_strain_H3__whole_genome_shotgun_sequence_1	729243	731372	35	TTTCTAAGCTGCCTGTGCGGCAGCGAAC	ND	4
	CRISPR	QUOT01000001_1_Thalassotalea_euphylliae_strain_H3__whole_genome_shotgun_sequence_2	1194578	1194680	1	TCTCGCATTAGTGAAGAGCTTGAGTTAG	ND	1
	CRISPR	QUOT01000001_1_Thalassotalea_euphylliae_strain_H3__whole_genome_shotgun_sequence_3	3025235	3025308	1	CTTGCTGTAGCACAACATGCAGCA	ND	1
	CRISPR	QUOT01000001_1_Thalassotalea_euphylliae_strain_H3__whole_genome_shotgun_sequence_4	3545747	3545841	1	TAGTTATCCGGAGCTGAGGTTAAA	ND	1
Thalassotalea euphylliae (H2)
	Element	CRISPR Id / Cas Type	Start	End	Spacer / Gene	Repeat consensus / cas genes	Direction	Evidence Level
	CRISPR	QUOV01000001_1_Thalassotalea_euphylliae_strain_H2__whole_genome_shotgun_sequence_1	945300	945427	1	GCTTTTTTTATTCCCAGAAACTTGTCGACAGTTAAA	ND	1
	CRISPR	QUOV01000001_1_Thalassotalea_euphylliae_strain_H2__whole_genome_shotgun_sequence_2	1058795	1058899	1	GCTCTACCGACTGAGCTATCTGGGC	ND	1
	CRISPR	QUOV01000001_1_Thalassotalea_euphylliae_strain_H2__whole_genome_shotgun_sequence_3	1324557	1324654	1	TCTAGCTCTTCACTAATGCGAGA	ND	1
	CRISPR	QUOV01000001_1_Thalassotalea_euphylliae_strain_H2__whole_genome_shotgun_sequence_4	3926984	3927056	1	TGCTGCATGTTGTGCTACAGCAG	ND	1
Thalassotalea sp. HSM 43
	Element	CRISPR Id / Cas Type	Start	End	Spacer / Gene	Repeat consensus / cas genes	Direction	Evidence Level
	CRISPR	CP038493_1_Thalassotalea_sp__HSM_34_chromosome__complete_genome_1	322798	322895	1	TGCTCCATGCGTTTTCGGCATTC	ND	1
	CRISPR	CP038493_1_Thalassotalea_sp__HSM_34_chromosome__complete_genome_2	358433	358694	2	CGTCTGTCCTACTTTTCCAAGATTCCGTGTCGTAGCACGGAATGACG	ND	1
	CRISPR	CP038493_1_Thalassotalea_sp__HSM_34_chromosome__complete_genome_3	400102	400306	1	CCAGATAGCTCAGTCGGTAGAGCAATTTGGAGTTGCATTGAAAATCCTC	ND	1
Thalassotalea mangrovi (ZS-4)
	Element	CRISPR Id / Cas Type	Start	End	Spacer / Gene	Repeat consensus / cas genes	Direction	Evidence Level
	CRISPR	SWDB01000004_1_Thalassotalea_sp__ZS-4_Scaffold2_1__whole_genome_shotgun_sequence_1	142478	142583	1	TTATGGTCATGGATGACCGGTATGCCGAAAATGCA	ND	1
Thalassotalea litorea (MCCC 1K03283)
	Element	CRISPR Id / Cas Type	Start	End	Spacer / Gene	Repeat consensus / cas genes	Direction	Evidence Level
	CRISPR	VCBC01000008_1_Thalassotalea_litorea_strain_MCCC_1K03283_Scaffold7_1__whole_genome_shotgun_sequence_1	50254	50365	1	ATTTCGAATTGTCACCTTGACGCAGCGTGG	ND	1
	CRISPR	VCBC01000008_1_Thalassotalea_litorea_strain_MCCC_1K03283_Scaffold7_1__whole_genome_shotgun_sequence_2	100248	100379	1	CTTCCCGTCATTCCCAGACACTACTGGGGATCTAAA	ND	1
Thalassotalea sp. PS06
	Element	CRISPR Id / Cas Type	Start	End	Spacer / Gene	Repeat consensus / cas genes	Direction	Evidence Level
	CRISPR	CP041638_1_Thalassotalea_sp__PS06_chromosome__complete_genome_1	785707	785844	1	TGCATTTTCTGCATATAGGCCAATCCATGGCCAAAACCGA	ND	1
	CRISPR	CP041638_1_Thalassotalea_sp__PS06_chromosome__complete_genome_2	1104580	1104705	1	TGCAATCAAAGCCTTGTCTAAAAGTCTTTAAAATATCACTGAGT	ND	1
	CRISPR	CP041638_1_Thalassotalea_sp__PS06_chromosome__complete_genome_3	1437009	1437153	1	TATTCTAAACGCCTTTCGAGTTAAGAGCCGCTTTTACCCGCTACCCGAAG	ND	1
	CRISPR	CP041638_1_Thalassotalea_sp__PS06_chromosome__complete_genome_4	1439107	1439242	2	GCATACAAAACATCCATGTTTATAACCG	ND	1
	CRISPR	CP041638_1_Thalassotalea_sp__PS06_chromosome__complete_genome_5	2825703	2825818	1	CTTCGGGTACGGGCAGAAAACGCCCTTCGAG	ND	1
	CRISPR	CP041638_1_Thalassotalea_sp__PS06_chromosome__complete_genome_6	2918036	2918147	1	CCGCTTCAGGTGTCAGCTCGAATGAA	ND	1
Thalassotalea agarivorans (DSM 19706)
	Element	CRISPR Id / Cas Type	Start	End	Spacer / Gene	Repeat consensus / cas genes	Direction	Evidence Level
	CRISPR	FOHK01000010_1_Thalassotalea_agarivorans_strain_DSM_19706_genome_assembly__contig__Ga0056042_scaffold00010_10__whole_genome_shotgun_sequence_1	141200	141333	1	TGTACGACTCATGTAAATCATACAATGATTTATCCCCA	ND	1
