# Supplementary material for: Genomics Reveals the Metabolic Potential and Functions in the Redistribution of Dissolved Organic Matter in Marine Environments of the Genus Thalassotalea
Source: Microorganisms. 2020 Sep 14;8(9):1412. doi: 10.3390/microorganisms8091412 (PMC7564069; doi:10.3390/microorganisms8091412)
Supplement: Supplementary file 1 [file microorganisms-08-01412-s001.zip › supplementary/TableS7-PS06-Prophage_rev.xlsx]

## Sheet: PS06_prophage
Genome IDs
Thalassotalea sp. ND16A	REGION	REGION_LENGTH	COMPLETENESS(score)	SPECIFIC_KEYWORD	REGION_POSITION	TRNA_NUM	TOTAL_PROTEIN_NUM	PHAGE_HIT_PROTEIN_NUM	HYPOTHETICAL_PROTEIN_NUM	PHAGE+HYPO_PROTEIN_PERCENTAGE	BACTERIAL_PROTEIN_NUM	ATT_SITE_SHOWUP	PHAGE_SPECIES_NUM	MOST_COMMON_PHAGE_NAME(hit_genes_count)	FIRST_MOST_COMMON_PHAGE_NUM	FIRST_MOST_COMMON_PHAGE_PERCENTAGE	GC_PERCENTAGE
	1	18.1Kb	incomplete(30)	lysis,integrase	JQDZ01000048.1,Thalassotalea,sp.,ND16A,ctg25,,whole,genome,shotgun,sequence:186884-205028	0	16	8	8	1	0	yes	8	PHAGE_Pseudo_Cr39582_NC_042121(1),PHAGE_Pseudo_F116_NC_006552(1),PHAGE_Prochl_P_SSM7_NC_015290(1),PHAGE_Salmon_SEN1_NC_029003(1),PHAGE_Erwini_ENT90_NC_019932(1),PHAGE_Strept_20617_NC_023503(1),PHAGE_Escher_pro147_NC_028896(1),PHAGE_Pseudo_PM2_NC_000867(1),PHAGE_Pseudo_MP22_NC_009818(1),PHAGE_Rhodob_RcapMu_NC_016165(1),PHAGE_Salmon_SEN5_NC_028701(1),PHAGE_Yersin_L_413C_NC_004745(1),PHAGE_Synech_S_…	1	0.0625	0.395
Thalassotalea crassostreae LPB0090	REGION	REGION_LENGTH	COMPLETENESS(score)	SPECIFIC_KEYWORD	REGION_POSITION	TRNA_NUM	TOTAL_PROTEIN_NUM	PHAGE_HIT_PROTEIN_NUM	HYPOTHETICAL_PROTEIN_NUM	PHAGE+HYPO_PROTEIN_PERCENTAGE	BACTERIAL_PROTEIN_NUM	ATT_SITE_SHOWUP	PHAGE_SPECIES_NUM	MOST_COMMON_PHAGE_NAME(hit_genes_count)	FIRST_MOST_COMMON_PHAGE_NUM	FIRST_MOST_COMMON_PHAGE_PERCENTAGE	GC_PERCENTAGE
	1	14.4Kb	incomplete(20)	integrase	2535512-2549929	0	14	9	5	1	0	yes	6	PHAGE_Sphing_PAU_NC_019521(4),PHAGE_Entero_phi92_NC_023693(4),PHAGE_Escher_phAPEC8_NC_020079(4),PHAGE_Bacill_SP_15_NC_031245(2),PHAGE_Synech_ACG_2014f_NC_026927(2),PHAGE_Synech_S_SSM7_NC_015287(1),PHAGE_Entero_Min27_NC_010237(1),PHAGE_Synech_S_SKS1_NC_020851(1),PHAGE_Shigel_Ss_VASD_NC_028685(1),PHAGE_Prochl_P_SSM2_NC_006883(1),PHAGE_Entero_BP_4795_NC_004813(1),PHAGE_Salmon_Fels_1_NC_010391(1),PHA…	4	0.2857	0.3557
Thalassotalea sp. PP2-459	No phage were found in this sequence!
Thalassotalea sp. 42_200_T64	No phage were found in this sequence!
Thalassotalea euphylliae H1	REGION	REGION_LENGTH	COMPLETENESS(score)*	SPECIFIC_KEYWORD	REGION_POSITION	TRNA_NUM	TOTAL_PROTEIN_NUM	PHAGE_HIT_PROTEIN_NUM	HYPOTHETICAL_PROTEIN_NUM	PHAGE+HYPO_PROTEIN_PERCENTAGE	BACTERIAL_PROTEIN_NUM	ATT_SITE_SHOWUP	PHAGE_SPECIES_NUM	MOST_COMMON_PHAGE_NAME(hit_genes_count)	FIRST_MOST_COMMON_PHAGE_NUM	FIRST_MOST_COMMON_PHAGE_PERCENTAGE	GC_PERCENTAGE
	1	9.6Kb	incomplete(60)	transposase	637222-646825	0	12	7	5	1	0	no	3	PHAGE_Plankt_PaV_LD_NC_016564(1),PHAGE_Vibrio_12A10_NC_029067(1),PHAGE_Sodali_phiSG1_NC_007902(1),PHAGE_Vibrio_12B3_NC_021067(1),PHAGE_Bacill_SPbeta_NC_001884(1),PHAGE_Bacill_G_NC_023719(1),PHAGE_Vibrio_PWH3a_P1_NC_020863(1),PHAGE_Clostr_vB_CpeS_CP51_NC_021325(1)	5	0.0833	0.3814
	2	8.5Kb	questionable(70)	transposase	782922-791462	0	9	8	1	1	0	no	5	PHAGE_Bacill_vB_BanS_Tsamsa_NC_023007(1),PHAGE_Staphy_StauST398_4_NC_023499(1),PHAGE_Acinet_Presley_NC_023581(1),PHAGE_Cronob_ENT39118_NC_019934(1),PHAGE_Geobac_E3_NC_029073(1),PHAGE_Brevib_Sundance_NC_028749(1),PHAGE_Salmon_vB_SosS_Oslo_NC_018279(1),PHAGE_Bacill_SPbeta_NC_001884(1),PHAGE_Shigel_SfIV_NC_022749(1),PHAGE_Staphy_phiPV83_NC_002486(1),PHAGE_Staphy_SPbeta_like_NC_029119(1)	3	0.1111	0.4067
	3	7.6Kb	questionable(80)	transposase	2021609-2029228	0	11	7	4	1	0	no	2	Not determined	6	0	0.4119
	4	25.4Kb	incomplete(60)	transposase,recombinase	2341058-2366510	0	17	9	8	1	0	yes	8	PHAGE_Bacill_WBeta_NC_007734(1),PHAGE_Bacill_BtCS33_NC_018085(1),PHAGE_Strept_20617_NC_023503(1),PHAGE_Rhizob_RR1_A_NC_021560(1),PHAGE_Bacill_Fah_NC_007814(1),PHAGE_Bacill_Gamma_NC_007458(1),PHAGE_Mycoba_Fredward_NC_022753(1),PHAGE_Staphy_phiPV83_NC_002486(1),PHAGE_Strept_SM1_NC_004996(1),PHAGE_Mycoba_Saintus_NC_042335(1),PHAGE_Plankt_PaV_LD_NC_016564(1),PHAGE_Bacill_phBC6A51_NC_004820(1),PHAGE_S…	2	0.0588	0.4231
	5	7.8Kb	incomplete(60)	transposase	2536164-2543988	0	7	6	1	1	0	no	4	PHAGE_Ralsto_RSA1_NC_009382(1),PHAGE_Synech_S_SSM7_NC_015287(1),PHAGE_Mannhe_vB_MhM_587AP1_NC_028898(1),PHAGE_Mannhe_vB_MhS_535AP2_NC_028853(1),PHAGE_Synech_S_PM2_NC_006820(1),PHAGE_Escher_RCS47_NC_042128(1),PHAGE_Mannhe_vB_MhS_1152AP2_NC_028956(1),PHAGE_Synech_S_RSM4_NC_013085(1),PHAGE_Clostr_phiCD211_NC_029048(1)	3	0.1428	0.4178
	6	7.5Kb	incomplete(50)	transposase	4151825-4159390	0	9	6	3	1	0	no	5	PHAGE_Entero_DE3_NC_042057(1),PHAGE_Stenot_vB_SmaS_DLP_5_NC_042082(1),PHAGE_Caulob_Cr30_NC_025422(1),PHAGE_Synech_ACG_2014f_NC_026927(1),PHAGE_Prochl_P_SSM2_NC_006883(1),PHAGE_Haemop_SuMu_NC_019455(1)	2	0.1111	0.3936
Thalassotalea euphylliae H3	REGION	REGION_LENGTH	COMPLETENESS(score)	SPECIFIC_KEYWORD	REGION_POSITION	TRNA_NUM	TOTAL_PROTEIN_NUM	PHAGE_HIT_PROTEIN_NUM	HYPOTHETICAL_PROTEIN_NUM	PHAGE+HYPO_PROTEIN_PERCENTAGE	BACTERIAL_PROTEIN_NUM	ATT_SITE_SHOWUP	PHAGE_SPECIES_NUM	MOST_COMMON_PHAGE_NAME(hit_genes_count)	FIRST_MOST_COMMON_PHAGE_NUM	FIRST_MOST_COMMON_PHAGE_PERCENTAGE	GC_PERCENTAGE
	1	13.1Kb	incomplete(30)	transposase,portal	QUOT01000001.1,Thalassotalea,euphylliae,strain,H3,,whole,genome,shotgun,sequence:4212633-4225785	0	16	11	5	1	0	no	7	PHAGE_Vibrio_12B12_NC_021070(4),PHAGE_Escher_D108_NC_013594(3),PHAGE_Entero_Mu_NC_000929(3),PHAGE_Entero_SfMu_NC_027382(3),PHAGE_Vibrio_12A4_NC_021068(2),PHAGE_Pseudo_JBD25_NC_027992(2),PHAGE_Mannhe_vB_MhM_587AP1_NC_028898(1),PHAGE_Pseudo_JBD67_NC_042135(1),PHAGE_Vibrio_KVP40_NC_005083(1),PHAGE_Vibrio_vB_VpaM_MAR_NC_019722(1),PHAGE_Halomo_phiHAP_1_NC_010342(1),PHAGE_Escher_RCS47_NC_042128(1),PHAG…	4	0.25	0.4404
Thalassotalea euphylliae H2	REGION	REGION_LENGTH	COMPLETENESS(score)	SPECIFIC_KEYWORD	REGION_POSITION	TRNA_NUM	TOTAL_PROTEIN_NUM	PHAGE_HIT_PROTEIN_NUM	HYPOTHETICAL_PROTEIN_NUM	PHAGE+HYPO_PROTEIN_PERCENTAGE	BACTERIAL_PROTEIN_NUM	ATT_SITE_SHOWUP	PHAGE_SPECIES_NUM	MOST_COMMON_PHAGE_NAME(hit_genes_count)	FIRST_MOST_COMMON_PHAGE_NUM	FIRST_MOST_COMMON_PHAGE_PERCENTAGE	GC_PERCENTAGE
	1	7.4Kb	incomplete(10)	NA	1193683-1201147	0	9	6	3	1	0	no	4	PHAGE_Bacill_SP_15_NC_031245(2),PHAGE_Entero_phi92_NC_023693(1),PHAGE_Mycoba_Courthouse_NC_023690(1),PHAGE_Mycoba_Llama_NC_028923(1),PHAGE_Prochl_P_TIM68_NC_028955(1),PHAGE_Synech_S_CAM7_NC_031927(1),PHAGE_Bacill_G_NC_023719(1),PHAGE_Synech_S_SM2_NC_015279(1),PHAGE_Mycoba_Che8_NC_004680(1),PHAGE_Synech_S_SKS1_NC_020851(1),PHAGE_Mycoba_Che9d_NC_004686(1),PHAGE_Mycoba_MiaZeal_NC_028953(1),PHAGE_Syn…	2	0.2222	0.4209
	2	3.4Kb	incomplete(30)	capsid	1202983-1206432	0	4	4	0	1	0	no	3	PHAGE_Entero_phi92_NC_023693(1),PHAGE_Synech_S_SKS1_NC_020851(1),PHAGE_Caulob_Cr30_NC_025422(1),PHAGE_Sphing_PAU_NC_019521(1),PHAGE_Escher_phAPEC8_NC_020079(1),PHAGE_Synech_ACG_2014f_NC_026927(1),PHAGE_Prochl_P_SSM2_NC_006883(1),PHAGE_Synech_S_CAM7_NC_031927(1)	2	0.25	0.4017
Thalassotalea sp. HSM 43	REGION	REGION_LENGTH	COMPLETENESS(score)	SPECIFIC_KEYWORD	REGION_POSITION	TRNA_NUM	TOTAL_PROTEIN_NUM	PHAGE_HIT_PROTEIN_NUM	HYPOTHETICAL_PROTEIN_NUM	PHAGE+HYPO_PROTEIN_PERCENTAGE	BACTERIAL_PROTEIN_NUM	ATT_SITE_SHOWUP	PHAGE_SPECIES_NUM	MOST_COMMON_PHAGE_NAME(hit_genes_count)	FIRST_MOST_COMMON_PHAGE_NUM	FIRST_MOST_COMMON_PHAGE_PERCENTAGE	GC_PERCENTAGE
	1	5.8Kb	incomplete(20)	plate (base)	325125-330985	0	6	6	0	1	0	no	3	PHAGE_Entero_phi92_NC_023693(4),PHAGE_Sphing_PAU_NC_019521(4),PHAGE_Escher_phAPEC8_NC_020079(4),PHAGE_Bacill_SP_15_NC_031245(2),PHAGE_Synech_ACG_2014f_NC_026927(2),PHAGE_Synech_S_SSM7_NC_015287(1),PHAGE_Synech_S_CAM7_NC_031927(1),PHAGE_Prochl_P_TIM68_NC_028955(1),PHAGE_Synech_S_SM2_NC_015279(1),PHAGE_Bacill_G_NC_023719(1),PHAGE_Stenot_vB_SmaS_DLP_5_NC_042082(1),PHAGE_Pelagi_HTVC008M_NC_020484(1)	4	0.6666	0.3982
Thalassotalea mangrovi ZS-4	REGION	REGION_LENGTH	COMPLETENESS(score)	SPECIFIC_KEYWORD	REGION_POSITION	TRNA_NUM	TOTAL_PROTEIN_NUM	PHAGE_HIT_PROTEIN_NUM	HYPOTHETICAL_PROTEIN_NUM	PHAGE+HYPO_PROTEIN_PERCENTAGE	BACTERIAL_PROTEIN_NUM	ATT_SITE_SHOWUP	PHAGE_SPECIES_NUM	MOST_COMMON_PHAGE_NAME(hit_genes_count)	FIRST_MOST_COMMON_PHAGE_NUM	FIRST_MOST_COMMON_PHAGE_PERCENTAGE	GC_PERCENTAGE
	1	8.9Kb	incomplete(20)	protease	SWDB01000027.1,Thalassotalea,sp.,ZS-4,Scaffold12_1,,whole,genome,shotgun,sequence:30197-39103	0	8	7	1	1	0	no	4	PHAGE_Entero_phi92_NC_023693(4),PHAGE_Sphing_PAU_NC_019521(4),PHAGE_Escher_phAPEC8_NC_020079(4),PHAGE_Bacill_SP_15_NC_031245(2),PHAGE_Mycoba_DrDrey_NC_022059(1),PHAGE_Mycoba_SirDuracell_NC_041987(1),PHAGE_Synech_S_SM2_NC_015279(1),PHAGE_Bacill_G_NC_023719(1),PHAGE_Bacill_phi4J1_NC_029008(1),PHAGE_Bacter_B124_14_NC_016770(1),PHAGE_Synech_ACG_2014f_NC_026927(1),PHAGE_Mycoba_Kostya_NC_011056(1)	4	0.5	0.4665
Thalassotalea litorea MCCC 1K03283	REGION	REGION_LENGTH	COMPLETENESS(score)	SPECIFIC_KEYWORD	REGION_POSITION	TRNA_NUM	TOTAL_PROTEIN_NUM	PHAGE_HIT_PROTEIN_NUM	HYPOTHETICAL_PROTEIN_NUM	PHAGE+HYPO_PROTEIN_PERCENTAGE	BACTERIAL_PROTEIN_NUM	ATT_SITE_SHOWUP	PHAGE_SPECIES_NUM	MOST_COMMON_PHAGE_NAME(hit_genes_count)	FIRST_MOST_COMMON_PHAGE_NUM	FIRST_MOST_COMMON_PHAGE_PERCENTAGE	GC_PERCENTAGE
	1	9Kb	incomplete(20)	protease	VCBC01000009.1,Thalassotalea,litorea,strain,MCCC,1K03283,Scaffold8_1,,whole,genome,shotgun,sequence:156536-165549	0	7	7	0	1	0	no	4	PHAGE_Entero_phi92_NC_023693(4),PHAGE_Sphing_PAU_NC_019521(4),PHAGE_Escher_phAPEC8_NC_020079(4),PHAGE_Bacill_SP_15_NC_031245(2),PHAGE_Mycoba_DrDrey_NC_022059(1),PHAGE_Mycoba_SirDuracell_NC_041987(1),PHAGE_Synech_S_SM2_NC_015279(1),PHAGE_Bacill_G_NC_023719(1),PHAGE_Bacill_phi4J1_NC_029008(1),PHAGE_Bacter_B124_14_NC_016770(1),PHAGE_Synech_ACG_2014f_NC_026927(1),PHAGE_Mycoba_Kostya_NC_011056(1)	4	0.5714	0.4405
Thalassotalea sp. PS06	REGION	REGION_LENGTH	COMPLETENESS(score)	SPECIFIC_KEYWORD	REGION_POSITION	TRNA_NUM	TOTAL_PROTEIN_NUM	PHAGE_HIT_PROTEIN_NUM	HYPOTHETICAL_PROTEIN_NUM	PHAGE+HYPO_PROTEIN_PERCENTAGE	BACTERIAL_PROTEIN_NUM	ATT_SITE_SHOWUP	PHAGE_SPECIES_NUM	MOST_COMMON_PHAGE_NAME(hit_genes_count)	FIRST_MOST_COMMON_PHAGE_NUM	FIRST_MOST_COMMON_PHAGE_PERCENTAGE	GC_PERCENTAGE
	1	7.7Kb	incomplete(20)	protease	1001895-1009616	0	8	6	2	1	0	no	5	PHAGE_Entero_phi92_NC_023693(2),PHAGE_Sphing_PAU_NC_019521(2),PHAGE_Escher_phAPEC8_NC_020079(2),PHAGE_Bacill_SP_15_NC_031245(2),PHAGE_Mycoba_DrDrey_NC_022059(1),PHAGE_Mycoba_SirDuracell_NC_041987(1),PHAGE_Mycoba_Mindy_NC_029093(1),PHAGE_Mycoba_Pumpkin_NC_042027(1),PHAGE_Mycoba_Bask21_NC_041846(1),PHAGE_Bacill_G_NC_023719(1),PHAGE_Mycoba_Eureka_NC_041850(1),PHAGE_Bacill_phi4J1_NC_029008(1),PHAGE_B…	2	0.25	0.4381
Thalassotalea agarivorans DSM 19706	REGION	REGION_LENGTH	COMPLETENESS(score)	SPECIFIC_KEYWORD	REGION_POSITION	TRNA_NUM	TOTAL_PROTEIN_NUM	PHAGE_HIT_PROTEIN_NUM	HYPOTHETICAL_PROTEIN_NUM	PHAGE+HYPO_PROTEIN_PERCENTAGE	BACTERIAL_PROTEIN_NUM	ATT_SITE_SHOWUP	PHAGE_SPECIES_NUM	MOST_COMMON_PHAGE_NAME(hit_genes_count)	FIRST_MOST_COMMON_PHAGE_NUM	FIRST_MOST_COMMON_PHAGE_PERCENTAGE	GC_PERCENTAGE
	1	11.1Kb	incomplete(10)	NA	FOHK01000001.1,Thalassotalea,agarivorans,strain,DSM,19706,genome,assembly,,contig:,Ga0056042_scaffold00001.1,,whole,genome,shotgun,sequence:259510-270617	0	9	7	2	1	0	no	3	PHAGE_Entero_phi92_NC_023693(6),PHAGE_Escher_phAPEC8_NC_020079(5),PHAGE_Sphing_PAU_NC_019521(4),PHAGE_Bacill_G_NC_023719(2),PHAGE_Synech_S_SM2_NC_015279(2),PHAGE_Synech_ACG_2014f_NC_026927(2),PHAGE_Synech_S_SSM7_NC_015287(1),PHAGE_Prochl_P_TIM68_NC_028955(1),PHAGE_Bacill_SP_15_NC_031245(1)	5	0.6666	0.3712
*Criteria for scoring prophage regions (as intact, questionable, or incomplete):
Method 1:
1. If the number of certain phage organism in this table is more than or equal to 100% of the total number of CDS of the region,
the region is marked with total score 150. If less than 100%, method 2 and 3 will be used.
Method 2:
1. If the number of certain phage organism in this table is more than 50% of the total number of CDS of the region, that phage
organism is considered as the major potential phage for that region; the percentage of the total number
of that phage organism in this table in the total number of proteins of the region is calculated and
then multipled by 100; the percentage of the length of that phage organism in this table in the length
of the region is calculated and then multipled by 50 (phage head's encapsulation capability is considered).
Method 3:
1. If any of the specific phage-related keywords (such as 'capsid', 'head', 'integrase', 'plate', 'tail', 'fiber',
'coat', 'transposase', 'portal', 'terminase', 'protease' or 'lysin') are present, the score will be increased
by 10 for each keyword found.
2. If the size of the region is greater than 30 Kb, the score will be increased by 10.
3. If there are at least 40 proteins in the region, the score will be increased by 10.
4. If all of the phage-related proteins and hypothetical proteins constitute more than 70% of
the total number of proteins in the region, the score will be increased by 10.
Compared the total score of method 2 with the total score of method 3, the bigger one is chosen as the total score of the region.
If the region's total score is less than 70, it is marked as incomplete; if between 70 to 90, it is marked as questionable; if greater than 90, it is marked as intact.
